# Supplementary material for: Human TET2-mutant clonal hematopoiesis expansion is driven by distinct inflammatory signaling responses in stem cells versus myeloid progeny
Source: Blood Cancer Discov. Author manuscript; Available in PMC 2025 Dec 28. (PMC7618546; doi:10.1158/2643-3230.BCD-25-0070)
Supplement: 1 [file EMS211410-supplement-1.xlsx]

## Sheet: CD34_UNTRvsLPS_WT
NAME	GS<br> follow link to MSigDB	GS DETAILS	SIZE	ES	NES	NOM p-val	FDR q-val	FWER p-val	RANK AT MAX	LEADING EDGE
HALLMARK_TNFA_SIGNALING_VIA_NFKB	HALLMARK_TNFA_SIGNALING_VIA_NFKB	Details ...	187	0.425857	6.78855	0	0	0	1690	tags=51%, list=9%, signal=56%
HALLMARK_INTERFERON_GAMMA_RESPONSE	HALLMARK_INTERFERON_GAMMA_RESPONSE	Details ...	180	0.397211	6.26635	0	0	0	6771	tags=76%, list=37%, signal=119%
HALLMARK_INFLAMMATORY_RESPONSE	HALLMARK_INFLAMMATORY_RESPONSE	Details ...	158	0.414577	5.95727	0	0	0	3502	tags=60%, list=19%, signal=74%
HALLMARK_MTORC1_SIGNALING	HALLMARK_MTORC1_SIGNALING	Details ...	196	0.337379	5.4834	0	0	0	7193	tags=72%, list=39%, signal=118%
HALLMARK_MYC_TARGETS_V1	HALLMARK_MYC_TARGETS_V1	Details ...	197	0.328234	5.32048	0	0	0	7853	tags=75%, list=43%, signal=130%
HALLMARK_INTERFERON_ALPHA_RESPONSE	HALLMARK_INTERFERON_ALPHA_RESPONSE	Details ...	86	0.42869	4.62068	0	0	0	5631	tags=73%, list=31%, signal=105%
HALLMARK_UNFOLDED_PROTEIN_RESPONSE	HALLMARK_UNFOLDED_PROTEIN_RESPONSE	Details ...	107	0.345983	4.21586	0	0	0	7088	tags=73%, list=38%, signal=118%
HALLMARK_OXIDATIVE_PHOSPHORYLATION	HALLMARK_OXIDATIVE_PHOSPHORYLATION	Details ...	197	0.235945	3.83308	0	0	0	7104	tags=62%, list=39%, signal=100%
HALLMARK_MYC_TARGETS_V2	HALLMARK_MYC_TARGETS_V2	Details ...	58	0.388912	3.52822	0	0	0	6829	tags=76%, list=37%, signal=120%
HALLMARK_IL6_JAK_STAT3_SIGNALING	HALLMARK_IL6_JAK_STAT3_SIGNALING	Details ...	77	0.332915	3.45997	0	0	0	3699	tags=53%, list=20%, signal=66%
HALLMARK_UV_RESPONSE_UP	HALLMARK_UV_RESPONSE_UP	Details ...	130	0.258614	3.4306	0	0	0	5752	tags=57%, list=31%, signal=82%
HALLMARK_DNA_REPAIR	HALLMARK_DNA_REPAIR	Details ...	140	0.234219	3.2113	0	0	0	7293	tags=63%, list=40%, signal=103%
HALLMARK_COMPLEMENT	HALLMARK_COMPLEMENT	Details ...	152	0.215654	3.12754	0	0	0	5752	tags=53%, list=31%, signal=76%
HALLMARK_CHOLESTEROL_HOMEOSTASIS	HALLMARK_CHOLESTEROL_HOMEOSTASIS	Details ...	65	0.321702	3.07241	0	0	0	2878	tags=48%, list=16%, signal=56%
HALLMARK_ALLOGRAFT_REJECTION	HALLMARK_ALLOGRAFT_REJECTION	Details ...	161	0.208972	3.04819	0	0	0	2475	tags=34%, list=13%, signal=39%
HALLMARK_G2M_CHECKPOINT	HALLMARK_G2M_CHECKPOINT	Details ...	192	0.186651	2.95386	0	0	0	12134	tags=84%, list=66%, signal=245%
HALLMARK_IL2_STAT5_SIGNALING	HALLMARK_IL2_STAT5_SIGNALING	Details ...	176	0.175955	2.784	0	0	0	8089	tags=61%, list=44%, signal=108%
HALLMARK_APOPTOSIS	HALLMARK_APOPTOSIS	Details ...	146	0.189003	2.59644	0	0.000182669	0.002	3609	tags=38%, list=20%, signal=47%
HALLMARK_PI3K_AKT_MTOR_SIGNALING	HALLMARK_PI3K_AKT_MTOR_SIGNALING	Details ...	90	0.229591	2.59502	0	0.000173055	0.002	6840	tags=60%, list=37%, signal=95%
HALLMARK_E2F_TARGETS	HALLMARK_E2F_TARGETS	Details ...	196	0.150764	2.44881	0	0.000842734	0.009	11532	tags=78%, list=63%, signal=205%
HALLMARK_HEME_METABOLISM	HALLMARK_HEME_METABOLISM		189	0.1495	2.3816	0	0.00106102	0.012	11888	tags=79%, list=65%, signal=222%
HALLMARK_PROTEIN_SECRETION	HALLMARK_PROTEIN_SECRETION		91	0.201166	2.31051	0	0.00154623	0.019	8049	tags=64%, list=44%, signal=113%
HALLMARK_ADIPOGENESIS	HALLMARK_ADIPOGENESIS		172	0.13638	2.05971	0.00409836	0.00648417	0.083	7146	tags=52%, list=39%, signal=85%
HALLMARK_GLYCOLYSIS	HALLMARK_GLYCOLYSIS		162	0.137438	2.01158	0.00625	0.00904678	0.121	8743	tags=61%, list=47%, signal=115%
HALLMARK_FATTY_ACID_METABOLISM	HALLMARK_FATTY_ACID_METABOLISM		135	0.132633	1.78704	0.0117878	0.0308102	0.365	11214	tags=74%, list=61%, signal=188%
HALLMARK_TGF_BETA_SIGNALING	HALLMARK_TGF_BETA_SIGNALING		50	0.202899	1.68947	0.0272537	0.0489331	0.516	8794	tags=68%, list=48%, signal=130%
HALLMARK_ANDROGEN_RESPONSE	HALLMARK_ANDROGEN_RESPONSE		89	0.157118	1.68237	0.034413	0.0492681	0.528	9947	tags=70%, list=54%, signal=151%
HALLMARK_HYPOXIA	HALLMARK_HYPOXIA		152	0.11473	1.64669	0.0417537	0.0570034	0.587	6747	tags=48%, list=37%, signal=75%
HALLMARK_XENOBIOTIC_METABOLISM	HALLMARK_XENOBIOTIC_METABOLISM		144	0.114542	1.61078	0.048218	0.0647741	0.645	8008	tags=55%, list=43%, signal=96%
HALLMARK_ESTROGEN_RESPONSE_EARLY	HALLMARK_ESTROGEN_RESPONSE_EARLY		143	0.112686	1.5699	0.0356436	0.0745401	0.72	3477	tags=30%, list=19%, signal=37%
HALLMARK_PANCREAS_BETA_CELLS	HALLMARK_PANCREAS_BETA_CELLS		15	0.322481	1.49194	0.0626186	0.104738	0.853	12479	tags=100%, list=68%, signal=310%
HALLMARK_P53_PATHWAY	HALLMARK_P53_PATHWAY		178	0.0955296	1.4725	0.0853175	0.109847	0.87	1050	tags=15%, list=6%, signal=16%
HALLMARK_KRAS_SIGNALING_UP	HALLMARK_KRAS_SIGNALING_UP		141	0.105144	1.45687	0.0898438	0.113658	0.88	559	tags=13%, list=3%, signal=14%
HALLMARK_PEROXISOME	HALLMARK_PEROXISOME		86	0.124894	1.36453	0.125737	0.160973	0.944	3705	tags=33%, list=20%, signal=41%
HALLMARK_NOTCH_SIGNALING	HALLMARK_NOTCH_SIGNALING		28	0.19126	1.22217	0.206693	0.264961	0.998	7662	tags=61%, list=42%, signal=104%
HALLMARK_ESTROGEN_RESPONSE_LATE	HALLMARK_ESTROGEN_RESPONSE_LATE		141	0.0824006	1.14012	0.285992	0.34534	0.999	9724	tags=61%, list=53%, signal=128%
HALLMARK_APICAL_JUNCTION	HALLMARK_APICAL_JUNCTION		135	0.0824055	1.11815	0.309942	0.362692	0.999	2039	tags=19%, list=11%, signal=21%
HALLMARK_SPERMATOGENESIS	HALLMARK_SPERMATOGENESIS		82	0.097215	1.04928	0.376321	0.438306	1	7648	tags=51%, list=42%, signal=87%
HALLMARK_KRAS_SIGNALING_DN	HALLMARK_KRAS_SIGNALING_DN		87	0.0956734	1.04037	0.38193	0.439645	1	4595	tags=34%, list=25%, signal=46%
HALLMARK_EPITHELIAL_MESENCHYMAL_TRANSITION	HALLMARK_EPITHELIAL_MESENCHYMAL_TRANSITION		132	0.0761944	1.02914	0.422222	0.442306	1	280	tags=9%, list=2%, signal=9%
HALLMARK_APICAL_SURFACE	HALLMARK_APICAL_SURFACE		27	0.15032	0.927059	0.544872	0.570318	1	1327	tags=22%, list=7%, signal=24%
HALLMARK_REACTIVE_OXIGEN_SPECIES_PATHWAY	HALLMARK_REACTIVE_OXIGEN_SPECIES_PATHWAY		46	0.112076	0.900953	0.555118	0.592904	1	7147	tags=50%, list=39%, signal=82%
HALLMARK_ANGIOGENESIS	HALLMARK_ANGIOGENESIS		23	0.135416	0.78838	0.716	0.748312	1	13520	tags=87%, list=73%, signal=327%
HALLMARK_HEDGEHOG_SIGNALING	HALLMARK_HEDGEHOG_SIGNALING		22	0.127476	0.713268	0.812121	0.832741	1	8535	tags=59%, list=46%, signal=110%
NAME	GS<br> follow link to MSigDB	GS DETAILS	SIZE	ES	NES	NOM p-val	FDR q-val	FWER p-val	RANK AT MAX	LEADING EDGE
HALLMARK_MYOGENESIS	HALLMARK_MYOGENESIS	Details ...	128	-0.138678	-1.84808	0.0102881	0.0739512	0.254	8398	tags=59%, list=46%, signal=108%
HALLMARK_BILE_ACID_METABOLISM	HALLMARK_BILE_ACID_METABOLISM	Details ...	83	-0.129771	-1.38705	0.102204	0.342925	0.952	9380	tags=64%, list=51%, signal=130%
HALLMARK_COAGULATION	HALLMARK_COAGULATION	Details ...	86	-0.111307	-1.19663	0.251509	0.467884	0.997	8024	tags=55%, list=44%, signal=96%
HALLMARK_MITOTIC_SPINDLE	HALLMARK_MITOTIC_SPINDLE	Details ...	193	-0.0724726	-1.17032	0.264463	0.386882	0.998	13659	tags=81%, list=74%, signal=312%
HALLMARK_WNT_BETA_CATENIN_SIGNALING	HALLMARK_WNT_BETA_CATENIN_SIGNALING	Details ...	34	-0.119097	-0.829298	0.672	0.805345	1	15142	tags=94%, list=82%, signal=529%
HALLMARK_UV_RESPONSE_DN	HALLMARK_UV_RESPONSE_DN	Details ...	122	-0.0598566	-0.78121	0.74364	0.739261	1	9471	tags=57%, list=51%, signal=117%

## Sheet: CD34_UNTRvsLPS_TET2
NAME	GS<br> follow link to MSigDB	GS DETAILS	SIZE	ES	NES	NOM p-val	FDR q-val	FWER p-val	RANK AT MAX	LEADING EDGE
HALLMARK_TNFA_SIGNALING_VIA_NFKB	HALLMARK_TNFA_SIGNALING_VIA_NFKB	Details ...	187	0.398353	6.30022	0	0	0	2979	tags=56%, list=16%, signal=66%
HALLMARK_INFLAMMATORY_RESPONSE	HALLMARK_INFLAMMATORY_RESPONSE	Details ...	158	0.381507	5.55055	0	0	0	3523	tags=57%, list=19%, signal=70%
HALLMARK_MYC_TARGETS_V1	HALLMARK_MYC_TARGETS_V1	Details ...	197	0.283614	4.61102	0	0	0	5301	tags=57%, list=29%, signal=79%
HALLMARK_MTORC1_SIGNALING	HALLMARK_MTORC1_SIGNALING	Details ...	196	0.276874	4.40438	0	0	0	8671	tags=74%, list=47%, signal=139%
HALLMARK_IL6_JAK_STAT3_SIGNALING	HALLMARK_IL6_JAK_STAT3_SIGNALING	Details ...	77	0.34524	3.61047	0	0	0	3473	tags=53%, list=19%, signal=65%
HALLMARK_UNFOLDED_PROTEIN_RESPONSE	HALLMARK_UNFOLDED_PROTEIN_RESPONSE	Details ...	107	0.274316	3.32753	0	0	0	4442	tags=51%, list=24%, signal=67%
HALLMARK_OXIDATIVE_PHOSPHORYLATION	HALLMARK_OXIDATIVE_PHOSPHORYLATION	Details ...	197	0.191892	3.13649	0	0	0	6411	tags=54%, list=35%, signal=82%
HALLMARK_CHOLESTEROL_HOMEOSTASIS	HALLMARK_CHOLESTEROL_HOMEOSTASIS	Details ...	65	0.311855	3.01003	0	0	0	6458	tags=66%, list=35%, signal=102%
HALLMARK_IL2_STAT5_SIGNALING	HALLMARK_IL2_STAT5_SIGNALING	Details ...	176	0.187519	2.9685	0	0	0	7355	tags=59%, list=40%, signal=97%
HALLMARK_ALLOGRAFT_REJECTION	HALLMARK_ALLOGRAFT_REJECTION	Details ...	161	0.191529	2.82331	0	0	0	6110	tags=52%, list=33%, signal=77%
HALLMARK_P53_PATHWAY	HALLMARK_P53_PATHWAY	Details ...	178	0.17747	2.73627	0	0	0	7521	tags=58%, list=41%, signal=98%
HALLMARK_ADIPOGENESIS	HALLMARK_ADIPOGENESIS	Details ...	172	0.171633	2.6497	0	0	0	6610	tags=53%, list=36%, signal=82%
HALLMARK_DNA_REPAIR	HALLMARK_DNA_REPAIR	Details ...	140	0.184683	2.5353	0	0.000389319	0.003	7146	tags=57%, list=39%, signal=93%
HALLMARK_COMPLEMENT	HALLMARK_COMPLEMENT	Details ...	152	0.174375	2.45947	0	0.000941504	0.007	8444	tags=63%, list=46%, signal=116%
HALLMARK_INTERFERON_GAMMA_RESPONSE	HALLMARK_INTERFERON_GAMMA_RESPONSE	Details ...	180	0.149788	2.34139	0.00200401	0.00248281	0.02	3201	tags=32%, list=17%, signal=39%
HALLMARK_HEME_METABOLISM	HALLMARK_HEME_METABOLISM	Details ...	189	0.13758	2.19499	0	0.00490082	0.042	13664	tags=88%, list=74%, signal=337%
HALLMARK_KRAS_SIGNALING_UP	HALLMARK_KRAS_SIGNALING_UP	Details ...	141	0.153724	2.10606	0	0.00893137	0.079	1369	tags=23%, list=7%, signal=24%
HALLMARK_XENOBIOTIC_METABOLISM	HALLMARK_XENOBIOTIC_METABOLISM	Details ...	144	0.145235	2.09538	0.00200803	0.00903675	0.084	5785	tags=46%, list=31%, signal=66%
HALLMARK_PROTEIN_SECRETION	HALLMARK_PROTEIN_SECRETION	Details ...	91	0.171232	1.93976	0.00215983	0.0185577	0.169	5360	tags=46%, list=29%, signal=65%
HALLMARK_UV_RESPONSE_UP	HALLMARK_UV_RESPONSE_UP	Details ...	130	0.14477	1.93115	0.01417	0.0181459	0.173	4859	tags=41%, list=26%, signal=55%
HALLMARK_PI3K_AKT_MTOR_SIGNALING	HALLMARK_PI3K_AKT_MTOR_SIGNALING		90	0.171002	1.90112	0	0.0215502	0.218	6686	tags=53%, list=36%, signal=83%
HALLMARK_MYC_TARGETS_V2	HALLMARK_MYC_TARGETS_V2		58	0.204629	1.88033	0.0120968	0.0221409	0.229	5767	tags=52%, list=31%, signal=75%
HALLMARK_APOPTOSIS	HALLMARK_APOPTOSIS		146	0.129837	1.83197	0.0214008	0.0263942	0.273	7086	tags=51%, list=38%, signal=83%
HALLMARK_HYPOXIA	HALLMARK_HYPOXIA		152	0.127214	1.82452	0.0231092	0.0265546	0.285	7367	tags=53%, list=40%, signal=87%
HALLMARK_ANGIOGENESIS	HALLMARK_ANGIOGENESIS		23	0.316112	1.81412	0.00572519	0.0267625	0.297	10197	tags=87%, list=55%, signal=195%
HALLMARK_ANDROGEN_RESPONSE	HALLMARK_ANDROGEN_RESPONSE		89	0.161059	1.7921	0.0200401	0.0295386	0.331	13185	tags=88%, list=72%, signal=307%
HALLMARK_NOTCH_SIGNALING	HALLMARK_NOTCH_SIGNALING		28	0.280734	1.74683	0.0283976	0.035519	0.395	2729	tags=43%, list=15%, signal=50%
HALLMARK_REACTIVE_OXIGEN_SPECIES_PATHWAY	HALLMARK_REACTIVE_OXIGEN_SPECIES_PATHWAY		46	0.21076	1.69842	0.0241935	0.0447172	0.485	11739	tags=85%, list=64%, signal=233%
HALLMARK_BILE_ACID_METABOLISM	HALLMARK_BILE_ACID_METABOLISM		83	0.156605	1.66502	0.0343511	0.0504484	0.538	6224	tags=49%, list=34%, signal=74%
HALLMARK_TGF_BETA_SIGNALING	HALLMARK_TGF_BETA_SIGNALING		50	0.193746	1.61976	0.0400802	0.0611936	0.63	6016	tags=52%, list=33%, signal=77%
HALLMARK_FATTY_ACID_METABOLISM	HALLMARK_FATTY_ACID_METABOLISM		135	0.114952	1.59134	0.0357143	0.0677497	0.686	3490	tags=30%, list=19%, signal=37%
HALLMARK_COAGULATION	HALLMARK_COAGULATION		86	0.138623	1.5249	0.0745698	0.0895003	0.778	12874	tags=84%, list=70%, signal=277%
HALLMARK_PEROXISOME	HALLMARK_PEROXISOME		86	0.136889	1.46912	0.0751566	0.111917	0.856	5198	tags=42%, list=28%, signal=58%
HALLMARK_APICAL_JUNCTION	HALLMARK_APICAL_JUNCTION		135	0.105701	1.4689	0.0729367	0.108728	0.856	12661	tags=79%, list=69%, signal=252%
HALLMARK_E2F_TARGETS	HALLMARK_E2F_TARGETS		196	0.0889562	1.43851	0.0749507	0.121274	0.886	14255	tags=86%, list=77%, signal=378%
HALLMARK_MYOGENESIS	HALLMARK_MYOGENESIS		128	0.102858	1.3811	0.120163	0.148723	0.934	11928	tags=75%, list=65%, signal=211%
HALLMARK_EPITHELIAL_MESENCHYMAL_TRANSITION	HALLMARK_EPITHELIAL_MESENCHYMAL_TRANSITION		132	0.100633	1.36041	0.12782	0.158499	0.95	13364	tags=83%, list=73%, signal=299%
HALLMARK_GLYCOLYSIS	HALLMARK_GLYCOLYSIS		162	0.0836579	1.24234	0.198783	0.246018	0.994	7565	tags=49%, list=41%, signal=83%
HALLMARK_ESTROGEN_RESPONSE_EARLY	HALLMARK_ESTROGEN_RESPONSE_EARLY		143	0.0880085	1.22536	0.205231	0.255076	0.997	2769	tags=24%, list=15%, signal=28%
HALLMARK_APICAL_SURFACE	HALLMARK_APICAL_SURFACE		27	0.198067	1.20745	0.215139	0.265985	0.997	2495	tags=33%, list=14%, signal=39%
HALLMARK_SPERMATOGENESIS	HALLMARK_SPERMATOGENESIS		82	0.10715	1.14599	0.296146	0.318851	0.998	14876	tags=91%, list=81%, signal=474%
HALLMARK_UV_RESPONSE_DN	HALLMARK_UV_RESPONSE_DN		122	0.085515	1.09761	0.354125	0.363434	0.999	2208	tags=20%, list=12%, signal=23%
HALLMARK_ESTROGEN_RESPONSE_LATE	HALLMARK_ESTROGEN_RESPONSE_LATE		141	0.0676297	0.935939	0.522073	0.569943	1	6468	tags=42%, list=35%, signal=64%
HALLMARK_PANCREAS_BETA_CELLS	HALLMARK_PANCREAS_BETA_CELLS		15	0.194336	0.914831	0.550201	0.588106	1	11154	tags=80%, list=61%, signal=203%
HALLMARK_WNT_BETA_CATENIN_SIGNALING	HALLMARK_WNT_BETA_CATENIN_SIGNALING		34	0.130665	0.902277	0.565476	0.592723	1	6804	tags=50%, list=37%, signal=79%
HALLMARK_G2M_CHECKPOINT	HALLMARK_G2M_CHECKPOINT		192	0.049686	0.782284	0.736418	0.75577	1	1683	tags=14%, list=9%, signal=15%
HALLMARK_HEDGEHOG_SIGNALING	HALLMARK_HEDGEHOG_SIGNALING		22	0.141851	0.774415	0.721893	0.750711	1	1575	tags=23%, list=9%, signal=25%
NAME	GS<br> follow link to MSigDB	GS DETAILS	SIZE	ES	NES	NOM p-val	FDR q-val	FWER p-val	RANK AT MAX	LEADING EDGE
HALLMARK_INTERFERON_ALPHA_RESPONSE	HALLMARK_INTERFERON_ALPHA_RESPONSE	Details ...	86	-0.21935	-2.4341	0	0.000653185	0.006	6258	tags=56%, list=34%, signal=84%
HALLMARK_MITOTIC_SPINDLE	HALLMARK_MITOTIC_SPINDLE	Details ...	193	-0.0587713	-0.939169	0.520755	0.777015	1	13050	tags=77%, list=71%, signal=261%
HALLMARK_KRAS_SIGNALING_DN	HALLMARK_KRAS_SIGNALING_DN	Details ...	87	-0.0619753	-0.681473	0.87251	0.868356	1	10294	tags=62%, list=56%, signal=140%

## Sheet: CD14_UNTRvsLPS_WT
NAME	GS<br> follow link to MSigDB	GS DETAILS	SIZE	ES	NES	NOM p-val	FDR q-val	FWER p-val	RANK AT MAX	LEADING EDGE
HALLMARK_INTERFERON_GAMMA_RESPONSE	HALLMARK_INTERFERON_GAMMA_RESPONSE	Details ...	191	0.658022	10.2891	0	0	0	1475	tags=73%, list=8%, signal=78%
HALLMARK_TNFA_SIGNALING_VIA_NFKB	HALLMARK_TNFA_SIGNALING_VIA_NFKB	Details ...	197	0.618038	10.1975	0	0	0	2406	tags=74%, list=12%, signal=83%
HALLMARK_INTERFERON_ALPHA_RESPONSE	HALLMARK_INTERFERON_ALPHA_RESPONSE	Details ...	94	0.782104	8.9522	0	0	0	1408	tags=85%, list=7%, signal=91%
HALLMARK_INFLAMMATORY_RESPONSE	HALLMARK_INFLAMMATORY_RESPONSE	Details ...	180	0.562302	8.88195	0	0	0	3520	tags=74%, list=18%, signal=89%
HALLMARK_IL2_STAT5_SIGNALING	HALLMARK_IL2_STAT5_SIGNALING	Details ...	179	0.326479	4.97109	0	0	0	2931	tags=47%, list=15%, signal=55%
HALLMARK_COMPLEMENT	HALLMARK_COMPLEMENT	Details ...	171	0.323659	4.86943	0	0	0	3526	tags=50%, list=18%, signal=61%
HALLMARK_HYPOXIA	HALLMARK_HYPOXIA	Details ...	159	0.317442	4.61911	0	0	0	3524	tags=50%, list=18%, signal=60%
HALLMARK_KRAS_SIGNALING_UP	HALLMARK_KRAS_SIGNALING_UP	Details ...	155	0.28051	4.10555	0	0	0	3481	tags=46%, list=18%, signal=55%
HALLMARK_EPITHELIAL_MESENCHYMAL_TRANSITION	HALLMARK_EPITHELIAL_MESENCHYMAL_TRANSITION	Details ...	140	0.27929	3.83347	0	0	0	5419	tags=56%, list=28%, signal=77%
HALLMARK_ALLOGRAFT_REJECTION	HALLMARK_ALLOGRAFT_REJECTION	Details ...	161	0.259263	3.82622	0	0	0	4763	tags=50%, list=25%, signal=66%
HALLMARK_IL6_JAK_STAT3_SIGNALING	HALLMARK_IL6_JAK_STAT3_SIGNALING	Details ...	79	0.37795	3.81661	0	0	0	5947	tags=68%, list=31%, signal=98%
HALLMARK_APOPTOSIS	HALLMARK_APOPTOSIS	Details ...	141	0.251949	3.52922	0	0	0	2160	tags=36%, list=11%, signal=40%
HALLMARK_COAGULATION	HALLMARK_COAGULATION	Details ...	97	0.205432	2.43925	0	0.00010355	0.001	6023	tags=52%, list=31%, signal=74%
HALLMARK_UV_RESPONSE_UP	HALLMARK_UV_RESPONSE_UP	Details ...	134	0.179901	2.41694	0	0.00020485	0.002	2031	tags=28%, list=10%, signal=31%
HALLMARK_ESTROGEN_RESPONSE_EARLY	HALLMARK_ESTROGEN_RESPONSE_EARLY	Details ...	153	0.161243	2.32778	0	0.00107192	0.012	5255	tags=43%, list=27%, signal=59%
HALLMARK_CHOLESTEROL_HOMEOSTASIS	HALLMARK_CHOLESTEROL_HOMEOSTASIS	Details ...	67	0.224519	2.23521	0.00191205	0.00211023	0.024	2025	tags=33%, list=10%, signal=37%
HALLMARK_P53_PATHWAY	HALLMARK_P53_PATHWAY	Details ...	186	0.138111	2.2135	0	0.0026174	0.031	3493	tags=32%, list=18%, signal=38%
HALLMARK_ANDROGEN_RESPONSE	HALLMARK_ANDROGEN_RESPONSE	Details ...	86	0.201997	2.2055	0.00627615	0.002544	0.032	3986	tags=41%, list=21%, signal=51%
HALLMARK_PI3K_AKT_MTOR_SIGNALING	HALLMARK_PI3K_AKT_MTOR_SIGNALING	Details ...	90	0.193456	2.19085	0	0.0024902	0.033	7244	tags=57%, list=37%, signal=90%
HALLMARK_ESTROGEN_RESPONSE_LATE	HALLMARK_ESTROGEN_RESPONSE_LATE	Details ...	152	0.149129	2.11439	0.00796813	0.00370785	0.052	2867	tags=30%, list=15%, signal=34%
HALLMARK_TGF_BETA_SIGNALING	HALLMARK_TGF_BETA_SIGNALING		51	0.239228	1.9874	0.0103306	0.0097859	0.137	4112	tags=45%, list=21%, signal=57%
HALLMARK_HEDGEHOG_SIGNALING	HALLMARK_HEDGEHOG_SIGNALING		27	0.304999	1.92662	0.00618557	0.0129018	0.186	3425	tags=48%, list=18%, signal=58%
HALLMARK_HEME_METABOLISM	HALLMARK_HEME_METABOLISM		166	0.122746	1.86791	0.00406504	0.0165069	0.24	5692	tags=42%, list=29%, signal=58%
HALLMARK_KRAS_SIGNALING_DN	HALLMARK_KRAS_SIGNALING_DN		81	0.176196	1.84726	0.0190476	0.01837	0.271	4730	tags=42%, list=24%, signal=55%
HALLMARK_UV_RESPONSE_DN	HALLMARK_UV_RESPONSE_DN		120	0.135454	1.71592	0.0289017	0.0331361	0.45	3686	tags=33%, list=19%, signal=40%
HALLMARK_NOTCH_SIGNALING	HALLMARK_NOTCH_SIGNALING		30	0.262805	1.68929	0.0273973	0.036651	0.501	6537	tags=60%, list=34%, signal=90%
HALLMARK_APICAL_SURFACE	HALLMARK_APICAL_SURFACE		27	0.268065	1.64993	0.0329457	0.0424004	0.563	3422	tags=44%, list=18%, signal=54%
HALLMARK_MITOTIC_SPINDLE	HALLMARK_MITOTIC_SPINDLE		196	0.100103	1.64189	0.0245399	0.0421935	0.569	4206	tags=32%, list=22%, signal=40%
HALLMARK_APICAL_JUNCTION	HALLMARK_APICAL_JUNCTION		146	0.117284	1.63021	0.0364372	0.043093	0.593	4377	tags=34%, list=23%, signal=44%
HALLMARK_MTORC1_SIGNALING	HALLMARK_MTORC1_SIGNALING		195	0.100065	1.62408	0.035124	0.0432003	0.607	7714	tags=50%, list=40%, signal=82%
HALLMARK_ANGIOGENESIS	HALLMARK_ANGIOGENESIS		24	0.279233	1.60491	0.0411765	0.0456082	0.636	5088	tags=54%, list=26%, signal=73%
HALLMARK_PROTEIN_SECRETION	HALLMARK_PROTEIN_SECRETION		91	0.129502	1.42077	0.106931	0.105287	0.906	6441	tags=46%, list=33%, signal=69%
HALLMARK_REACTIVE_OXIGEN_SPECIES_PATHWAY	HALLMARK_REACTIVE_OXIGEN_SPECIES_PATHWAY		46	0.149431	1.19831	0.219008	0.248312	1	4269	tags=37%, list=22%, signal=47%
HALLMARK_UNFOLDED_PROTEIN_RESPONSE	HALLMARK_UNFOLDED_PROTEIN_RESPONSE		108	0.09396	1.12243	0.312741	0.310032	1	6438	tags=43%, list=33%, signal=63%
HALLMARK_WNT_BETA_CATENIN_SIGNALING	HALLMARK_WNT_BETA_CATENIN_SIGNALING		36	0.145356	1.01355	0.403194	0.421854	1	9562	tags=64%, list=49%, signal=126%
NAME	GS<br> follow link to MSigDB	GS DETAILS	SIZE	ES	NES	NOM p-val	FDR q-val	FWER p-val	RANK AT MAX	LEADING EDGE
HALLMARK_MYC_TARGETS_V2	HALLMARK_MYC_TARGETS_V2	Details ...	58	-0.530938	-4.80443	0	0	0	4775	tags=78%, list=25%, signal=103%
HALLMARK_OXIDATIVE_PHOSPHORYLATION	HALLMARK_OXIDATIVE_PHOSPHORYLATION	Details ...	198	-0.263048	-4.36702	0	0	0	10706	tags=81%, list=55%, signal=180%
HALLMARK_ADIPOGENESIS	HALLMARK_ADIPOGENESIS	Details ...	174	-0.188219	-2.91341	0	0	0	6183	tags=51%, list=32%, signal=74%
HALLMARK_FATTY_ACID_METABOLISM	HALLMARK_FATTY_ACID_METABOLISM	Details ...	134	-0.206969	-2.77126	0	0.000294231	0.002	5270	tags=48%, list=27%, signal=65%
HALLMARK_E2F_TARGETS	HALLMARK_E2F_TARGETS	Details ...	194	-0.168252	-2.72274	0	0.000235385	0.002	7756	tags=57%, list=40%, signal=94%
HALLMARK_BILE_ACID_METABOLISM	HALLMARK_BILE_ACID_METABOLISM	Details ...	81	-0.236961	-2.53939	0	0.000677875	0.007	5951	tags=54%, list=31%, signal=78%
HALLMARK_PEROXISOME	HALLMARK_PEROXISOME	Details ...	87	-0.23206	-2.53351	0	0.000581036	0.007	6657	tags=57%, list=34%, signal=87%
HALLMARK_MYC_TARGETS_V1	HALLMARK_MYC_TARGETS_V1	Details ...	197	-0.142425	-2.30553	0	0.00145191	0.019	7003	tags=50%, list=36%, signal=78%
HALLMARK_GLYCOLYSIS	HALLMARK_GLYCOLYSIS	Details ...	164	-0.134498	-2.01692	0.00998004	0.00784715	0.112	5212	tags=40%, list=27%, signal=55%
HALLMARK_G2M_CHECKPOINT	HALLMARK_G2M_CHECKPOINT	Details ...	191	-0.0916977	-1.4739	0.0892857	0.115803	0.847	7875	tags=50%, list=41%, signal=83%
HALLMARK_SPERMATOGENESIS	HALLMARK_SPERMATOGENESIS	Details ...	77	-0.132546	-1.36984	0.126556	0.163831	0.952	4738	tags=38%, list=24%, signal=50%
HALLMARK_XENOBIOTIC_METABOLISM	HALLMARK_XENOBIOTIC_METABOLISM	Details ...	154	-0.092307	-1.33439	0.136622	0.172984	0.973	4138	tags=31%, list=21%, signal=39%
HALLMARK_DNA_REPAIR	HALLMARK_DNA_REPAIR	Details ...	138	-0.0877886	-1.18313	0.23251	0.280146	0.998	5891	tags=39%, list=30%, signal=56%
HALLMARK_MYOGENESIS	HALLMARK_MYOGENESIS	Details ...	129	-0.0773163	-1.03534	0.382294	0.424966	1	4969	tags=33%, list=26%, signal=45%
HALLMARK_PANCREAS_BETA_CELLS	HALLMARK_PANCREAS_BETA_CELLS	Details ...	18	-0.148927	-0.760117	0.770833	0.771908	1	12182	tags=78%, list=63%, signal=209%

## Sheet: CD14_UNTRvsLPS_TET2
NAME	GS<br> follow link to MSigDB	GS DETAILS	SIZE	ES	NES	NOM p-val	FDR q-val	FWER p-val	RANK AT MAX	LEADING EDGE
HALLMARK_INTERFERON_GAMMA_RESPONSE	HALLMARK_INTERFERON_GAMMA_RESPONSE	Details ...	191	0.632072	10.2931	0	0	0	2074	tags=73%, list=11%, signal=81%
HALLMARK_TNFA_SIGNALING_VIA_NFKB	HALLMARK_TNFA_SIGNALING_VIA_NFKB	Details ...	197	0.611975	9.77118	0	0	0	2129	tags=72%, list=11%, signal=80%
HALLMARK_INTERFERON_ALPHA_RESPONSE	HALLMARK_INTERFERON_ALPHA_RESPONSE	Details ...	94	0.743547	8.34969	0	0	0	1533	tags=82%, list=8%, signal=89%
HALLMARK_INFLAMMATORY_RESPONSE	HALLMARK_INFLAMMATORY_RESPONSE	Details ...	180	0.508837	8.01541	0	0	0	4223	tags=72%, list=22%, signal=92%
HALLMARK_HYPOXIA	HALLMARK_HYPOXIA	Details ...	159	0.345098	5.09845	0	0	0	2871	tags=49%, list=15%, signal=57%
HALLMARK_IL2_STAT5_SIGNALING	HALLMARK_IL2_STAT5_SIGNALING	Details ...	179	0.335726	5.08898	0	0	0	2429	tags=46%, list=13%, signal=52%
HALLMARK_COMPLEMENT	HALLMARK_COMPLEMENT	Details ...	171	0.334157	4.92307	0	0	0	5363	tags=61%, list=28%, signal=83%
HALLMARK_ALLOGRAFT_REJECTION	HALLMARK_ALLOGRAFT_REJECTION	Details ...	161	0.28956	4.22182	0	0	0	4542	tags=52%, list=23%, signal=68%
HALLMARK_EPITHELIAL_MESENCHYMAL_TRANSITION	HALLMARK_EPITHELIAL_MESENCHYMAL_TRANSITION	Details ...	140	0.294082	4.01551	0	0	0	3198	tags=46%, list=17%, signal=54%
HALLMARK_IL6_JAK_STAT3_SIGNALING	HALLMARK_IL6_JAK_STAT3_SIGNALING	Details ...	79	0.370841	3.78842	0	0	0	4123	tags=58%, list=21%, signal=74%
HALLMARK_KRAS_SIGNALING_UP	HALLMARK_KRAS_SIGNALING_UP	Details ...	155	0.249271	3.65364	0	0	0	2207	tags=36%, list=11%, signal=40%
HALLMARK_APOPTOSIS	HALLMARK_APOPTOSIS	Details ...	141	0.26654	3.60012	0	0	0	3665	tags=45%, list=19%, signal=56%
HALLMARK_ESTROGEN_RESPONSE_EARLY	HALLMARK_ESTROGEN_RESPONSE_EARLY	Details ...	153	0.180723	2.56466	0	0	0	4501	tags=41%, list=23%, signal=53%
HALLMARK_ANDROGEN_RESPONSE	HALLMARK_ANDROGEN_RESPONSE	Details ...	86	0.234784	2.532	0	0	0	4705	tags=48%, list=24%, signal=63%
HALLMARK_UV_RESPONSE_UP	HALLMARK_UV_RESPONSE_UP	Details ...	134	0.185372	2.49461	0	9.04762e-05	0.001	3371	tags=36%, list=17%, signal=43%
HALLMARK_COAGULATION	HALLMARK_COAGULATION	Details ...	97	0.208601	2.41289	0	0.000376699	0.004	5363	tags=48%, list=28%, signal=67%
HALLMARK_UV_RESPONSE_DN	HALLMARK_UV_RESPONSE_DN	Details ...	120	0.172236	2.17019	0	0.00296329	0.033	5883	tags=48%, list=30%, signal=68%
HALLMARK_CHOLESTEROL_HOMEOSTASIS	HALLMARK_CHOLESTEROL_HOMEOSTASIS	Details ...	67	0.223383	2.13942	0.00395257	0.00334886	0.039	2625	tags=36%, list=14%, signal=41%
HALLMARK_MTORC1_SIGNALING	HALLMARK_MTORC1_SIGNALING	Details ...	195	0.130123	2.10808	0	0.00405743	0.05	2768	tags=27%, list=14%, signal=31%
HALLMARK_HEME_METABOLISM	HALLMARK_HEME_METABOLISM	Details ...	166	0.140456	2.10807	0	0.00385456	0.05	4302	tags=36%, list=22%, signal=46%
HALLMARK_ESTROGEN_RESPONSE_LATE	HALLMARK_ESTROGEN_RESPONSE_LATE		152	0.1421	2.06324	0.00197628	0.00513443	0.069	2365	tags=26%, list=12%, signal=30%
HALLMARK_APICAL_JUNCTION	HALLMARK_APICAL_JUNCTION		146	0.139616	2.00444	0.00204082	0.00716424	0.1	4611	tags=38%, list=24%, signal=49%
HALLMARK_P53_PATHWAY	HALLMARK_P53_PATHWAY		186	0.129963	1.9891	0.0018797	0.00778401	0.111	4274	tags=35%, list=22%, signal=44%
HALLMARK_GLYCOLYSIS	HALLMARK_GLYCOLYSIS		164	0.130239	1.93546	0.00412371	0.010613	0.158	2812	tags=27%, list=15%, signal=32%
HALLMARK_TGF_BETA_SIGNALING	HALLMARK_TGF_BETA_SIGNALING		51	0.224397	1.90876	0.0104822	0.0125139	0.188	3639	tags=41%, list=19%, signal=51%
HALLMARK_HEDGEHOG_SIGNALING	HALLMARK_HEDGEHOG_SIGNALING		27	0.310815	1.89682	0.0122449	0.0129195	0.199	1878	tags=41%, list=10%, signal=45%
HALLMARK_PI3K_AKT_MTOR_SIGNALING	HALLMARK_PI3K_AKT_MTOR_SIGNALING		90	0.162957	1.82843	0.0178218	0.0184949	0.283	3098	tags=32%, list=16%, signal=38%
HALLMARK_NOTCH_SIGNALING	HALLMARK_NOTCH_SIGNALING		30	0.263002	1.72019	0.0301205	0.0320095	0.458	2660	tags=40%, list=14%, signal=46%
HALLMARK_ANGIOGENESIS	HALLMARK_ANGIOGENESIS		24	0.289487	1.70354	0.0345489	0.0336881	0.488	1662	tags=38%, list=9%, signal=41%
HALLMARK_APICAL_SURFACE	HALLMARK_APICAL_SURFACE		27	0.270223	1.65675	0.036965	0.041602	0.574	2663	tags=41%, list=14%, signal=47%
HALLMARK_KRAS_SIGNALING_DN	HALLMARK_KRAS_SIGNALING_DN		81	0.156408	1.64737	0.0395257	0.0422289	0.592	3438	tags=33%, list=18%, signal=40%
HALLMARK_PROTEIN_SECRETION	HALLMARK_PROTEIN_SECRETION		91	0.142634	1.61498	0.0433925	0.0490614	0.653	4911	tags=40%, list=25%, signal=53%
HALLMARK_MYC_TARGETS_V1	HALLMARK_MYC_TARGETS_V1		197	0.0930365	1.50766	0.0772443	0.0803891	0.834	9324	tags=57%, list=48%, signal=109%
HALLMARK_MYOGENESIS	HALLMARK_MYOGENESIS		129	0.111358	1.45858	0.0901961	0.095741	0.884	5363	tags=39%, list=28%, signal=53%
HALLMARK_WNT_BETA_CATENIN_SIGNALING	HALLMARK_WNT_BETA_CATENIN_SIGNALING		36	0.20188	1.43969	0.106931	0.100412	0.904	2552	tags=33%, list=13%, signal=38%
HALLMARK_XENOBIOTIC_METABOLISM	HALLMARK_XENOBIOTIC_METABOLISM		154	0.0999173	1.42481	0.0883534	0.104209	0.918	2355	tags=22%, list=12%, signal=25%
HALLMARK_REACTIVE_OXIGEN_SPECIES_PATHWAY	HALLMARK_REACTIVE_OXIGEN_SPECIES_PATHWAY		46	0.172619	1.39307	0.10241	0.114286	0.937	2979	tags=33%, list=15%, signal=38%
HALLMARK_UNFOLDED_PROTEIN_RESPONSE	HALLMARK_UNFOLDED_PROTEIN_RESPONSE		108	0.103364	1.26283	0.162791	0.183324	0.994	5181	tags=37%, list=27%, signal=50%
NAME	GS<br> follow link to MSigDB	GS DETAILS	SIZE	ES	NES	NOM p-val	FDR q-val	FWER p-val	RANK AT MAX	LEADING EDGE
HALLMARK_OXIDATIVE_PHOSPHORYLATION	HALLMARK_OXIDATIVE_PHOSPHORYLATION	Details ...	198	-0.183229	-2.9604	0	0	0	12725	tags=84%, list=66%, signal=242%
HALLMARK_ADIPOGENESIS	HALLMARK_ADIPOGENESIS	Details ...	174	-0.173334	-2.69087	0	0.000206897	0.001	4354	tags=40%, list=22%, signal=51%
HALLMARK_MYC_TARGETS_V2	HALLMARK_MYC_TARGETS_V2	Details ...	58	-0.260108	-2.32534	0	0.00287368	0.018	7333	tags=64%, list=38%, signal=102%
HALLMARK_FATTY_ACID_METABOLISM	HALLMARK_FATTY_ACID_METABOLISM	Details ...	134	-0.172021	-2.32403	0	0.00215526	0.018	5075	tags=43%, list=26%, signal=58%
HALLMARK_PEROXISOME	HALLMARK_PEROXISOME	Details ...	87	-0.192661	-2.15167	0.00212314	0.00508802	0.052	4968	tags=45%, list=26%, signal=60%
HALLMARK_BILE_ACID_METABOLISM	HALLMARK_BILE_ACID_METABOLISM	Details ...	81	-0.196335	-2.05025	0.00391389	0.00792775	0.094	8169	tags=62%, list=42%, signal=106%
HALLMARK_E2F_TARGETS	HALLMARK_E2F_TARGETS	Details ...	194	-0.103215	-1.6468	0.044316	0.0612698	0.571	13495	tags=80%, list=70%, signal=261%
HALLMARK_DNA_REPAIR	HALLMARK_DNA_REPAIR	Details ...	138	-0.101831	-1.38339	0.127049	0.174466	0.952	5621	tags=39%, list=29%, signal=55%
HALLMARK_MITOTIC_SPINDLE	HALLMARK_MITOTIC_SPINDLE	Details ...	196	-0.0739926	-1.18503	0.245545	0.32479	0.997	2436	tags=20%, list=13%, signal=23%
HALLMARK_G2M_CHECKPOINT	HALLMARK_G2M_CHECKPOINT	Details ...	191	-0.0702616	-1.13002	0.285714	0.35197	0.999	8793	tags=52%, list=45%, signal=95%
HALLMARK_SPERMATOGENESIS	HALLMARK_SPERMATOGENESIS	Details ...	77	-0.102401	-1.05506	0.390593	0.404274	0.999	6074	tags=42%, list=31%, signal=60%
HALLMARK_PANCREAS_BETA_CELLS	HALLMARK_PANCREAS_BETA_CELLS	Details ...	18	-0.118858	-0.607734	0.946	0.934946	1	10612	tags=67%, list=55%, signal=147%
