# Supplementary material for: Human TET2-mutant clonal hematopoiesis expansion is driven by distinct inflammatory signaling responses in stem cells versus myeloid progeny
Source: Blood Cancer Discov. Author manuscript; Available in PMC 2025 Dec 28. (PMC7618546; doi:10.1158/2643-3230.BCD-25-0070)
Supplement: 2 [file EMS211410-supplement-2.xlsx]

## Sheet: CD34_LPS_WT_vs_untreated_WT
Gene	baseMean	log2FoldChange	lfcSE	stat	pvalue	padj	GeneSymbol
ENSG00000023445	515.979	3.46399	0.187522	18.4724	3.44314e-76	1.09378e-71	BIRC3	70.9611	70.9611	235.728
ENSG00000118503	558.982	2.76256	0.175652	15.7275	9.80246e-56	1.55697e-51	TNFAIP3	50.8077
ENSG00000100906	1424.97	2.13295	0.152777	13.9612	2.68809e-44	2.84642e-40	NFKBIA	39.5457
ENSG00000028277	734.393	1.81292	0.13968	12.9791	1.6078e-38	1.27688e-34	POU2F2	33.8939
ENSG00000069399	334.321	2.62022	0.202812	12.9195	3.4957e-38	2.22096e-34	BCL3	33.6535
ENSG00000077150	219.592	3.16466	0.253468	12.4854	8.96481e-36	4.74642e-32	NFKB2	31.3236
ENSG00000145901	1256.94	1.18581	0.104596	11.337	8.60606e-30	3.90555e-26	TNIP1	25.4083
ENSG00000104856	127.136	3.33604	0.296905	11.2361	2.71217e-29	1.07697e-25	RELB	24.9678
ENSG00000135414	1241.76	1.43773	0.135832	10.5846	3.51134e-26	1.23939e-22	GDF11	21.9068
ENSG00000031081	323.976	1.98302	0.19011	10.4309	1.79263e-25	5.69464e-22	ARHGAP31	21.2445
ENSG00000253522	585.13	2.13446	0.207087	10.3071	6.54631e-25	1.89052e-21	MIR3142HG	20.7234
ENSG00000123240	353.183	2.36215	0.230121	10.2648	1.01545e-24	2.68816e-21	OPTN	20.5705
ENSG00000083799	1256	1.04579	0.104898	9.96961	2.07041e-23	5.02543e-20	CYLD	19.2988
ENSG00000138100	0.795796	-38.248	3.83904	-9.96291	2.21475e-23	5.02543e-20	TRIM54	19.2988
ENSG00000143344	281.348	1.90356	0.196729	9.67602	3.81275e-22	8.07463e-19	RGL1	18.0929
ENSG00000139572	125.129	3.44782	0.358408	9.61981	6.59518e-22	1.30943e-18	GPR84	17.8829
ENSG00000121858	658.856	1.76768	0.193186	9.15011	5.68743e-20	1.06278e-16	TNFSF10	15.9736
ENSG00000227507	964.303	2.56102	0.282621	9.06169	1.28441e-19	2.26677e-16	LTB	15.6446
ENSG00000279668	0.9328	-36.3745	4.05856	-8.9624	3.17674e-19	5.31135e-16	AC024610.2	15.2748
ENSG00000232810	229.389	1.8138	0.202529	8.95575	3.37425e-19	5.35949e-16	TNF	15.2709
ENSG00000109320	2499.98	1.07541	0.121117	8.87911	6.73969e-19	1.01952e-15	NFKB1	14.9916
ENSG00000131323	980.831	1.17453	0.132775	8.84599	9.07171e-19	1.30991e-15	TRAF3	14.8828
ENSG00000270066	0.790302	-37.4029	4.29402	-8.71046	3.02639e-18	4.17997e-15	AL356488.2	14.3788
ENSG00000259655	0.709285	37.6349	4.32471	8.70229	3.25266e-18	4.3053e-15	AC090825.2	14.366
ENSG00000104998	457.17	1.10671	0.127883	8.65408	4.96899e-18	6.07897e-15	IL27RA	14.2162
ENSG00000115604	297.531	2.04537	0.236469	8.64963	5.16675e-18	6.07897e-15	IL18R1	14.2162
ENSG00000160223	284.064	1.63028	0.188414	8.65262	5.03294e-18	6.07897e-15	ICOSLG	14.2162
ENSG00000125538	1618.04	1.15471	0.13585	8.49991	1.89734e-17	2.1526e-14	IL1B	13.667
ENSG00000146469	0.609614	36.8891	4.34202	8.49583	1.96522e-17	2.15273e-14	VIP	13.667
ENSG00000137193	1363.68	0.942758	0.11104	8.49024	2.06211e-17	2.18357e-14	PIM1	13.6608
ENSG00000147168	4831.42	0.780602	0.0922649	8.46044	2.66374e-17	2.72965e-14	IL2RG	13.5639
ENSG00000215311	0.479176	-36.2029	4.32943	-8.36203	6.16456e-17	5.93423e-14	NPM1P12	13.2266
ENSG00000252677	0.479176	-36.2029	4.32943	-8.36203	6.16456e-17	5.93423e-14	SNORA81	13.2266
ENSG00000124564	0.724415	-35.9794	4.32005	-8.32847	8.18957e-17	7.65171e-14	SLC17A3	13.1162
ENSG00000211592	100.46	3.01496	0.362928	8.3073	9.7901e-17	8.88577e-14	IGKC	13.0513
ENSG00000260304	0.480087	36.0404	4.34655	8.29172	1.11619e-16	9.8494e-14	AC009088.2	13.0066
ENSG00000161791	1213.71	0.934938	0.11371	8.22211	1.99959e-16	1.71678e-13	FMNL3	12.7653
ENSG00000259394	0.490478	-35.6758	4.3439	-8.21285	2.15993e-16	1.80564e-13	AC079328.1	12.7434
ENSG00000017260	3027.4	0.698975	0.0859242	8.13479	4.12644e-16	3.36115e-13	ATP2C1	12.4735
ENSG00000112149	449.445	1.23759	0.153326	8.07159	6.93864e-16	5.48742e-13	CD83	12.2606
ENSG00000144802	666.218	1.56592	0.194064	8.06909	7.08232e-16	5.48742e-13	NFKBIZ	12.2606
ENSG00000167208	1467.73	0.865092	0.107773	8.02702	9.98724e-16	7.52358e-13	SNX20	12.1236
ENSG00000185215	351.85	1.44284	0.179802	8.02462	1.0184e-15	7.52358e-13	TNFAIP2	12.1236
ENSG00000224099	0.537889	33.9087	4.34321	7.80729	5.84303e-15	4.21853e-12	AC104823.1	11.3748
ENSG00000070190	566.064	1.14771	0.147746	7.76814	7.96495e-15	5.62272e-12	DAPP1	11.2501
ENSG00000171522	284.324	1.40491	0.18128	7.74991	9.19576e-15	6.35047e-12	PTGER4	11.1972
ENSG00000263528	556.226	0.893603	0.117073	7.63287	2.29593e-14	1.55181e-11	IKBKE	10.8092
ENSG00000090339	380.671	3.63338	0.481738	7.54222	4.6203e-14	3.05777e-11	ICAM1	10.5146
ENSG00000118515	178.668	1.67577	0.223627	7.49359	6.70165e-14	4.34472e-11	SGK1	10.362
ENSG00000104951	38.7067	3.51986	0.494459	7.1186	1.09031e-12	6.9272e-10	IL4I1	9.15944
ENSG00000172575	181.831	1.60355	0.22677	7.07127	1.53522e-12	9.56259e-10	RASGRP1	9.01942
ENSG00000095951	1520.45	0.816913	0.118516	6.89287	5.46784e-12	3.34033e-09	HIVEP1	8.47621
ENSG00000124145	100.311	2.09028	0.305366	6.84516	7.63882e-12	4.57854e-09	SDC4	8.33927
ENSG00000173848	1783.88	0.894913	0.131336	6.81391	9.49794e-12	5.58743e-09	NET1	8.25279
ENSG00000284057	2.11073	22.2264	3.2748	6.78712	1.14394e-11	6.60719e-09	AP001273.2	8.17998
ENSG00000010818	482.16	0.893738	0.132708	6.73462	1.64362e-11	9.32373e-09	HIVEP2	8.03041
ENSG00000185499	93.2921	1.8284	0.272064	6.72047	1.81134e-11	1.00949e-08	MUC1	7.9959
ENSG00000107263	1229.29	0.765346	0.114451	6.68712	2.276e-11	1.24658e-08	RAPGEF1	7.90428
ENSG00000260899	1.97951	18.5869	2.79522	6.64956	2.93976e-11	1.58284e-08	AC106886.2	7.80056
ENSG00000112837	0.725891	-28.6227	4.32121	-6.62377	3.50156e-11	1.8539e-08	TBX18	7.73191
ENSG00000109790	841.207	0.789323	0.119869	6.58486	4.55309e-11	2.37111e-08	KLHL5	7.62505
ENSG00000151651	269.353	1.2541	0.19053	6.58216	4.63664e-11	2.37568e-08	ADAM8	7.62421
ENSG00000219200	2102.65	0.604346	0.0923355	6.5451	5.94539e-11	2.99789e-08	RNASEK	7.52318
ENSG00000274642	0.628587	27.7161	4.32759	6.40451	1.5085e-10	7.48756e-08	AC244669.2	7.12566
ENSG00000170231	0.636771	27.6187	4.33105	6.3769	1.80708e-10	8.83162e-08	FABP6	7.05396
ENSG00000118985	741.382	1.12178	0.176331	6.36176	1.99454e-10	9.6001e-08	ELL2	7.01772
ENSG00000050344	365.557	1.20265	0.190821	6.30251	2.92864e-10	1.38857e-07	NFE2L3	6.85743
ENSG00000231925	5728.78	0.503554	0.0800228	6.29264	3.12118e-10	1.43697e-07	TAPBP	6.84255
ENSG00000270105	0.565047	27.2726	4.33268	6.29463	3.08126e-10	1.43697e-07	AC136475.8	6.84255
ENSG00000134107	719.413	1.03229	0.164344	6.28127	3.35818e-10	1.52399e-07	BHLHE40	6.81702
ENSG00000157557	4193.07	0.769102	0.122543	6.27616	3.47027e-10	1.55268e-07	ETS2	6.80892
ENSG00000162654	758.818	0.988999	0.157782	6.26813	3.65408e-10	1.61221e-07	GBP4	6.79258
ENSG00000049249	40.5418	2.60795	0.417932	6.24013	4.37217e-10	1.90261e-07	TNFRSF9	6.72065
ENSG00000236197	0.519952	27.008	4.3463	6.21403	5.16442e-10	2.217e-07	AC002429.2	6.65423
ENSG00000274698	0.769781	-24.4664	3.9506	-6.19308	5.90004e-10	2.49902e-07	AC099521.2	6.60223
ENSG00000225744	0.546578	-26.8391	4.34318	-6.1796	6.42636e-10	2.68613e-07	AC017002.2	6.57087
ENSG00000234736	0.929216	-22.6986	3.68509	-6.15958	7.294e-10	3.0092e-07	FAM170B-AS1	6.52155
ENSG00000156860	709.178	0.692874	0.112774	6.14394	8.04992e-10	3.23698e-07	FBRS	6.48986
ENSG00000275015	0.472331	26.7066	4.34578	6.14541	7.97575e-10	3.23698e-07	AL353149.1	6.48986
ENSG00000122515	767.066	0.726788	0.118614	6.12734	8.93578e-10	3.54829e-07	ZMIZ2	6.44998
ENSG00000151726	773.746	0.901898	0.147804	6.10199	1.04758e-09	4.10846e-07	ACSL1	6.38632
ENSG00000140511	44.0743	2.7126	0.449208	6.03863	1.55427e-09	6.02127e-07	HAPLN3	6.22031
ENSG00000204287	9272.49	0.564217	0.09364	6.02538	1.68709e-09	6.30515e-07	HLA-DRA	6.2003
ENSG00000273204	1.05576	-21.6306	3.5893	-6.02641	1.6764e-09	6.30515e-07	AC104506.1	6.2003
ENSG00000280893	5.05434	26.2673	4.35717	6.02852	1.65471e-09	6.30515e-07	AC009133.6	6.2003
ENSG00000112972	1432.25	1.03853	0.172766	6.0112	1.8415e-09	6.80219e-07	HMGCS1	6.16735
ENSG00000101265	1946.26	0.546515	0.0912399	5.98987	2.10007e-09	7.66816e-07	RASSF2	6.11531
ENSG00000100368	4127.97	0.58883	0.098537	5.97573	2.29066e-09	8.26901e-07	CSF2RB	6.08255
ENSG00000103811	180.798	1.43275	0.240277	5.96293	2.47757e-09	8.82042e-07	CTSH	6.05451
ENSG00000121104	932.488	0.670785	0.112519	5.96153	2.49894e-09	8.82042e-07	FAM117A	6.05451
ENSG00000103642	472.819	1.18433	0.198898	5.95445	2.60951e-09	9.1095e-07	LACTB	6.04051
ENSG00000179583	2352.57	0.736365	0.12388	5.94416	2.77883e-09	9.59512e-07	CIITA	6.01795
ENSG00000196735	805.858	1.11735	0.189732	5.88908	3.8835e-09	1.31887e-06	HLA-DQA1	5.8798
ENSG00000229257	0.687212	25.571	4.34271	5.88827	3.90259e-09	1.31887e-06	AL807752.2	5.8798
ENSG00000163874	128.636	2.1885	0.373685	5.85655	4.72594e-09	1.5803e-06	ZC3H12A	5.80126
ENSG00000071205	239.495	1.18632	0.203295	5.83548	5.36368e-09	1.77488e-06	ARHGAP10	5.75083
ENSG00000172115	10352.5	0.440596	0.0755696	5.83033	5.53177e-09	1.81162e-06	CYCS	5.74193
ENSG00000233535	0.461537	-25.2031	4.33845	-5.80924	6.27556e-09	2.03424e-06	AC003035.2	5.6916
ENSG00000237372	21.4008	5.14015	0.888675	5.78406	7.29182e-09	2.33979e-06	UNQ6494	5.63082
ENSG00000251473	0.514313	25.0165	4.33141	5.7756	7.66771e-09	2.4358e-06	AC004069.2	5.61336
ENSG00000277443	504.238	0.934607	0.161914	5.77224	7.82226e-09	2.46029e-06	MARCKS	5.60901
ENSG00000119714	207.817	1.28997	0.224484	5.74639	9.11683e-09	2.80819e-06	GPR68	5.55157
ENSG00000162783	197.94	1.25656	0.218724	5.74497	9.19355e-09	2.80819e-06	IER5	5.55157
ENSG00000163995	0.591377	-24.8722	4.32876	-5.74581	9.14841e-09	2.80819e-06	ABLIM2	5.55157
ENSG00000221874	1.93774	18.1977	3.17152	5.73786	9.58824e-09	2.90085e-06	ZNF816-ZNF321P	5.53747
ENSG00000226132	0.658694	23.8409	4.17888	5.70509	1.16284e-08	3.4849e-06	RPS3AP46	5.45781
ENSG00000134028	48.3448	3.0205	0.530855	5.68988	1.27126e-08	3.77421e-06	ADAMDEC1	5.42317
ENSG00000276185	0.629358	24.6955	4.34357	5.68553	1.30408e-08	3.83581e-06	TP53TG1_2	5.41614
ENSG00000173517	2203.39	0.576856	0.101519	5.68227	1.3292e-08	3.87384e-06	PEAK1	5.41186
ENSG00000137462	536.773	0.955085	0.168831	5.65707	1.53983e-08	4.44689e-06	TLR2	5.35194
ENSG00000238105	121.839	-1.30543	0.231044	-5.65013	1.60327e-08	4.58839e-06	GOLGA2P5	5.33834
ENSG00000186827	47.5466	2.42235	0.429939	5.63416	1.75918e-08	4.98963e-06	TNFRSF4	5.30193
ENSG00000236722	1.36076	-17.3908	3.08828	-5.63123	1.78932e-08	5.0302e-06	AC116036.1	5.29841
ENSG00000270670	0.505642	24.4432	4.34605	5.62424	1.86331e-08	5.19226e-06	MARK2P16	5.28464
ENSG00000167774	4.3868	-24.4644	4.3511	-5.62257	1.88135e-08	5.19693e-06	AC010323.1	5.28425
ENSG00000271425	357.345	0.802978	0.143659	5.58947	2.27766e-08	6.23744e-06	NBPF10	5.20499
ENSG00000003402	2741.35	0.451648	0.0808839	5.5839	2.35186e-08	6.38559e-06	CFLAR	5.1948
ENSG00000257275	0.503903	-24.2693	4.34909	-5.58032	2.4008e-08	6.46324e-06	AL139020.1	5.18955
ENSG00000131370	399.037	1.00089	0.180247	5.5529	2.80975e-08	7.50061e-06	SH3BP5	5.1249
ENSG00000174977	0.901929	-20.9635	3.78306	-5.54141	3.00051e-08	7.94311e-06	AC026271.1	5.10001
ENSG00000171791	1876.55	-0.600003	0.108958	-5.50672	3.65587e-08	9.59802e-06	BCL2	5.01782
ENSG00000134070	72.9204	1.90326	0.346421	5.49408	3.92758e-08	1.02268e-05	IRAK2	4.99026
ENSG00000110047	425.169	0.733451	0.134837	5.43952	5.34245e-08	1.37979e-05	EHD1	4.86019
ENSG00000141510	4140.43	0.391402	0.0721985	5.4212	5.92015e-08	1.51666e-05	TP53	4.81911
ENSG00000146232	227.955	1.0549	0.195271	5.40226	6.58055e-08	1.67235e-05	NFKBIE	4.77667
ENSG00000232453	0.89522	-20.1796	3.73945	-5.39642	6.79843e-08	1.71401e-05	AC105277.1	4.76599
ENSG00000163661	86.3	2.09528	0.388428	5.39425	6.88089e-08	1.72114e-05	PTX3	4.76418
ENSG00000219986	1.30297	-17.4428	3.26347	-5.34485	9.04908e-08	2.22839e-05	BTF3P7	4.65201
ENSG00000272269	145.98	1.31499	0.246027	5.34489	9.04706e-08	2.22839e-05	AL138724.1	4.65201
ENSG00000179218	18285.7	0.356904	0.0668606	5.33804	9.39574e-08	2.29596e-05	CALR	4.63904
ENSG00000082512	782.554	-0.628976	0.118107	-5.32546	1.00698e-07	2.42346e-05	TRAF5	4.61556
ENSG00000108861	796.554	0.61544	0.115566	5.32545	1.00701e-07	2.42346e-05	DUSP3	4.61556
ENSG00000167996	14993.4	0.576345	0.108287	5.32239	1.02412e-07	2.44611e-05	FTH1	4.61152
ENSG00000062716	1978.58	0.567449	0.107799	5.26398	1.40973e-07	3.342e-05	VMP1	4.47599
ENSG00000196189	565.501	0.695809	0.132691	5.24383	1.57273e-07	3.70081e-05	SEMA4A	4.4317
ENSG00000271153	1.51133	-17.8966	3.41449	-5.24135	1.59403e-07	3.72336e-05	RPL23AP88	4.42907
ENSG00000169551	0.895043	19.4936	3.72826	5.22859	1.70804e-07	3.96052e-05	CT55	4.40225
ENSG00000102755	100.255	1.66377	0.318942	5.21651	1.82326e-07	4.19707e-05	FLT1	4.37705
ENSG00000102096	466.845	0.740727	0.142068	5.2139	1.84914e-07	4.22602e-05	PIM2	4.37407
ENSG00000101096	1667.73	0.463816	0.0890751	5.20701	1.91903e-07	4.35442e-05	NFATC2	4.36107
ENSG00000271121	1.49894	-16.7999	3.23039	-5.20059	1.98652e-07	4.47558e-05	NUDT4P2	4.34915
ENSG00000125726	38.7122	3.00275	0.577722	5.19758	2.01901e-07	4.51676e-05	CD70	4.34517
ENSG00000110324	178.169	1.60576	0.309052	5.19575	2.03898e-07	4.52952e-05	IL10RA	4.34395
ENSG00000237541	145.754	1.38627	0.267599	5.18039	2.21428e-07	4.88478e-05	HLA-DQA2	4.31115
ENSG00000250349	1.39939	18.0215	3.48071	5.17754	2.24825e-07	4.92553e-05	AF241726.2	4.30755
ENSG00000179344	746.347	0.639383	0.12421	5.14761	2.63829e-07	5.74044e-05	HLA-DQB1	4.24105
ENSG00000253741	1.80126	15.9536	3.10342	5.14065	2.73797e-07	5.91681e-05	AC108002.1	4.22791
ENSG00000108691	251.452	3.81678	0.745787	5.11778	3.09148e-07	6.54713e-05	CCL2	4.18395
ENSG00000120875	146.036	1.30821	0.255598	5.11823	3.08415e-07	6.54713e-05	DUSP4	4.18395
ENSG00000197461	51.2693	2.09959	0.41024	5.11795	3.08872e-07	6.54713e-05	PDGFA	4.18395
ENSG00000105639	1387.71	0.832857	0.162803	5.11573	3.12529e-07	6.57491e-05	JAK3	4.18211
ENSG00000226979	22.2025	4.10505	0.809823	5.06907	3.99759e-07	8.3547e-05	LTA	4.07807
ENSG00000157404	2642.86	-0.436153	0.0865949	-5.0367	4.73629e-07	9.83385e-05	KIT	4.00728
ENSG00000118785	82.9325	2.19099	0.435332	5.03292	4.83076e-07	9.96486e-05	SPP1	4.00153
ENSG00000149177	383.125	1.0938	0.217518	5.02852	4.94269e-07	0.0001013	PTPRJ	3.99439
ENSG00000127124	332.051	0.754549	0.151624	4.97647	6.47553e-07	0.000131864	HIVEP3	3.87987
ENSG00000157350	737.712	0.576186	0.115958	4.96894	6.73206e-07	0.000136215	ST3GAL2	3.86578
ENSG00000144136	1752.01	0.445104	0.089975	4.94697	7.53771e-07	0.000151551	SLC20A1	3.81944
ENSG00000103522	134.476	1.23944	0.252115	4.91618	8.82486e-07	0.000176314	IL21R	3.75371
ENSG00000080822	1424.98	0.440391	0.0899222	4.89747	9.70793e-07	0.000191548	CLDND1	3.71772
ENSG00000275140	1.26207	17.8312	3.64004	4.89864	9.65034e-07	0.000191548	AC245389.2	3.71772
ENSG00000164430	382.097	0.774878	0.159527	4.85733	1.18977e-06	0.000233305	MB21D1	3.63208
ENSG00000127838	1410.71	0.500884	0.10323	4.85214	1.22137e-06	0.000238032	PNKD	3.62336
ENSG00000159388	320.299	1.28233	0.264379	4.85033	1.23254e-06	0.000238744	BTG2	3.62207
ENSG00000166676	59.4544	2.01545	0.415779	4.8474	1.25087e-06	0.000240827	TVP23A	3.6183
ENSG00000001630	3875.76	0.665782	0.1377	4.83501	1.33137e-06	0.00025478	CYP51A1	3.59383
ENSG00000169439	30.8056	2.805	0.586641	4.78146	1.74031e-06	0.000331044	SDC2	3.48011
ENSG00000142173	76.7185	1.94858	0.407976	4.77622	1.7862e-06	0.000337752	COL6A2	3.4714
ENSG00000176988	0.861176	-18.393	3.85728	-4.76838	1.85718e-06	0.000349094	FMR1NB	3.45706
ENSG00000123610	45.1189	2.78778	0.586214	4.75556	1.97896e-06	0.000369798	TNFAIP6	3.43204
ENSG00000103489	1480	-0.488968	0.103168	-4.73951	2.14232e-06	0.000397982	XYLT1	3.40014
ENSG00000151718	636.739	0.5579	0.118109	4.72358	2.31723e-06	0.000427974	WWC2	3.36858
ENSG00000204482	1312.78	0.420048	0.0890422	4.71741	2.38867e-06	0.000438619	LST1	3.35791
ENSG00000132359	246.127	-0.824999	0.175867	-4.69103	2.71835e-06	0.000495382	RAP1GAP2	3.30506
ENSG00000161940	83.8186	1.81146	0.38622	4.69023	2.72899e-06	0.000495382	BCL6B	3.30506
ENSG00000169413	250.434	-0.982854	0.209933	-4.68176	2.8442e-06	0.000510572	RNASE6	3.29194
ENSG00000173559	1065.02	0.587023	0.125386	4.68172	2.84481e-06	0.000510572	NABP1	3.29194
ENSG00000084090	6648.84	0.358542	0.0768139	4.66767	3.04635e-06	0.000543671	STARD7	3.26466
ENSG00000008517	16.2821	3.72947	0.799412	4.66527	3.08208e-06	0.000546974	IL32	3.26203
ENSG00000112096	3720.19	1.23565	0.265205	4.65922	3.17412e-06	0.000560179	SOD2	3.25167
ENSG00000258315	901.615	0.528535	0.113586	4.65318	3.26862e-06	0.000573669	C17orf49	3.24134
ENSG00000274209	0.84712	-19.3983	4.17613	-4.64504	3.40009e-06	0.000593466	ANTXRL	3.2266
ENSG00000138600	397.032	0.646399	0.139411	4.63664	3.54121e-06	0.000614719	SPPL2A	3.21132
ENSG00000161011	1602.29	0.539891	0.116802	4.62228	3.79543e-06	0.000655269	SQSTM1	3.18358
ENSG00000110031	1424.41	0.503271	0.109099	4.61295	3.96992e-06	0.000681688	LPXN	3.16641
ENSG00000276600	435.285	-0.756864	0.164212	-4.60907	4.04475e-06	0.000690804	RAB7B	3.16065
ENSG00000100077	2326.18	0.464965	0.101301	4.58993	4.43391e-06	0.00075322	GRK3	3.12308
ENSG00000169504	901.809	0.59548	0.129997	4.58073	4.63347e-06	0.000782933	CLIC4	3.10628
ENSG00000243915	1.02818	17.827	3.89406	4.578	4.69448e-06	0.000789046	THAP12P2	3.1029
ENSG00000119523	571.26	0.625951	0.136895	4.57251	4.81921e-06	0.000805747	ALG2	3.0938
ENSG00000232653	699.798	-0.596657	0.130676	-4.56592	4.97313e-06	0.000827128	GOLGA8N	3.08243
ENSG00000206127	115.01	-1.23206	0.270331	-4.5576	5.17414e-06	0.000856077	GOLGA8O	3.06749
ENSG00000269821	2232.01	-0.657805	0.144745	-4.54458	5.50457e-06	0.00090603	KCNQ1OT1	3.04286
ENSG00000283403	0.821331	-16.2721	3.58766	-4.53559	5.7444e-06	0.00094063	AC005394.2	3.02658
ENSG00000248610	0.725548	16.8662	3.72156	4.53203	5.84198e-06	0.000951704	HSPA8P4	3.0215
ENSG00000105246	159.943	4.36799	0.96442	4.52914	5.92242e-06	0.000959885	EBI3	3.01778
ENSG00000169245	199.743	4.58836	1.01368	4.52646	5.99791e-06	0.000967185	CXCL10	3.01449
ENSG00000169248	12.051	5.32372	1.17714	4.52257	6.10927e-06	0.000980167	CXCL11	3.0087
ENSG00000136048	510.475	0.711928	0.157509	4.51991	6.18664e-06	0.000987593	DRAM1	3.00542
ENSG00000265485	1.03218	16.4143	3.63345	4.51756	6.25565e-06	0.000993617	LINC01915	3.00278
ENSG00000162734	902.556	0.552814	0.122419	4.51575	6.30917e-06	0.000997131	PEA15	3.00125
ENSG00000163932	597.664	0.558449	0.123704	4.5144	6.34976e-06	0.000998578	PRKCD	3.00062
ENSG00000124508	188.953	0.828593	0.184126	4.50014	6.79089e-06	0.00106269	BTN2A2	2.97359
ENSG00000159433	878.119	-0.550886	0.122832	-4.48487	7.29579e-06	0.00113611	STARD9	2.94458
ENSG00000169403	304.613	0.820991	0.183297	4.47902	7.49857e-06	0.00116199	PTAFR	2.9348
ENSG00000100678	217.144	0.989008	0.221168	4.47175	7.75803e-06	0.00119636	SLC8A3	2.92214
ENSG00000272342	0.751392	19.3135	4.32081	4.46987	7.8267e-06	0.00120111	LINC01115	2.92042
ENSG00000135750	1.0073	-17.6134	3.94166	-4.46851	7.87671e-06	0.00120298	KCNK1	2.91974
ENSG00000158985	3004.59	0.550475	0.123288	4.46494	8.00923e-06	0.00121736	CDC42SE2	2.91458
ENSG00000106546	1818.47	0.461128	0.103317	4.46324	8.07287e-06	0.00122119	AHR	2.91322
ENSG00000137393	321.627	0.938469	0.210676	4.45457	8.40617e-06	0.00126559	RNF144B	2.89771
ENSG00000205542	16465.3	0.424283	0.0954077	4.44705	8.70566e-06	0.00130449	TMSB4X	2.88456
ENSG00000163719	1109.77	0.509095	0.114712	4.43804	9.07805e-06	0.00135391	MTMR14	2.86841
ENSG00000046889	306.535	1.0527	0.238108	4.42108	9.82097e-06	0.00145786	PREX2	2.83628
ENSG00000088881	28.1642	3.20511	0.725426	4.41824	9.95073e-06	0.00147026	EBF4	2.83261
ENSG00000172893	530.805	0.702343	0.159501	4.40337	1.06581e-05	0.00156748	DHCR7	2.8048
ENSG00000106789	150.347	-1.02002	0.23196	-4.39741	1.09549e-05	0.00160371	CORO2A	2.79487
ENSG00000226859	0.47275	19.0343	4.33651	4.3893	1.13717e-05	0.00165709	LINC02051	2.78065
ENSG00000167984	791.088	-0.617208	0.140695	-4.38685	1.15005e-05	0.00166821	NLRC3	2.77775
ENSG00000164236	989.604	0.517375	0.11839	4.37008	1.24201e-05	0.00178529	ANKRD33B	2.74829
ENSG00000171608	984.923	0.475479	0.108782	4.37092	1.23723e-05	0.00178529	PIK3CD	2.74829
ENSG00000144746	1375.63	0.51594	0.118236	4.36365	1.27911e-05	0.00183033	ARL6IP5	2.73747
ENSG00000182568	2760.99	-0.377489	0.0865503	-4.3615	1.29174e-05	0.00184012	SATB1	2.73515
ENSG00000172058	96.4308	-1.58479	0.363776	-4.35649	1.32166e-05	0.00187434	SERF1A	2.72715
ENSG00000124813	1110.53	-0.485791	0.11176	-4.34675	1.3817e-05	0.00195078	RUNX2	2.70979
ENSG00000263718	0.532721	-19.0254	4.39348	-4.33038	1.48855e-05	0.00209234	AC068594.1	2.67937
ENSG00000189127	0.711219	-18.6237	4.32196	-4.30909	1.63929e-05	0.00229406	ANKRD34B	2.63939
ENSG00000044574	12719.3	0.386693	0.0898482	4.30385	1.67856e-05	0.00233059	HSPA5	2.63253
ENSG00000124785	0.765477	-16.9256	3.93284	-4.30365	1.68006e-05	0.00233059	NRN1	2.63253
ENSG00000196535	2022.83	-0.379915	0.08834	-4.3006	1.70338e-05	0.00235267	MYO18A	2.62844
ENSG00000123329	886.653	-0.461006	0.10741	-4.29204	1.77042e-05	0.00243467	ARHGAP9	2.61356
ENSG00000123091	259.504	0.695204	0.162047	4.29013	1.78569e-05	0.00243793	RNF11	2.61298
ENSG00000261519	0.792711	16.9793	3.95804	4.28983	1.78814e-05	0.00243793	AC010542.4	2.61298
ENSG00000283374	0.427674	-18.454	4.3352	-4.25678	2.07389e-05	0.00281544	TXNRD3NB	2.55045
ENSG00000085117	717.439	0.476938	0.112088	4.25505	2.09004e-05	0.00282529	CD82	2.54894
ENSG00000159128	573.47	0.642022	0.151115	4.24856	2.15152e-05	0.00289607	IFNGR2	2.53819
ENSG00000140350	7054.49	0.292872	0.0690186	4.24338	2.20179e-05	0.00295124	ANP32A	2.53
ENSG00000104081	468.992	0.744406	0.175488	4.24192	2.21616e-05	0.00295801	BMF	2.529
ENSG00000154359	458.591	0.632419	0.14925	4.23731	2.26211e-05	0.00300671	LONRF1	2.52191
ENSG00000075945	715.314	0.658225	0.155448	4.23436	2.29201e-05	0.00301924	KIFAP3	2.5201
ENSG00000107485	51.6587	1.83335	0.433003	4.23404	2.29525e-05	0.00301924	GATA3	2.5201
ENSG00000276486	0.897657	16.2349	3.83479	4.23358	2.30005e-05	0.00301924	AC022960.3	2.5201
ENSG00000169230	2200.54	0.40808	0.0966072	4.22412	2.39877e-05	0.00313587	PRELID1	2.50364
ENSG00000255680	0.436172	18.3254	4.34733	4.21533	2.49418e-05	0.00324723	AC091564.7	2.48849
ENSG00000149557	18.4992	3.68885	0.876568	4.20829	2.57312e-05	0.00333633	FEZ1	2.47673
ENSG00000162924	1716.27	0.433231	0.103192	4.1983	2.68924e-05	0.00347272	REL	2.45933
ENSG00000111371	4281.47	0.306445	0.0732426	4.18397	2.86464e-05	0.00368425	SLC38A1	2.43365
ENSG00000241670	0.898149	17.1351	4.10032	4.17897	2.92836e-05	0.00375101	RPL23AP21	2.42585
ENSG00000065911	2738.62	0.319782	0.0766287	4.17314	3.00425e-05	0.00381744	MTHFD2	2.41823
ENSG00000196924	5379.78	0.330633	0.0792203	4.17358	2.99844e-05	0.00381744	FLNA	2.41823
ENSG00000127666	296.119	0.682484	0.163847	4.16539	3.10825e-05	0.00393385	TICAM1	2.40518
ENSG00000079215	138.332	1.14089	0.273964	4.16438	3.12199e-05	0.00393557	SLC1A3	2.40499
ENSG00000269476	0.852864	17.376	4.17764	4.15928	3.19251e-05	0.00400856	AC010326.2	2.39701
ENSG00000243478	53.9868	-1.48181	0.356367	-4.1581	3.20906e-05	0.00401347	AOX2P	2.39648
ENSG00000165168	795.454	0.722583	0.173886	4.1555	3.24581e-05	0.00404351	CYBB	2.39324
ENSG00000109971	42151.5	0.369908	0.0890865	4.15224	3.29244e-05	0.00408558	HSPA8	2.38875
ENSG00000019582	17146.7	0.329796	0.0794868	4.14907	3.33834e-05	0.00412642	CD74	2.38443
ENSG00000198053	761.615	0.635185	0.15325	4.14477	3.40161e-05	0.00418834	SIRPA	2.37796
ENSG00000100034	838.378	0.455942	0.110105	4.14097	3.4584e-05	0.0042255	PPM1F	2.37412
ENSG00000139899	14.4709	3.23989	0.782252	4.14175	3.44672e-05	0.0042255	CBLN3	2.37412
ENSG00000198561	2700.05	0.410808	0.0992675	4.13839	3.49756e-05	0.00425697	CTNND1	2.3709
ENSG00000101017	91.2339	1.33343	0.322427	4.13561	3.54007e-05	0.00429227	CD40	2.36731
ENSG00000060558	856.924	0.483981	0.117183	4.13012	3.62581e-05	0.0043139	GNA15	2.36513
ENSG00000081237	4438.41	0.343584	0.0831861	4.13031	3.62275e-05	0.0043139	PTPRC	2.36513
ENSG00000111885	924.565	0.50728	0.122754	4.13251	3.58827e-05	0.0043139	MAN1A1	2.36513
ENSG00000152818	3419.81	-0.342185	0.0828366	-4.13084	3.61433e-05	0.0043139	UTRN	2.36513
ENSG00000172543	1651.69	0.455349	0.110204	4.13188	3.59813e-05	0.0043139	CTSW	2.36513
ENSG00000230231	0.446563	-17.9387	4.34491	-4.12868	3.6486e-05	0.00432481	FMO7P	2.36403
ENSG00000118777	39.0934	1.80623	0.437988	4.12392	3.72485e-05	0.00439878	ABCG2	2.35667
ENSG00000168634	0.415632	-17.9173	4.35044	-4.11851	3.81332e-05	0.00448659	WFDC13	2.34808
ENSG00000198879	590.976	-0.547063	0.132943	-4.11501	3.87165e-05	0.00453841	SFMBT2	2.3431
ENSG00000170542	910.194	0.527649	0.128491	4.10652	4.01672e-05	0.00469115	SERPINB9	2.32872
ENSG00000125730	208.71	2.22986	0.545145	4.09041	4.3062e-05	0.00499252	C3	2.30168
ENSG00000139318	608.342	-0.571696	0.139748	-4.09091	4.29686e-05	0.00499252	DUSP6	2.30168
ENSG00000232539	0.69254	-16.9068	4.13442	-4.08927	4.32731e-05	0.00499876	LINC00945	2.30114
ENSG00000177369	0.934048	15.3698	3.76881	4.07816	4.53938e-05	0.00522473	FLJ40194	2.28194
ENSG00000100503	6111.01	0.297753	0.073205	4.06738	4.75439e-05	0.00545244	NIN	2.26341
ENSG00000154451	307.605	0.962753	0.237783	4.04888	5.14644e-05	0.00587345	GBP5	2.23111
ENSG00000270629	987.972	0.497157	0.122805	4.04833	5.15847e-05	0.00587345	NBPF14	2.23111
ENSG00000135077	309.435	-0.682178	0.16968	-4.02038	5.81038e-05	0.00659208	HAVCR2	2.18098
ENSG00000144218	784.87	-0.754683	0.187863	-4.01719	5.88955e-05	0.00665813	AFF3	2.17665
ENSG00000225096	0.446277	-17.562	4.38179	-4.00795	6.12489e-05	0.00688663	AL021368.1	2.16199
ENSG00000258806	0.82102	-16.9313	4.22484	-4.00756	6.13504e-05	0.00688663	OR11H7	2.16199
ENSG00000105835	526.321	0.491244	0.122653	4.00514	6.1982e-05	0.00693304	NAMPT	2.15908
ENSG00000253553	0.666444	-17.028	4.25325	-4.00352	6.24068e-05	0.00695606	AC090568.2	2.15764
ENSG00000116962	575.566	0.648558	0.162559	3.98969	6.61602e-05	0.00732303	NID1	2.13531
ENSG00000130590	274.521	0.813556	0.203906	3.98987	6.61097e-05	0.00732303	SAMD10	2.13531
ENSG00000276101	0.687712	-17.3067	4.3399	-3.98782	6.66842e-05	0.0073554	AC027601.4	2.13339
ENSG00000196220	189.72	-0.872884	0.219923	-3.96904	7.21615e-05	0.00791237	SRGAP3	2.10169
ENSG00000215301	6281.51	0.328038	0.082654	3.96881	7.22318e-05	0.00791237	DDX3X	2.10169
ENSG00000184557	48.9048	1.89639	0.478435	3.96374	7.3785e-05	0.00802715	SOCS3	2.09544
ENSG00000283587	0.58989	-17.1704	4.33134	-3.96423	7.36342e-05	0.00802715	AC092471.2	2.09544
ENSG00000101336	238.404	1.08318	0.273508	3.96031	7.48513e-05	0.00811537	HCK	2.09069
ENSG00000134250	2801.7	0.326947	0.0827827	3.94946	7.83268e-05	0.00846329	NOTCH2	2.07246
ENSG00000205572	253.547	0.688767	0.174985	3.93616	8.27965e-05	0.00891592	SERF1B	2.04983
ENSG00000227933	0.607561	-16.9615	4.31318	-3.93248	8.40756e-05	0.00902308	AL357874.1	2.04465
ENSG00000073756	166.579	0.836	0.213187	3.92144	8.80211e-05	0.00941471	PTGS2	2.02619
ENSG00000162692	11.6655	4.50117	1.14913	3.91703	8.96471e-05	0.00955644	VCAM1	2.0197
ENSG00000127946	644.842	0.55856	0.142812	3.91117	9.18505e-05	0.00975858	HIP1	2.01061
ENSG00000134352	404.082	0.588966	0.150641	3.90973	9.24006e-05	0.0097843	IL6ST	2.00947
ENSG00000242088	0.377114	17.147	4.39592	3.90067	9.59263e-05	0.0100904	AC090602.1	1.99609
ENSG00000243417	0.377114	17.147	4.39592	3.90067	9.59263e-05	0.0100904	AC023424.2	1.99609
ENSG00000173120	2323.47	0.318764	0.0818117	3.89631	9.76683e-05	0.0102397	KDM2A	1.98971
ENSG00000160013	34.5014	2.00441	0.515113	3.89121	9.97449e-05	0.0104143	PTGIR	1.98237
ENSG00000168389	183.308	0.786307	0.202103	3.89062	9.99889e-05	0.0104143	MFSD2A	1.98237
ENSG00000137331	69.667	1.68074	0.432158	3.88918	0.000100584	0.010416	IER3	1.9823
ENSG00000196396	639.258	0.516559	0.132826	3.88899	0.000100661	0.010416	PTPN1	1.9823
ENSG00000174145	0.89477	-14.7549	3.79588	-3.88708	0.000101458	0.0104643	NWD2	1.98029
ENSG00000213281	2607.89	0.440858	0.113792	3.87425	0.000106955	0.0109956	NRAS	1.95878
ENSG00000112137	1171.82	0.463631	0.119729	3.87233	0.000107798	0.0110465	PHACTR1	1.95678
ENSG00000015475	986.591	0.452131	0.116822	3.87025	0.000108725	0.0111057	BID	1.95445
ENSG00000163220	47.4291	1.76518	0.45642	3.86745	0.000109978	0.011173	S100A9	1.95183
ENSG00000178719	355.619	0.590095	0.152589	3.86721	0.000110087	0.011173	GRINA	1.95183
ENSG00000059804	1188	0.413341	0.106976	3.86385	0.000111612	0.0112558	SLC2A3	1.94862
ENSG00000226025	0.59529	-16.736	4.33063	-3.86457	0.000111286	0.0112558	LGALS17A	1.94862
ENSG00000270325	0.63345	-16.6312	4.3055	-3.86279	0.0001121	0.0112693	BNIP3P9	1.9481
ENSG00000005893	5511.56	0.355312	0.0922436	3.85188	0.000117214	0.0117461	LAMP2	1.93011
ENSG00000168918	4318.25	-0.289519	0.0752101	-3.84948	0.000118371	0.0118248	INPP5D	1.92721
ENSG00000204252	327.8	0.744724	0.193505	3.8486	0.000118792	0.0118297	HLA-DOA	1.92703
ENSG00000168394	385.202	0.708228	0.184061	3.84779	0.000119187	0.0118319	TAP1	1.92694
ENSG00000105967	957.7	0.564695	0.146993	3.84164	0.000122214	0.0120289	TFEC	1.91977
ENSG00000226777	3469.94	-0.344949	0.0897616	-3.84294	0.000121567	0.0120289	FAM30A	1.91977
ENSG00000249364	0.513389	-16.643	4.33247	-3.84145	0.000122307	0.0120289	AC112206.2	1.91977
ENSG00000266074	984.922	-0.414453	0.107929	-3.84004	0.000123016	0.0120613	BAHCC1	1.91861
ENSG00000142227	1122.85	0.402252	0.104821	3.83751	0.000124287	0.0121483	EMP3	1.91548
ENSG00000124789	4063.89	0.435864	0.113691	3.83375	0.000126204	0.0122979	NUP153	1.91017
ENSG00000183255	2455.33	0.403743	0.105639	3.82191	0.000132424	0.0128645	PTTG1IP	1.89061
ENSG00000068323	282.952	0.77747	0.203724	3.81629	0.000135474	0.0131207	TFE3	1.88204
ENSG00000225916	0.499622	16.5502	4.33759	3.81553	0.000135889	0.0131209	AC007879.2	1.88204
ENSG00000112851	1862.43	0.326003	0.0855109	3.81242	0.000137615	0.0132473	ERBIN	1.87787
ENSG00000134287	2309.66	0.361953	0.0949729	3.81112	0.00013834	0.0132769	ARF3	1.8769
ENSG00000181585	0.530899	-16.6245	4.36477	-3.8088	0.000139644	0.0132817	TMIE	1.87675
ENSG00000257551	0.530899	-16.6245	4.36477	-3.8088	0.000139644	0.0132817	HLX-AS1	1.87675
ENSG00000272536	0.387753	-16.5368	4.34127	-3.8092	0.000139416	0.0132817	RN7SL840P	1.87675
ENSG00000152503	30.4367	2.31931	0.61	3.80215	0.000143448	0.0135622	TRIM36	1.86767
ENSG00000176681	294.333	-0.725675	0.190839	-3.80255	0.000143216	0.0135622	LRRC37A	1.86767
ENSG00000198019	33.83	1.57174	0.41411	3.79546	0.00014737	0.0138917	FCGR1B	1.85724
ENSG00000180957	2440.66	0.308094	0.0812257	3.79306	0.000148804	0.0139853	PITPNB	1.85433
ENSG00000160326	187.861	2.09922	0.556445	3.77255	0.000161586	0.0151419	SLC2A6	1.81982
ENSG00000131669	146.848	0.930342	0.247523	3.75861	0.000170857	0.015927	NINJ1	1.79787
ENSG00000206530	240.367	-0.769871	0.204837	-3.75845	0.000170967	0.015927	CFAP44	1.79787
ENSG00000178761	338.121	-0.57657	0.153557	-3.75476	0.000173505	0.0160224	FAM219B	1.79527
ENSG00000224091	0.647434	15.9185	4.23912	3.75515	0.00017324	0.0160224	AC104389.1	1.79527
ENSG00000237982	0.585222	16.3883	4.36345	3.75582	0.000172774	0.0160224	AP006193.1	1.79527
ENSG00000005379	608.314	-0.544644	0.145101	-3.75355	0.000174347	0.0160536	TSPOAP1	1.79443
ENSG00000134245	59.7174	-1.23191	0.328539	-3.74964	0.000177086	0.0162118	WNT2B	1.79017
ENSG00000267567	0.429322	16.4142	4.37669	3.75036	0.000176579	0.0162118	AC008736.2	1.79017
ENSG00000099204	2143.09	-0.452569	0.121004	-3.74013	0.000183928	0.0166463	ABLIM1	1.77868
ENSG00000135604	120.562	1.18334	0.31634	3.74073	0.000183489	0.0166463	STX11	1.77868
ENSG00000136560	436.919	0.653951	0.174813	3.74086	0.000183392	0.0166463	TANK	1.77868
ENSG00000179630	157.44	0.837298	0.223781	3.74161	0.000182849	0.0166463	LACC1	1.77868
ENSG00000224854	0.658771	15.7195	4.20942	3.73436	0.000188191	0.0169837	CDKN2A-AS1	1.76997
ENSG00000158161	2109.37	0.319551	0.0856062	3.73281	0.000189359	0.017001	EYA3	1.76952
ENSG00000163218	9.54436	4.16903	1.1169	3.73268	0.000189453	0.017001	PGLYRP4	1.76952
ENSG00000113648	9292.18	-0.238121	0.0638154	-3.73141	0.000190409	0.0170387	H2AFY	1.76856
ENSG00000004848	0.389735	16.3279	4.37898	3.72871	0.000192465	0.0171742	ARX	1.76512
ENSG00000088305	2904.65	-0.295808	0.0794105	-3.72505	0.000195278	0.0173764	DNMT3B	1.76004
ENSG00000182557	344.686	-0.633765	0.170207	-3.7235	0.000196478	0.0174344	SPNS3	1.75859
ENSG00000114786	79.2415	1.35729	0.364951	3.71909	0.000199938	0.017692	ABHD14A-ACY1	1.75222
ENSG00000204131	327.347	-0.746241	0.200828	-3.71582	0.000202545	0.0178729	NHSL2	1.74781
ENSG00000142156	66.1371	1.88504	0.507583	3.71376	0.000204202	0.0179692	COL6A1	1.74547
ENSG00000136939	0.405185	16.2496	4.37995	3.71	0.000207255	0.0181875	OR1L4	1.74023
ENSG00000182541	413.069	0.587544	0.159039	3.69433	0.000220463	0.0192932	LIMK2	1.71459
ENSG00000067064	2970	0.54045	0.146458	3.69014	0.000224129	0.0195602	IDI1	1.70863
ENSG00000221869	71.2681	1.10156	0.299798	3.67434	0.000238464	0.0207542	CEBPD	1.68289
ENSG00000167613	776.649	-0.384034	0.104648	-3.66976	0.000242775	0.0210717	LAIR1	1.6763
ENSG00000166889	2519.71	0.301801	0.0822823	3.66787	0.000244583	0.0211708	PATL1	1.67426
ENSG00000188786	874.97	0.424636	0.115884	3.6643	0.000248012	0.0214093	MTF1	1.6694
ENSG00000136490	844.569	0.426919	0.116605	3.66125	0.000250988	0.0216074	LIMD2	1.6654
ENSG00000128596	167.209	-0.793629	0.216836	-3.66005	0.000252167	0.0216502	CCDC136	1.66454
ENSG00000143507	693.026	0.429872	0.11748	3.6591	0.000253105	0.0216722	DUSP10	1.6641
ENSG00000211689	149.857	0.904491	0.247956	3.64778	0.000264514	0.0225882	TRGC1	1.64612
ENSG00000065833	54.5399	1.58075	0.433463	3.64679	0.000265533	0.0226145	ME1	1.64561
ENSG00000156966	260.021	-0.670675	0.183997	-3.64503	0.000267356	0.0227088	B3GNT7	1.64381
ENSG00000135842	1909.67	0.43166	0.118764	3.6346	0.000278407	0.0235844	FAM129A	1.62737
ENSG00000113161	3280.26	0.482278	0.132795	3.63174	0.000281516	0.0237844	HMGCR	1.62371
ENSG00000117602	492.41	-0.502611	0.138488	-3.62928	0.000284207	0.0239481	RCAN3	1.62073
ENSG00000125637	954.393	-0.364286	0.100594	-3.62135	0.000293069	0.0246294	PSD4	1.60855
ENSG00000120217	66.9227	1.20737	0.333748	3.61761	0.000297338	0.0249066	CD274	1.60369
ENSG00000136732	1275.64	0.33405	0.0923532	3.61709	0.000297935	0.0249066	GYPC	1.60369
ENSG00000198355	212.485	0.674737	0.186812	3.61185	0.000304022	0.0253487	PIM3	1.59604
ENSG00000188215	278.893	0.563053	0.156057	3.60799	0.000308583	0.0256617	DCUN1D3	1.59071
ENSG00000198682	149.003	1.01104	0.280447	3.60511	0.000312024	0.02588	PAPSS2	1.58704
ENSG00000120008	1651.84	0.391931	0.108989	3.59607	0.000323055	0.0267253	WDR11	1.57308
ENSG00000096060	3877.91	0.304876	0.0848199	3.59438	0.000325159	0.0268294	FKBP5	1.57139
ENSG00000136603	938.986	0.383945	0.106896	3.59175	0.000328465	0.0269996	SKIL	1.56864
ENSG00000270231	346.672	0.742483	0.20674	3.59139	0.000328922	0.0269996	NBPF8	1.56864
ENSG00000127311	1095	0.443149	0.123701	3.58241	0.000340438	0.0278636	HELB	1.55496
ENSG00000239264	884.242	0.623066	0.173952	3.58183	0.000341201	0.0278636	TXNDC5	1.55496
ENSG00000235194	796.422	-0.402697	0.11258	-3.57699	0.000347576	0.0283114	PPP1R3E	1.54804
ENSG00000052802	790.538	0.689155	0.192852	3.57349	0.000352259	0.0286194	MSMO1	1.54334
ENSG00000181562	0.57936	-15.5924	4.36816	-3.56955	0.000357595	0.0289789	EDDM3A	1.53792
ENSG00000267150	56.4919	-1.91349	0.537096	-3.56266	0.000367115	0.0296747	AC006557.1	1.52761
ENSG00000279620	114.814	-0.936119	0.262875	-3.56108	0.000369334	0.0297782	AC099494.3	1.5261
ENSG00000175352	247.118	0.827453	0.232502	3.55891	0.000372404	0.0299498	NRIP3	1.52361
ENSG00000158747	121.794	0.861607	0.242237	3.55687	0.000375298	0.0301063	NBL1	1.52134
ENSG00000157017	43.9339	1.35225	0.380442	3.55442	0.00037882	0.0303123	GHRL	1.51838
ENSG00000277669	2.40976	-15.4978	4.36113	-3.55362	0.000379964	0.0303274	AC009086.2	1.51816
ENSG00000141401	602.914	-0.454666	0.128083	-3.54977	0.000385568	0.0306976	IMPA2	1.5129
ENSG00000272273	31.1128	2.35659	0.664206	3.54798	0.000388194	0.0308294	AL662797.2	1.51103
ENSG00000169621	124.588	0.819808	0.231447	3.5421	0.000396957	0.0314467	APLF	1.50243
ENSG00000106803	1460.01	0.336804	0.0953728	3.53145	0.000413287	0.0324438	SEC61B	1.48887
ENSG00000121691	5629.7	-0.291361	0.0825097	-3.53123	0.000413629	0.0324438	CAT	1.48887
ENSG00000125657	30.0846	1.87093	0.52968	3.53219	0.000412126	0.0324438	TNFSF9	1.48887
ENSG00000173894	394.583	-0.519859	0.147204	-3.53156	0.000413112	0.0324438	CBX2	1.48887
ENSG00000107679	243.505	0.623907	0.176937	3.52616	0.000421635	0.032826	PLEKHA1	1.48378
ENSG00000118257	62.3577	1.37828	0.390762	3.52717	0.000420031	0.032826	NRP2	1.48378
ENSG00000130066	737.696	0.50491	0.143198	3.52595	0.000421965	0.032826	SAT1	1.48378
ENSG00000130584	191.165	0.716068	0.203147	3.52488	0.000423668	0.032826	ZBTB46	1.48378
ENSG00000183166	533.836	0.550119	0.156044	3.52541	0.000422822	0.032826	CALN1	1.48378
ENSG00000164741	1417.59	0.422956	0.120028	3.52382	0.000425365	0.0328461	DLC1	1.48352
ENSG00000171223	230.735	1.02473	0.290833	3.52343	0.000425995	0.0328461	JUNB	1.48352
ENSG00000136770	295.965	0.558974	0.158857	3.51872	0.000433635	0.0333542	DNAJC1	1.47685
ENSG00000138279	1993.2	0.36822	0.104784	3.51408	0.000441278	0.0338601	ANXA7	1.47031
ENSG00000115607	22.4865	2.45785	0.699608	3.51319	0.000442768	0.0338926	IL18RAP	1.4699
ENSG00000105499	32.9683	2.14223	0.611447	3.50354	0.000459123	0.0350333	PLA2G4C	1.45552
ENSG00000137752	254.892	0.832254	0.237615	3.50253	0.000460866	0.0350333	CASP1	1.45552
ENSG00000171236	26.3126	1.95633	0.558559	3.50246	0.000460979	0.0350333	LRG1	1.45552
ENSG00000253552	76.3316	-1.08602	0.310141	-3.5017	0.000462308	0.0350504	HOXA-AS2	1.45531
ENSG00000158966	132.801	0.913127	0.261066	3.49768	0.000469324	0.0354977	CACHD1	1.4498
ENSG00000156127	128.531	0.833512	0.238422	3.49595	0.000472379	0.0356438	BATF	1.44802
ENSG00000174125	281.41	0.584325	0.167217	3.49442	0.000475094	0.0357637	TLR1	1.44656
ENSG00000125457	269.072	-0.562829	0.161117	-3.49329	0.000477105	0.0358094	MIF4GD	1.446
ENSG00000259040	1228.77	-0.42971	0.123027	-3.49282	0.000477955	0.0358094	BLOC1S5-TXNDC5	1.446
ENSG00000171310	4634.86	0.333246	0.0955381	3.48809	0.000486476	0.0363621	CHST11	1.43935
ENSG00000075240	461.237	-0.482545	0.138519	-3.48361	0.000494706	0.0368456	GRAMD4	1.43361
ENSG00000138814	1252.98	0.363846	0.104454	3.4833	0.000495264	0.0368456	PPP3CA	1.43361
ENSG00000103005	1466.91	0.371354	0.106676	3.48115	0.000499259	0.0369696	USB1	1.43216
ENSG00000137312	918.41	0.458065	0.131569	3.48155	0.000498527	0.0369696	FLOT1	1.43216
ENSG00000215252	895.516	-0.416416	0.119838	-3.47481	0.000511214	0.0377668	GOLGA8B	1.42289
ENSG00000157191	646.24	0.473921	0.136553	3.4706	0.000519297	0.0381586	NECAP2	1.41841
ENSG00000169184	64.4051	-1.42357	0.410253	-3.46999	0.000520485	0.0381586	MN1	1.41841
ENSG00000185361	318.363	0.664469	0.191439	3.47092	0.000518671	0.0381586	TNFAIP8L1	1.41841
ENSG00000272610	12.6865	-3.11525	0.897882	-3.46955	0.000521322	0.0381586	MAGI1-IT1	1.41841
ENSG00000225549	0.623057	15.0227	4.3366	3.46417	0.000531878	0.0388418	AL359634.1	1.4107
ENSG00000213949	20.2059	2.61722	0.758388	3.45104	0.000558441	0.040688	ITGA1	1.39053
ENSG00000157617	1044.93	0.36891	0.106949	3.4494	0.000561825	0.040841	C2CD2	1.3889
ENSG00000204172	275.764	-0.537613	0.155886	-3.44876	0.000563161	0.0408446	AGAP9	1.38887
ENSG00000181634	35.6122	2.45607	0.712754	3.44589	0.000569181	0.0411571	TNFSF15	1.38556
ENSG00000197329	222.444	0.857657	0.248923	3.44547	0.00057006	0.0411571	PELI1	1.38556
ENSG00000167895	1487.03	-0.334798	0.0972401	-3.44301	0.000575287	0.0414402	TMC8	1.38258
ENSG00000114841	278.057	-0.540259	0.15701	-3.44091	0.000579755	0.041497	DNAH1	1.38198
ENSG00000115232	3611.28	-0.313333	0.0911284	-3.43837	0.000585219	0.041497	ITGA4	1.38198
ENSG00000116604	1543.97	-0.324525	0.0943225	-3.44059	0.000580446	0.041497	MEF2D	1.38198
ENSG00000155792	658.14	-0.437005	0.127071	-3.43906	0.000583739	0.041497	DEPTOR	1.38198
ENSG00000160255	1610.42	0.350774	0.10201	3.43864	0.000584652	0.041497	ITGB2	1.38198
ENSG00000162714	616.435	-0.379408	0.11031	-3.43946	0.000582879	0.041497	ZNF496	1.38198
ENSG00000214530	66.8059	1.21732	0.354019	3.43857	0.000584788	0.041497	STARD10	1.38198
ENSG00000204959	18.0705	3.48631	1.0142	3.43749	0.000587122	0.0415392	ARHGEF34P	1.38154
ENSG00000099194	6532.75	0.37035	0.10798	3.42982	0.000603982	0.0425426	SCD	1.37118
ENSG00000112773	1394.22	-0.354122	0.10324	-3.43008	0.000603397	0.0425426	FAM46A	1.37118
ENSG00000001461	589.439	-0.460547	0.134649	-3.42035	0.000625412	0.0439545	NIPAL3	1.357
ENSG00000126457	2081.95	0.364959	0.106787	3.41764	0.000631667	0.0442962	PRMT1	1.35363
ENSG00000255439	7.39203	5.98313	1.75168	3.41566	0.000636276	0.0445211	AC135050.2	1.35143
ENSG00000102580	1527.29	0.311064	0.0912683	3.40823	0.00065385	0.0456502	DNAJC3	1.34056
ENSG00000165507	15.8466	2.68323	0.787571	3.40697	0.000656885	0.0457616	C10orf10	1.3395
ENSG00000187605	2408.78	0.292007	0.0858153	3.40273	0.000667152	0.0462748	TET3	1.33466
ENSG00000242616	331.459	0.566846	0.166586	3.40273	0.000667166	0.0462748	GNG10	1.33466
ENSG00000274629	0.623713	-14.6433	4.31036	-3.39723	0.000680712	0.0471115	AC073052.2	1.32687
ENSG00000099860	56.2299	1.10075	0.325288	3.38394	0.000714542	0.0492154	GADD45B	1.3079
ENSG00000170356	13.9233	-3.19631	0.944676	-3.38349	0.000715699	0.0492154	OR2A20P	1.3079
ENSG00000196935	142.018	0.783335	0.231518	3.38347	0.00071576	0.0492154	SRGAP1	1.3079
ENSG00000176595	558.412	-0.504984	0.14949	-3.37805	0.000730031	0.0500883	KBTBD11	1.30026
ENSG00000023892	458.07	-0.497705	0.147485	-3.37461	0.000739198	0.050608	DEF6	1.29578
ENSG00000049618	3181.39	-0.298535	0.0885365	-3.37188	0.000746566	0.050788	ARID1B	1.29424
ENSG00000159618	420.015	0.522682	0.155013	3.37186	0.000746624	0.050788	ADGRG5	1.29424
ENSG00000238113	160.015	-0.774203	0.229563	-3.37251	0.000744869	0.050788	LINC01410	1.29424
ENSG00000164684	552.069	-0.457564	0.135754	-3.37055	0.000750193	0.0508052	ZNF704	1.29409
ENSG00000168310	636.189	0.456382	0.1354	3.37062	0.000749999	0.0508052	IRF2	1.29409
ENSG00000171729	188.687	0.66416	0.19708	3.37	0.000751675	0.0508052	TMEM51	1.29409
ENSG00000184465	438.369	-0.448278	0.133188	-3.36575	0.00076336	0.0514854	WDR27	1.28832
ENSG00000124357	906.167	0.374635	0.111366	3.36398	0.000768259	0.0516178	NAGK	1.2872
ENSG00000158825	22.1604	-2.08893	0.62099	-3.36387	0.000768571	0.0516178	CDA	1.2872
ENSG00000095585	255.425	-0.808579	0.240429	-3.36306	0.000770834	0.0516605	BLNK	1.28684
ENSG00000075426	725.665	-0.493731	0.146936	-3.36017	0.000778936	0.0520936	FOSL2	1.28322
ENSG00000139278	1032.07	-0.408114	0.121602	-3.35615	0.000790367	0.052747	GLIPR1	1.2778
ENSG00000186687	1249.88	0.349456	0.104484	3.3446	0.000824019	0.0548776	LYRM7	1.2606
ENSG00000113273	1239.35	0.327704	0.0980182	3.34329	0.0008279	0.0550207	ARSB	1.25947
ENSG00000151012	416.469	1.56496	0.468912	3.33743	0.000845562	0.0560772	SLC7A11	1.25121
ENSG00000130396	108.838	0.873745	0.262022	3.33463	0.000854128	0.0564544	AFDN	1.2483
ENSG00000231389	4783.04	0.330815	0.0992125	3.33441	0.000854804	0.0564544	HLA-DPA1	1.2483
ENSG00000147130	2597.64	-0.241028	0.0723142	-3.33307	0.000858943	0.0566101	ZMYM3	1.24711
ENSG00000146278	916.201	0.477758	0.143453	3.33042	0.00086715	0.0570326	PNRC1	1.24388
ENSG00000268350	155.328	-1.01436	0.30469	-3.32917	0.000871047	0.0571705	FAM156A	1.24283
ENSG00000143167	124.382	-0.766793	0.230507	-3.32656	0.000879266	0.057591	GPA33	1.23965
ENSG00000204072	214.111	-0.769271	0.23166	-3.32069	0.000897943	0.0586933	ARMCX7P	1.23141
ENSG00000139496	1564.94	0.304731	0.0920021	3.31221	0.000925611	0.0603776	NUP58	1.21912
ENSG00000127084	202.728	-0.579767	0.175072	-3.31158	0.000927696	0.0603896	FGD3	1.21904
ENSG00000246859	473.751	-0.552603	0.166904	-3.3109	0.000929959	0.0604131	STARD4-AS1	1.21887
ENSG00000162390	206.917	-0.585697	0.177403	-3.30152	0.00096164	0.0623437	ACOT11	1.20521
ENSG00000107331	647.687	-0.500217	0.151609	-3.29938	0.000968975	0.0626913	ABCA2	1.20279
ENSG00000240184	12.2934	3.00844	0.914352	3.29024	0.00100102	0.064633	PCDHGC3	1.18955
ENSG00000261371	3022.5	-0.329203	0.100108	-3.28849	0.00100727	0.0649045	PECAM1	1.18773
ENSG00000035862	774.559	-0.517966	0.157748	-3.28351	0.00102523	0.0659278	TIMP2	1.18093
ENSG00000228956	173.221	-0.664695	0.202518	-3.28216	0.00103016	0.0661113	SATB1-AS1	1.17972
ENSG00000111252	1414.35	0.343512	0.104742	3.27961	0.00103951	0.0665769	SH2B3	1.17668
ENSG00000164929	304.981	-0.626766	0.191352	-3.27547	0.00105487	0.0673561	BAALC	1.17162
ENSG00000175274	710.414	0.425051	0.129779	3.27519	0.00105592	0.0673561	TP53I11	1.17162
ENSG00000073282	17.7166	2.39834	0.732569	3.27387	0.00106086	0.067536	TP63	1.17046
ENSG00000122025	611.931	-1.0472	0.320021	-3.27227	0.00106687	0.0677827	FLT3	1.16888
ENSG00000026297	547.016	-0.48919	0.149616	-3.26963	0.00107687	0.06823	RNASET2	1.16602
ENSG00000136436	820.471	-0.359228	0.10988	-3.26928	0.00107821	0.06823	CALCOCO2	1.16602
ENSG00000198513	91.5669	-1.02186	0.313182	-3.26284	0.00110301	0.0696606	ATL1	1.15701
ENSG00000115267	1010.67	0.974917	0.298853	3.26219	0.00110555	0.0696823	IFIH1	1.15688
ENSG00000158470	1572.1	0.321071	0.0985151	3.2591	0.00111767	0.0703067	B4GALT5	1.153
ENSG00000105374	537.718	0.513726	0.157677	3.25809	0.00112164	0.0704171	NKG7	1.15232
ENSG00000184384	163.869	0.918814	0.282268	3.25511	0.0011335	0.0710216	MAML2	1.14861
ENSG00000005844	2274.35	-0.308442	0.0948037	-3.25348	0.00114002	0.0712891	ITGAL	1.14698
ENSG00000124507	11.0006	-3.79555	1.1692	-3.24629	0.00116919	0.0729699	PACSIN1	1.13686
ENSG00000273749	1494.45	0.374115	0.115277	3.24536	0.00117303	0.0730659	CYFIP1	1.13629
ENSG00000168610	2107.16	0.312724	0.0965488	3.23903	0.00119938	0.0745612	STAT3	1.12749
ENSG00000168405	414.352	0.571225	0.176624	3.23413	0.00122014	0.0757034	CMAHP	1.12088
ENSG00000165449	291.164	1.49434	0.463052	3.22715	0.00125032	0.0772742	SLC16A9	1.11197
ENSG00000196126	3004.19	0.336195	0.104174	3.22725	0.00124987	0.0772742	HLA-DRB1	1.11197
ENSG00000050730	66.9121	2.7374	0.848434	3.22642	0.0012535	0.07732	TNIP3	1.11171
ENSG00000087086	32489.9	0.283205	0.0878465	3.22387	0.00126473	0.0778616	FTL	1.10868
ENSG00000131979	169.573	0.869252	0.269788	3.22199	0.00127306	0.0782229	GCH1	1.10667
ENSG00000108797	35.7089	1.3705	0.425674	3.21961	0.00128367	0.0787224	CNTNAP1	1.1039
ENSG00000100321	864.239	-0.334612	0.10398	-3.21804	0.00129072	0.0790023	SYNGR1	1.10236
ENSG00000133056	828.375	-0.420094	0.130587	-3.21698	0.0012955	0.0791423	PIK3C2B	1.10159
ENSG00000079459	4406.4	0.421985	0.13134	3.21291	0.00131396	0.0801162	FDFT1	1.09628
ENSG00000105697	15.566	2.48255	0.772864	3.21214	0.00131749	0.0801773	HAMP	1.09595
ENSG00000124942	6032.67	-0.327023	0.101902	-3.2092	0.00133106	0.0808487	AHNAK	1.09233
ENSG00000120437	1602.08	0.496869	0.155084	3.20388	0.0013559	0.0822003	ACAT2	1.08513
ENSG00000029153	771.947	0.445903	0.139538	3.19556	0.00139558	0.0844447	ARNTL2	1.07343
ENSG00000143570	481.839	0.457557	0.143346	3.19197	0.00141305	0.0853389	SLC39A1	1.06885
ENSG00000111817	330.372	0.608823	0.190855	3.18997	0.00142288	0.0857697	DSE	1.06667
ENSG00000117519	296.512	0.589227	0.185105	3.18321	0.00145653	0.0876319	CNN3	1.05734
ENSG00000175344	64.4636	-0.967933	0.304736	-3.1763	0.00149164	0.0895748	CHRNA7	1.04781
ENSG00000182179	781.402	-0.435351	0.137282	-3.17121	0.00151808	0.09099	UBA7	1.04101
ENSG00000126217	31.6133	-1.40816	0.444162	-3.17037	0.00152243	0.0910792	MCF2L	1.04058
ENSG00000229311	9.38979	-3.76959	1.19076	-3.16569	0.00154716	0.0923845	BX088651.2	1.0344
ENSG00000162836	377.854	-0.434238	0.13734	-3.16177	0.00156815	0.0934623	ACP6	1.02936
ENSG00000123700	20.955	2.1077	0.668053	3.15499	0.00160503	0.0954815	KCNJ2	1.02008
ENSG00000105501	50.5007	-1.22258	0.387862	-3.15211	0.00162094	0.0962475	SIGLEC5	1.01661
ENSG00000276231	271.224	-0.592736	0.188096	-3.15124	0.00162578	0.0963547	PIK3R6	1.01613
ENSG00000078237	65.4628	1.14313	0.363346	3.14612	0.00165454	0.0975134	TIGAR	1.01094
ENSG00000140968	1098.06	-0.396336	0.125958	-3.14658	0.00165193	0.0975134	IRF8	1.01094
ENSG00000164300	870.287	-0.36944	0.117412	-3.14654	0.00165217	0.0975134	SERINC5	1.01094
ENSG00000109062	1414.43	-0.295771	0.0940386	-3.14521	0.00165969	0.0976356	SLC9A3R1	1.01039
ENSG00000100297	2207.43	-0.241945	0.0769625	-3.14367	0.00166843	0.0979689	MCM5	1.00891
ENSG00000106799	1591.03	0.337343	0.107453	3.13945	0.00169265	0.0990248	TGFBR1	1.00426
ENSG00000254615	59.319	-1.16388	0.370716	-3.13956	0.00169203	0.0990248	AC027031.2	1.00426
ENSG00000056558	59.4064	1.39521	0.444872	3.13621	0.00171149	0.0992135	TRAF1	1.00343
ENSG00000072210	695.795	-0.352528	0.112395	-3.1365	0.00170977	0.0992135	ALDH3A2	1.00343
ENSG00000108798	158.014	0.671255	0.213977	3.13705	0.00170659	0.0992135	ABI3	1.00343
ENSG00000136280	448.474	-0.439687	0.140193	-3.1363	0.00171096	0.0992135	CCM2	1.00343
ENSG00000143545	454.812	0.409336	0.130495	3.13679	0.00170811	0.0992135	RAB13	1.00343
ENSG00000261552	360.764	-0.552187	0.176142	-3.13491	0.00171908	0.0994719	AC109460.4	1.0023
ENSG00000100055	291.251	0.673075	0.214807	3.1334	0.00172793	0.0995671	CYTH4	1.00188
ENSG00000117984	1075.22	-0.400382	0.127794	-3.13303	0.00173013	0.0995671	CTSD	1.00188
ENSG00000174059	5626.07	-0.227801	0.0726892	-3.1339	0.001725	0.0995671	CD34	1.00188
ENSG00000082153	1853.66	0.289009	0.0922891	3.13156	0.0017388	0.0998852	BZW1	1.0005
ENSG00000110321	16795.7	0.217693	0.0697121	3.12274	0.00179179	0.102743	EIF4G2	0.988247
ENSG00000148680	32.8324	1.46928	0.470722	3.12134	0.00180029	0.103045	HTR7	0.986975
ENSG00000214425	1955.26	-0.358264	0.114851	-3.11937	0.00181236	0.103549	LRRC37A4P	0.984855
ENSG00000116514	188.163	0.757864	0.243054	3.11808	0.00182031	0.103817	RNF19B	0.983733
ENSG00000205208	1188.61	0.456432	0.146471	3.11619	0.00183207	0.1043	C4orf46	0.981716
ENSG00000223745	192.34	-0.643871	0.206988	-3.11067	0.00186664	0.105889	CCDC18-AS1	0.97515
ENSG00000272196	2867.52	0.325096	0.104508	3.11072	0.00186633	0.105889	HIST2H2AA4	0.97515
ENSG00000168675	1476.39	-0.332312	0.107019	-3.10516	0.00190175	0.107688	LDLRAD4	0.967834
ENSG00000117245	8.22505	-3.63535	1.17114	-3.1041	0.00190861	0.107884	KIF17	0.967044
ENSG00000095932	834.888	-0.416168	0.134312	-3.09852	0.0019449	0.10974	SMIM24	0.959636
ENSG00000004399	1245.21	-0.309981	0.100107	-3.09651	0.00195812	0.11029	PLXND1	0.957465
ENSG00000267702	227.945	-0.597542	0.19316	-3.0935	0.00197808	0.111173	AP005131.6	0.954002
ENSG00000279278	181.124	-0.655139	0.211807	-3.0931	0.00198079	0.111173	AC245060.6	0.954002
ENSG00000268292	5.69553	-4.96934	1.60867	-3.0891	0.00200765	0.112482	AC006547.3	0.948919
ENSG00000136244	74.995	1.47768	0.479447	3.08204	0.00205584	0.114979	IL6	0.939382
ENSG00000263212	4.2977	5.76639	1.87248	3.07955	0.00207316	0.115744	AC004224.2	0.936503
ENSG00000262823	38.3871	-1.42259	0.462341	-3.07692	0.00209152	0.116564	AC127521.1	0.933436
ENSG00000134874	62.6553	-1.00879	0.328131	-3.07434	0.00210971	0.117371	DZIP1	0.930438
ENSG00000169855	637.418	0.499846	0.162692	3.07235	0.00212379	0.117948	ROBO1	0.928308
ENSG00000023330	631.805	0.358631	0.116804	3.07037	0.00213792	0.118526	ALAS1	0.926186
ENSG00000113460	753.399	0.373121	0.121573	3.06912	0.00214691	0.118817	BRIX1	0.925123
ENSG00000133805	567.364	0.470559	0.153396	3.0676	0.00215785	0.118887	AMPD3	0.924865
ENSG00000150867	2432.07	0.252308	0.0822551	3.06738	0.00215941	0.118887	PIP4K2A	0.924865
ENSG00000205978	668.744	-0.430419	0.140286	-3.06816	0.00215384	0.118887	NYNRIN	0.924865
ENSG00000151967	140.361	-0.792917	0.258841	-3.06334	0.00218882	0.120039	SCHIP1	0.920678
ENSG00000154642	816.628	0.542164	0.176959	3.06379	0.00218554	0.120039	C21orf91	0.920678
ENSG00000171860	205.754	1.45298	0.474374	3.06295	0.00219166	0.120039	C3AR1	0.920678
ENSG00000149781	1481.12	0.29606	0.0967631	3.05964	0.00221605	0.121166	FERMT3	0.91662
ENSG00000091972	97.4749	-0.891779	0.291888	-3.05521	0.00224899	0.122545	CD200	0.911704
ENSG00000092929	1193.02	-0.284741	0.093185	-3.05565	0.00224575	0.122545	UNC13D	0.911704
ENSG00000071553	1087.98	0.303085	0.0993455	3.05082	0.00228217	0.12414	ATP6AP1	0.90609
ENSG00000113615	993.25	0.351842	0.115435	3.04796	0.00230397	0.125111	SEC24A	0.902703
ENSG00000111275	456.866	-0.401891	0.131967	-3.04539	0.00232382	0.125759	ALDH2	0.90046
ENSG00000159339	77.855	-0.94876	0.311496	-3.04582	0.00232046	0.125759	PADI4	0.90046
ENSG00000161057	2428.86	0.258624	0.0849986	3.04269	0.00234473	0.12646	PSMC2	0.898046
ENSG00000269900	35.77	8.33395	2.73886	3.04285	0.00234346	0.12646	RMRP	0.898046
ENSG00000134531	123.434	-0.836268	0.274943	-3.0416	0.00235321	0.126702	EMP1	0.897216
ENSG00000169136	196.412	0.631545	0.20783	3.03876	0.00237552	0.127687	ATF5	0.893853
ENSG00000260413	2.91045	-5.26828	1.73483	-3.03677	0.0023913	0.128318	AC025279.2	0.891712
ENSG00000241163	45.138	1.37019	0.451449	3.0351	0.00240459	0.128814	LINC00877	0.890038
ENSG00000169087	255.489	-0.505017	0.166424	-3.03453	0.00240913	0.12884	HSPBAP1	0.889951
ENSG00000157303	271.919	-0.606284	0.200088	-3.03009	0.00244482	0.130309	SUSD3	0.885024
ENSG00000262533	29.0267	1.97158	0.650636	3.03023	0.00244368	0.130309	AC090617.4	0.885024
ENSG00000166128	902.32	0.327126	0.108034	3.02798	0.00246194	0.130565	RAB8B	0.884174
ENSG00000197122	270.725	0.67258	0.22211	3.02815	0.00246059	0.130565	SRC	0.884174
ENSG00000277957	32.3466	6.91953	2.28465	3.0287	0.00245607	0.130565	SENP3-EIF4A1	0.884174
ENSG00000130592	626.568	-0.456285	0.150779	-3.02619	0.00247654	0.130981	LSP1	0.882793
ENSG00000221963	477.841	0.515632	0.1704	3.02601	0.00247802	0.130981	APOL6	0.882793
ENSG00000244560	50.4514	-1.09397	0.361768	-3.02396	0.00249493	0.131655	AC004890.2	0.880562
ENSG00000134375	1228.58	0.328971	0.108824	3.02297	0.00250306	0.131865	TIMM17A	0.87987
ENSG00000110446	24.2403	1.61528	0.534697	3.02092	0.00252007	0.132541	SLC15A3	0.877649
ENSG00000114742	928.088	0.329799	0.109349	3.01601	0.00256121	0.134261	WDR48	0.872051
ENSG00000260386	15.3381	-2.86372	0.949409	-3.01632	0.00255864	0.134261	LINC01225	0.872051
ENSG00000120137	3097.99	0.273973	0.0908623	3.01525	0.00256766	0.134377	PANK3	0.871675
ENSG00000135976	911.484	-0.524878	0.17419	-3.01325	0.00258465	0.135044	ANKRD36	0.869526
ENSG00000184937	84.5808	0.987779	0.328328	3.00851	0.00262532	0.136943	WT1	0.863459
ENSG00000177565	1877.08	0.29559	0.0983728	3.0048	0.00265758	0.138399	TBL1XR1	0.858867
ENSG00000164849	103.391	1.03691	0.345706	2.99941	0.00270502	0.140409	GPR146	0.852605
ENSG00000272914	6.63922	-4.05772	1.35279	-2.99952	0.00270404	0.140409	AL359532.1	0.852605
ENSG00000124120	683.218	-0.330889	0.110439	-2.99613	0.00273428	0.141696	TTPAL	0.848641
ENSG00000266998	11.206	-2.59648	0.867153	-2.99426	0.00275114	0.142338	AC111182.1	0.846679
ENSG00000197576	50.9706	-1.21517	0.405927	-2.99357	0.00275738	0.142429	HOXA4	0.846402
ENSG00000169231	177.947	0.598262	0.200004	2.99125	0.0027784	0.143281	THBS3	0.84381
ENSG00000150977	790.659	0.336905	0.1127	2.98939	0.00279539	0.143924	RILPL2	0.841866
ENSG00000149150	624.937	-0.35548	0.118993	-2.9874	0.00281362	0.144629	SLC43A1	0.839746
ENSG00000110723	135.138	-0.711302	0.238237	-2.98569	0.00282941	0.145205	EXPH5	0.838019
ENSG00000145907	7062.75	0.232196	0.0777866	2.98504	0.00283538	0.145249	G3BP1	0.837888
ENSG00000149428	2100.23	0.26789	0.0897571	2.98461	0.0028394	0.145249	HYOU1	0.837888
ENSG00000115008	34.0652	1.59786	0.535537	2.98367	0.00284817	0.145331	IL1A	0.837641
ENSG00000124496	431.094	-0.405371	0.135873	-2.98345	0.00285017	0.145331	TRERF1	0.837641
ENSG00000086758	11508.7	0.207457	0.0696064	2.98043	0.00287845	0.146239	HUWE1	0.834936
ENSG00000155849	2971.55	-0.231414	0.0776538	-2.98007	0.00288179	0.146239	ELMO1	0.834936
ENSG00000273113	6.51002	-4.45878	1.49571	-2.98105	0.00287258	0.146239	AC133528.1	0.834936
ENSG00000197860	202.733	0.568759	0.190896	2.97941	0.00288805	0.146323	SGTB	0.834687
ENSG00000269955	329.916	-0.481692	0.161916	-2.97495	0.00293036	0.14823	C7orf55-LUC7L2	0.829063
ENSG00000127824	449.977	-0.426776	0.143832	-2.96719	0.00300539	0.151784	TUBA4A	0.818773
ENSG00000163694	110.329	0.729593	0.24603	2.96546	0.00302228	0.152395	RBM47	0.81703
ENSG00000093100	70.7088	1.06072	0.35785	2.96414	0.0030353	0.152567	AC016026.1	0.81654
ENSG00000198168	854.44	0.301821	0.101822	2.9642	0.00303476	0.152567	SVIP	0.81654
ENSG00000148154	173.834	0.617737	0.208488	2.96293	0.00304723	0.152925	UGCG	0.815522
ENSG00000100031	84.0332	1.07257	0.362056	2.96245	0.00305206	0.152926	GGT1	0.81552
ENSG00000042062	385.207	0.489732	0.165443	2.96013	0.00307511	0.153838	RIPOR3	0.812937
ENSG00000116574	190.848	0.621472	0.209985	2.9596	0.00308042	0.153861	RHOU	0.812871
ENSG00000135678	75.6285	1.23513	0.417883	2.95568	0.00311977	0.155582	CPM	0.80804
ENSG00000079616	1339.9	-0.259232	0.0877526	-2.95413	0.00313555	0.156124	KIF22	0.806531
ENSG00000133246	629.714	-0.422558	0.143097	-2.95295	0.00314749	0.156473	PRAM1	0.80556
ENSG00000131844	2516.68	0.26567	0.0901132	2.94818	0.00319647	0.15866	MCCC2	0.799533
ENSG00000178462	8.95169	2.53352	0.859546	2.94751	0.00320345	0.158758	TUBAL3	0.799264
ENSG00000159202	1310.78	0.27894	0.0947712	2.94329	0.0032474	0.160572	UBE2Z	0.794331
ENSG00000166949	585.906	0.414943	0.140992	2.94303	0.00325015	0.160572	SMAD3	0.794331
ENSG00000027075	433.882	0.510012	0.173639	2.9372	0.00331193	0.16337	PRKCH	0.786828
ENSG00000026103	125.593	0.73551	0.250523	2.9359	0.0033258	0.1638	FAS	0.785687
ENSG00000158411	408.34	0.398977	0.136053	2.93252	0.0033622	0.165336	MITD1	0.781633
ENSG00000141480	1115.81	-0.306944	0.104854	-2.92735	0.00341861	0.16785	ARRB2	0.775079
ENSG00000167601	90.4353	-0.818089	0.279553	-2.92642	0.00342883	0.168092	AXL	0.774453
ENSG00000173812	2081.74	0.254413	0.0869528	2.92587	0.00343491	0.16811	EIF1	0.774407
ENSG00000213694	39.0201	1.30407	0.445768	2.92543	0.00343977	0.16811	S1PR3	0.774407
ENSG00000267303	762.589	0.370003	0.126611	2.92235	0.00347399	0.169521	AC011511.4	0.770776
ENSG00000115738	231.087	0.569672	0.195059	2.92051	0.00349458	0.170264	ID2	0.768876
ENSG00000196187	569.15	-0.324184	0.111209	-2.91509	0.00355588	0.172986	TMEM63A	0.76199
ENSG00000115956	1870.17	0.274158	0.094104	2.91335	0.00357577	0.173687	PLEK	0.760232
ENSG00000117586	302.864	-0.563013	0.193454	-2.91031	0.00361066	0.174886	TNFSF4	0.757245
ENSG00000167468	912.633	0.335332	0.115225	2.91024	0.00361146	0.174886	GPX4	0.757245
ENSG00000118058	8403.68	0.256981	0.0883917	2.9073	0.00364559	0.176002	KMT2A	0.754482
ENSG00000186205	193.81	-0.757535	0.260555	-2.9074	0.00364452	0.176002	MARC1	0.754482
ENSG00000126351	427.961	-0.44085	0.151668	-2.90668	0.00365289	0.176087	THRA	0.754272
ENSG00000120992	1310.54	0.261187	0.0898857	2.90577	0.00366349	0.176104	LYPLA1	0.754231
ENSG00000136153	287.32	-0.487217	0.167679	-2.90565	0.00366492	0.176104	LMO7	0.754231
ENSG00000182185	221.488	-0.474968	0.163487	-2.90523	0.00366987	0.176104	RAD51B	0.754231
ENSG00000140836	1002.85	0.496891	0.171069	2.90462	0.003677	0.17618	ZFHX3	0.754044
ENSG00000114805	270.466	-0.543242	0.187404	-2.89878	0.00374623	0.178897	PLCH1	0.747397
ENSG00000120889	457.987	0.451065	0.155623	2.89844	0.00375021	0.178897	TNFRSF10B	0.747397
ENSG00000198089	477.319	-0.413442	0.142644	-2.89841	0.0037506	0.178897	SFI1	0.747397
ENSG00000135749	219.428	-0.631688	0.218134	-2.89587	0.00378113	0.180083	PCNX2	0.744528
ENSG00000154217	188.667	-0.53193	0.184002	-2.89089	0.00384148	0.182683	PITPNC1	0.738302
ENSG00000154237	563.824	-0.399901	0.138428	-2.88888	0.00386617	0.183308	LRRK1	0.736818
ENSG00000168175	4412.61	0.216843	0.0750575	2.88902	0.00386444	0.183308	MAPK1IP1L	0.736818
ENSG00000187147	1762.4	-0.235068	0.0814	-2.88781	0.00387934	0.183659	RNF220	0.735988
ENSG00000133789	2812.97	0.292229	0.101238	2.88656	0.00389481	0.184117	SWAP70	0.734906
ENSG00000185477	232.737	0.731314	0.253508	2.88478	0.00391685	0.184884	GPRIN3	0.733101
ENSG00000179364	346.688	-0.410811	0.142502	-2.88285	0.00394096	0.185746	PACS2	0.731081
ENSG00000164902	776.308	0.293084	0.101735	2.88085	0.00396606	0.186651	PHAX	0.728969
ENSG00000120899	1563.33	-0.280776	0.0977635	-2.87199	0.00407901	0.191683	PTK2B	0.717416
ENSG00000187764	2369.81	-0.257385	0.0897467	-2.86791	0.00413194	0.193884	SEMA4D	0.712459
ENSG00000167378	766.53	0.332794	0.116063	2.86736	0.00413906	0.193932	IRGQ	0.712351
ENSG00000074416	740.421	0.33071	0.115358	2.86681	0.00414634	0.193986	MGLL	0.712229
ENSG00000134986	6314.25	-0.400184	0.13962	-2.86624	0.00415384	0.194052	NREP	0.712083
ENSG00000160588	180.28	0.795482	0.277757	2.86395	0.004184	0.195174	MPZL3	0.709579
ENSG00000264343	1161.99	0.366095	0.127889	2.86261	0.00420173	0.195713	NOTCH2NL	0.708381
ENSG00000197536	162.18	-0.57885	0.202401	-2.85992	0.00423751	0.197091	C5orf56	0.705333
ENSG00000152518	2654.22	-0.269833	0.0944209	-2.85776	0.00426637	0.198143	ZFP36L2	0.703022
ENSG00000132475	3933.36	0.235394	0.0824172	2.85613	0.00428843	0.198877	H3F3B	0.701416
ENSG00000104450	70.2385	0.926059	0.324314	2.85544	0.00429769	0.199016	SPAG1	0.701112
ENSG00000072609	609.749	0.361353	0.126619	2.85385	0.00431929	0.199725	CHFR	0.699569
ENSG00000135916	1536.05	-0.339614	0.119131	-2.85075	0.0043616	0.201388	ITM2C	0.695966
ENSG00000245532	6055.73	-0.357525	0.125475	-2.84937	0.00438061	0.201972	NEAT1	0.694708
ENSG00000068831	731.217	-0.365503	0.128317	-2.84844	0.00439336	0.202266	RASGRP2	0.694076
ENSG00000177084	2639.48	-0.239553	0.0841191	-2.84779	0.00440246	0.202392	POLE	0.693807
ENSG00000176454	341.968	-0.409623	0.143951	-2.84557	0.00443326	0.203513	LPCAT4	0.691407
ENSG00000048544	1035.6	0.292269	0.102819	2.84256	0.00447531	0.204842	MRPS10	0.688581
ENSG00000132386	133.068	-0.862934	0.303693	-2.84146	0.00449068	0.204842	SERPINF1	0.688581
ENSG00000138964	1694.31	-0.281774	0.099169	-2.84135	0.00449226	0.204842	PARVG	0.688581
ENSG00000171174	41.5701	-1.19082	0.419126	-2.8412	0.00449444	0.204842	RBKS	0.688581
ENSG00000279283	17.6744	-1.78103	0.626483	-2.84291	0.00447039	0.204842	AC131009.4	0.688581
ENSG00000020633	1124.82	0.328402	0.115675	2.83899	0.00452563	0.204941	RUNX3	0.688371
ENSG00000039523	692.246	0.521114	0.183511	2.83968	0.00451581	0.204941	RIPOR1	0.688371
ENSG00000091164	2054.35	0.270387	0.0951881	2.84055	0.00450357	0.204941	TXNL1	0.688371
ENSG00000177728	948.144	-0.298674	0.105188	-2.83942	0.00451963	0.204941	TMEM94	0.688371
ENSG00000206344	61.8704	-1.13523	0.399904	-2.83876	0.00452887	0.204941	HCG27	0.688371
ENSG00000136960	49.3512	1.38312	0.487477	2.8373	0.00454964	0.205588	ENPP2	0.687002
ENSG00000156671	302.939	0.48858	0.172226	2.83685	0.00455615	0.20559	SAMD8	0.686999
ENSG00000234231	106.166	-0.82373	0.290553	-2.83504	0.004582	0.206463	AC093616.1	0.685157
ENSG00000171612	314.248	0.459168	0.162023	2.83397	0.00459734	0.206861	SLC25A33	0.684322
ENSG00000256229	526.899	0.364252	0.128639	2.83159	0.00463169	0.208111	ZNF486	0.681704
ENSG00000143546	62.6227	1.24986	0.44174	2.8294	0.00466353	0.209246	S100A8	0.679342
ENSG00000177885	2925.63	0.242689	0.0858094	2.82824	0.00468052	0.209712	GRB2	0.678376
ENSG00000198843	1684.18	0.339045	0.119935	2.8269	0.00470011	0.210294	SELENOT	0.677174
ENSG00000151491	112.065	0.827429	0.292881	2.82514	0.00472606	0.211157	EPS8	0.675394
ENSG00000113916	187.399	0.645137	0.228528	2.823	0.00475761	0.211499	BCL6	0.674692
ENSG00000130312	387.998	0.374686	0.132706	2.82343	0.00475122	0.211499	MRPL34	0.674692
ENSG00000134955	21.7967	-1.66745	0.590574	-2.82345	0.00475101	0.211499	SLC37A2	0.674692
ENSG00000154760	916.361	-0.312928	0.110856	-2.82282	0.00476033	0.211499	SLFN13	0.674692
ENSG00000137941	98.2712	-0.825004	0.29238	-2.82168	0.00477724	0.211954	TTLL7	0.673759
ENSG00000158828	362.69	-0.472424	0.167453	-2.82123	0.00478406	0.21196	PINK1	0.673747
ENSG00000188681	16.4722	2.5352	0.89886	2.82046	0.00479547	0.212169	TEKT4P2	0.673317
ENSG00000162104	81.4656	-0.996148	0.353302	-2.81954	0.00480927	0.212376	ADCY9	0.672894
ENSG00000180992	577.144	0.362838	0.1287	2.81926	0.00481352	0.212376	MRPL14	0.672894
ENSG00000283125	44.0218	-1.25032	0.443833	-2.81709	0.0048461	0.213518	AC022726.2	0.670566
ENSG00000224660	381.475	-0.406837	0.144502	-2.81544	0.004871	0.214317	SH3BP5-AS1	0.668943
ENSG00000155368	2094.15	0.351456	0.12492	2.81346	0.00490116	0.214894	DBI	0.667775
ENSG00000157978	260.404	-0.457498	0.162623	-2.81325	0.00490441	0.214894	LDLRAP1	0.667775
ENSG00000211677	10.3332	2.8315	1.00625	2.81391	0.00489434	0.214894	IGLC2	0.667775
ENSG00000135365	1208.85	0.263367	0.0937626	2.80887	0.00497156	0.217537	PHF21A	0.662468
ENSG00000204161	191.488	-0.614089	0.218872	-2.80569	0.00502087	0.219295	C10orf128	0.658971
ENSG00000259522	55.264	-9.23795	3.29293	-2.80539	0.00502555	0.219295	AL136295.4	0.658971
ENSG00000126003	2120.76	0.238222	0.0849525	2.80418	0.00504449	0.219819	PLAGL2	0.657934
ENSG00000064932	262.532	0.47842	0.170641	2.80366	0.00505256	0.219869	SBNO2	0.657835
ENSG00000079482	124.756	-0.716993	0.255892	-2.80193	0.00507979	0.220752	OPHN1	0.656096
ENSG00000100985	36.1767	1.37157	0.490055	2.7988	0.00512922	0.222596	MMP9	0.652483
ENSG00000125741	539.631	0.335052	0.119738	2.79821	0.00513869	0.222702	OPA3	0.652276
ENSG00000227039	48.1607	1.23733	0.442322	2.79736	0.00515225	0.222986	ITGB2-AS1	0.651723
ENSG00000119812	1091.03	0.270854	0.0968715	2.79601	0.00517381	0.223614	FAM98A	0.6505
ENSG00000241549	41.1444	-1.16912	0.418223	-2.79543	0.00518304	0.223709	GUSBP2	0.650317
ENSG00000123444	206.415	0.564895	0.202292	2.79248	0.00523064	0.224049	KBTBD4	0.649657
ENSG00000126804	459.773	0.402453	0.144027	2.79429	0.00520137	0.224049	ZBTB1	0.649657
ENSG00000165175	371.491	0.440506	0.157704	2.79324	0.00521824	0.224049	MID1IP1	0.649657
ENSG00000178585	204.707	-0.596851	0.213781	-2.79188	0.0052403	0.224049	CTNNBIP1	0.649657
ENSG00000178764	293.495	0.56889	0.203687	2.79297	0.00522271	0.224049	ZHX2	0.649657
ENSG00000186399	218.289	-0.592227	0.212115	-2.79201	0.00523818	0.224049	GOLGA8R	0.649657
ENSG00000229241	7.45074	-3.05866	1.09545	-2.79214	0.00523602	0.224049	PNPT1P1	0.649657
ENSG00000069493	233.362	-0.52781	0.189244	-2.78904	0.00528646	0.224929	CLEC2D	0.647955
ENSG00000136379	142.857	0.699844	0.250972	2.78853	0.00529478	0.224929	ABHD17C	0.647955
ENSG00000154102	39.4566	-1.19332	0.427878	-2.78892	0.00528839	0.224929	C16orf74	0.647955
ENSG00000213337	272.624	-0.45684	0.163834	-2.78844	0.00529627	0.224929	ANKRD39	0.647955
ENSG00000213614	945.675	-0.286075	0.102573	-2.78899	0.00528735	0.224929	HEXA	0.647955
ENSG00000136014	35.3289	-1.60763	0.576821	-2.78705	0.00531907	0.225595	USP44	0.64667
ENSG00000144959	285.686	0.454405	0.163275	2.78307	0.00538479	0.228078	NCEH1	0.641916
ENSG00000090520	1808.81	0.236947	0.0851971	2.78117	0.00541638	0.229091	DNAJB11	0.639991
ENSG00000114978	6131.55	0.224355	0.0806812	2.78076	0.00542314	0.229091	MOB1A	0.639991
ENSG00000059915	8.33031	2.69821	0.970984	2.77884	0.00545527	0.229938	PSD	0.638389
ENSG00000180011	641.937	-0.330636	0.118989	-2.7787	0.00545766	0.229938	ZADH2	0.638389
ENSG00000172738	28.2692	1.34247	0.48329	2.77777	0.00547339	0.230296	TMEM217	0.637714
ENSG00000274276	6.23755	5.31207	1.91386	2.77559	0.00551022	0.231233	CBSL	0.635951
ENSG00000280119	24.9002	-1.4585	0.525429	-2.77583	0.00550618	0.231233	AC093642.2	0.635951
ENSG00000211898	62.5106	-0.922939	0.332627	-2.7747	0.00552532	0.23156	IGHD	0.635336
ENSG00000038210	481.778	0.389954	0.140672	2.77208	0.00556991	0.232815	PI4K2B	0.632989
ENSG00000228925	18.281	-1.68053	0.606225	-2.77213	0.00556909	0.232815	AC016722.2	0.632989
ENSG00000213279	40.8504	-1.25904	0.454562	-2.76978	0.00560947	0.233922	Z97192.2	0.63093
ENSG00000278977	5.67016	-4.09245	1.47759	-2.76968	0.00561112	0.233922	AC003101.3	0.63093
ENSG00000119397	3932.79	-0.208308	0.0752232	-2.7692	0.00561939	0.233959	CNTRL	0.630859
ENSG00000272921	129.649	0.71441	0.258213	2.76675	0.00566177	0.235416	AC005832.4	0.628165
ENSG00000180747	1344.89	-0.424277	0.153384	-2.7661	0.00567308	0.235577	SMG1P3	0.627866
ENSG00000110665	604.276	-0.328354	0.118777	-2.76447	0.00570153	0.236268	C11orf21	0.626595
ENSG00000226806	72.464	-0.895409	0.323919	-2.7643	0.00570458	0.236268	AC011893.1	0.626595
ENSG00000139946	659.31	-0.325334	0.117773	-2.76239	0.00573804	0.237135	PELI2	0.625005
ENSG00000149483	533.795	0.340731	0.123353	2.76225	0.00574044	0.237135	TMEM138	0.625005
ENSG00000108639	1655.67	0.293658	0.106352	2.76119	0.00575917	0.237281	SYNGR2	0.624737
ENSG00000142634	922.837	0.292125	0.105813	2.76078	0.00576639	0.237281	EFHD2	0.624737
ENSG00000145365	580.881	0.599639	0.217176	2.76108	0.00576111	0.237281	TIFA	0.624737
ENSG00000109332	4742.62	0.230908	0.083739	2.75747	0.00582503	0.239384	UBE2D3	0.620905
ENSG00000026751	155.758	0.986413	0.358304	2.753	0.00590515	0.241698	SLAMF7	0.616728
ENSG00000136068	1144.66	-0.300178	0.109039	-2.75294	0.00590632	0.241698	FLNB	0.616728
ENSG00000170759	2286.54	0.238462	0.0866302	2.75264	0.00591177	0.241698	KIF5B	0.616728
ENSG00000265750	8.04452	-3.01362	1.09475	-2.75279	0.00590904	0.241698	AC090772.3	0.616728
ENSG00000153071	646.949	-0.392316	0.142574	-2.75167	0.00592918	0.242098	DAB2	0.616009
ENSG00000172794	851.84	-0.328136	0.119492	-2.74609	0.00603096	0.245938	RAB37	0.609175
ENSG00000162591	143.907	-0.725299	0.264163	-2.74565	0.00603909	0.245954	MEGF6	0.609147
ENSG00000154319	18.9965	2.61364	0.952066	2.74523	0.00604691	0.245957	FAM167A	0.609142
ENSG00000214194	989.217	0.272765	0.0993934	2.7443	0.00606398	0.246336	LINC00998	0.608473
ENSG00000171101	104.307	-0.847016	0.308785	-2.74306	0.00608694	0.246952	SIGLEC17P	0.607387
ENSG00000143621	6085.34	0.217876	0.0794823	2.74119	0.00612169	0.248046	ILF2	0.605468
ENSG00000101938	338.675	-0.574106	0.209585	-2.73924	0.00615806	0.249201	CHRDL1	0.603449
ENSG00000136167	18878.6	0.178662	0.0653826	2.73257	0.00628427	0.253985	LCP1	0.595191
ENSG00000197119	313.969	-0.411103	0.150494	-2.73169	0.00630098	0.254337	SLC25A29	0.59459
ENSG00000221995	226.853	-0.554608	0.203146	-2.7301	0.00633159	0.255248	TIAF1	0.593037
ENSG00000133275	446.528	0.39632	0.145301	2.72757	0.0063802	0.256882	CSNK1G2	0.590267
ENSG00000273018	67.5956	-0.995928	0.365462	-2.72512	0.0064278	0.258471	AC107983.2	0.587588
ENSG00000275302	128.391	2.54508	0.934457	2.7236	0.0064575	0.259337	CCL4	0.586136
ENSG00000138670	157.595	0.743234	0.27319	2.72057	0.00651687	0.261391	RASGEF1B	0.58271
ENSG00000062485	6396.2	0.20368	0.0749138	2.71886	0.00655076	0.262168	CS	0.58142
ENSG00000153404	48.4838	-1.20537	0.443467	-2.71806	0.00656669	0.262168	PLEKHG4B	0.58142
ENSG00000180712	2.39853	-5.0548	1.85949	-2.71838	0.00656032	0.262168	LINC02363	0.58142
ENSG00000183508	1236.57	0.496339	0.182617	2.71792	0.00656927	0.262168	FAM46C	0.58142
ENSG00000139083	6647.29	0.21764	0.080169	2.71476	0.0066323	0.26402	ETV6	0.578362
ENSG00000260448	16.4916	-1.89389	0.697618	-2.71479	0.00663173	0.26402	LCMT1-AS1	0.578362
ENSG00000237441	422.078	-0.428454	0.157866	-2.71404	0.00664677	0.264265	RGL2	0.57796
ENSG00000086062	2208.46	0.26298	0.0969436	2.71272	0.00667343	0.264406	B4GALT1	0.577728
ENSG00000090060	5286.14	0.203991	0.0751813	2.71332	0.00666123	0.264406	PAPOLA	0.577728
ENSG00000196912	934.682	-0.438952	0.161818	-2.71262	0.00667529	0.264406	ANKRD36B	0.577728
ENSG00000117091	1030.09	0.498431	0.183905	2.71026	0.00672295	0.265963	CD48	0.575179
ENSG00000072818	651.579	-0.314242	0.115998	-2.70903	0.00674809	0.266625	ACAP1	0.574099
ENSG00000011422	414.354	0.434463	0.160472	2.7074	0.0067812	0.267507	PLAUR	0.572665
ENSG00000170961	3.6568	5.17703	1.91297	2.70628	0.00680409	0.267507	HAS2	0.572665
ENSG00000175573	269.996	-0.443576	0.163859	-2.70705	0.00678833	0.267507	C11orf68	0.572665
ENSG00000283528	6.63781	-4.37699	1.61719	-2.70654	0.00679879	0.267507	AC073264.3	0.572665
ENSG00000114735	437.705	-0.404505	0.149586	-2.70417	0.00684756	0.268883	HEMK1	0.570437
ENSG00000043143	746.768	0.354001	0.131044	2.70138	0.00690518	0.270144	JADE2	0.568405
ENSG00000155657	1695.24	-0.46476	0.172004	-2.70203	0.00689166	0.270144	TTN	0.568405
ENSG00000239998	117.652	-0.657242	0.243282	-2.70157	0.00690138	0.270144	LILRA2	0.568405
ENSG00000167323	866.174	-0.317403	0.11753	-2.70062	0.006921	0.27043	STIM1	0.567946
ENSG00000267529	108.008	-0.787293	0.291605	-2.69986	0.00693682	0.270715	AP005131.4	0.567488
ENSG00000123353	522.42	0.385025	0.142652	2.69904	0.00695388	0.271048	ORMDL2	0.566954
ENSG00000127954	36.1764	2.91564	1.08085	2.69754	0.00698548	0.271443	STEAP4	0.566321
ENSG00000131467	3888.66	0.220279	0.0816653	2.69734	0.00698965	0.271443	PSME3	0.566321
ENSG00000240583	4.97638	-3.81561	1.41455	-2.6974	0.00698833	0.271443	AQP1	0.566321
ENSG00000166523	6.16666	3.37318	1.25129	2.69577	0.0070227	0.271817	CLEC4E	0.565723
ENSG00000168280	19.9795	-1.66167	0.61634	-2.69604	0.00701697	0.271817	KIF5C	0.565723
ENSG00000175471	623.972	0.337336	0.12514	2.69566	0.00702497	0.271817	MCTP1	0.565723
ENSG00000136868	968.015	0.262526	0.0976972	2.68714	0.00720663	0.278364	SLC31A1	0.555387
ENSG00000146731	7671.7	0.230562	0.0858095	2.68691	0.00721169	0.278364	CCT6A	0.555387
ENSG00000227953	56.0962	-1.04241	0.388022	-2.68648	0.00722091	0.278382	LINC01341	0.555359
ENSG00000151748	424.545	0.408211	0.152057	2.68459	0.00726188	0.279622	SAV1	0.553429
ENSG00000142166	1425.59	0.332307	0.123856	2.68301	0.00729633	0.280608	IFNAR1	0.551899
ENSG00000162704	3452.74	0.247698	0.0923774	2.68137	0.00733218	0.281646	ARPC5	0.550296
ENSG00000160712	849.717	-0.348983	0.130261	-2.6791	0.00738199	0.283217	IL6R	0.547881
ENSG00000112659	398.552	-0.416276	0.155417	-2.67845	0.00739635	0.283244	CUL9	0.547839
ENSG00000255189	27.7427	-1.32972	0.496484	-2.67826	0.00740053	0.283244	GLYATL1P1	0.547839
ENSG00000172322	235.75	-0.702035	0.262186	-2.67763	0.00741458	0.28344	CLEC12A	0.547538
ENSG00000237328	8.23033	-2.80583	1.04821	-2.67678	0.00743328	0.283814	RAI1-AS1	0.546966
ENSG00000278948	18.4198	5.43235	2.03122	2.67443	0.00748558	0.285468	AL031587.5	0.544443
ENSG00000101310	1319.2	0.276819	0.103604	2.6719	0.00754226	0.287068	SEC23B	0.542015
ENSG00000271447	15.2972	-2.14956	0.804551	-2.67175	0.00754562	0.287068	MMP28	0.542015
ENSG00000181722	550.637	-0.335451	0.125591	-2.67098	0.00756299	0.287384	ZBTB20	0.541537
ENSG00000266820	25.9056	-1.71949	0.644003	-2.67	0.00758515	0.287882	KPNA2P3	0.540785
ENSG00000164116	442.51	-0.386132	0.144753	-2.66752	0.0076413	0.289667	GUCY1A3	0.5381
ENSG00000111642	7777.99	0.212193	0.0796483	2.66412	0.00771891	0.291632	CHD4	0.535165
ENSG00000185404	424.742	-0.381408	0.143168	-2.66406	0.00772041	0.291632	SP140L	0.535165
ENSG00000232721	8.55599	-2.96286	1.11216	-2.66405	0.00772067	0.291632	AC239800.2	0.535165
ENSG00000234745	2228.61	0.38552	0.14481	2.66224	0.0077622	0.292853	HLA-B	0.533351
ENSG00000173166	81.3805	1.08719	0.408752	2.65979	0.007819	0.294645	RAPH1	0.5307
ENSG00000104549	1940.06	0.372446	0.14015	2.65749	0.00787259	0.295613	SQLE	0.529276
ENSG00000116044	1366.67	0.285912	0.107587	2.65749	0.00787257	0.295613	NFE2L2	0.529276
ENSG00000152520	771.184	-0.342099	0.128726	-2.65756	0.00787075	0.295613	PAN3	0.529276
ENSG00000136689	186.161	1.319	0.496745	2.65529	0.00792399	0.297192	IL1RN	0.526963
ENSG00000125733	124.321	0.70503	0.265687	2.65361	0.00796364	0.298327	TRIP10	0.525308
ENSG00000140379	40.8795	1.24029	0.467531	2.65286	0.0079814	0.29864	BCL2A1	0.524852
ENSG00000115525	424.215	-0.38146	0.14383	-2.65217	0.00799774	0.298728	ST3GAL5	0.524724
ENSG00000118898	53.7478	-0.968811	0.365319	-2.65196	0.00800257	0.298728	PPL	0.524724
ENSG00000111913	839.128	0.401514	0.15143	2.65147	0.00801419	0.298771	RIPOR2	0.524662
ENSG00000169429	143.683	1.83243	0.691191	2.65112	0.00802252	0.298771	CXCL8	0.524662
ENSG00000071537	1428.23	0.25436	0.0959847	2.65001	0.00804894	0.299404	SEL1L	0.523743
ENSG00000115252	20.1929	-2.14828	0.810896	-2.64927	0.00806657	0.299708	PDE1A	0.523301
ENSG00000152229	2005.19	0.260306	0.0982712	2.64885	0.00807657	0.299729	PSTPIP2	0.523271
ENSG00000136114	12.2351	-2.04332	0.771993	-2.64681	0.00812556	0.301196	THSD1	0.521151
ENSG00000121807	121.389	-0.74412	0.28127	-2.64557	0.00815537	0.301544	CCR2	0.520649
ENSG00000141580	575.18	0.334975	0.126633	2.64523	0.00816344	0.301544	WDR45B	0.520649
ENSG00000174945	137.333	-0.628065	0.237409	-2.6455	0.00815707	0.301544	AMZ1	0.520649
ENSG00000137802	140.46	0.633908	0.239713	2.64445	0.00818242	0.301894	MAPKBP1	0.520145
ENSG00000223922	7.53102	2.59199	0.980414	2.64377	0.00819875	0.302146	ASS1P2	0.519783
ENSG00000134108	896.53	0.267129	0.101094	2.64238	0.00823265	0.302693	ARL8B	0.518998
ENSG00000180596	2882.59	0.274249	0.103778	2.64265	0.00822605	0.302693	HIST1H2BC	0.518998
ENSG00000159658	2748.08	0.207314	0.0784719	2.64189	0.00824454	0.302779	EFCAB14	0.518874
ENSG00000142798	1135.57	-0.293295	0.11106	-2.64087	0.0082694	0.302814	HSPG2	0.518824
ENSG00000203739	25.2278	-1.42816	0.540832	-2.64068	0.00827407	0.302814	AL645568.1	0.518824
ENSG00000280778	2.58998	-5.08519	1.92562	-2.64081	0.00827093	0.302814	AC243547.3	0.518824
ENSG00000168131	3.08933	-4.61921	1.74996	-2.63961	0.00830007	0.303416	OR2B2	0.517962
ENSG00000124209	1024.76	0.300897	0.114117	2.63675	0.00837043	0.305342	RAB22A	0.515213
ENSG00000127947	1113.41	0.374676	0.142101	2.63669	0.00837199	0.305342	PTPN12	0.515213
ENSG00000164484	130.033	0.707042	0.268376	2.63452	0.00842571	0.306949	TMEM200A	0.512934
ENSG00000106133	922.973	-0.364193	0.138348	-2.63244	0.00847737	0.308477	NSUN5P2	0.510777
ENSG00000143514	1575.16	0.303124	0.115251	2.63012	0.00853553	0.310238	TP53BP2	0.508305
ENSG00000203819	22.188	1.77689	0.675702	2.62969	0.00854624	0.310272	HIST2H2BC	0.508257
ENSG00000204257	1289.84	0.292641	0.111489	2.62485	0.00866867	0.314358	HLA-DMA	0.502575
ENSG00000166401	806.721	-0.384136	0.146424	-2.62345	0.00870449	0.315297	SERPINB8	0.50128
ENSG00000090104	26.3642	1.49268	0.569169	2.62256	0.0087272	0.315696	RGS1	0.50073
ENSG00000161267	764.795	-0.352674	0.134493	-2.62224	0.00873539	0.315696	BDH1	0.50073
ENSG00000249138	8.15927	2.47107	0.94261	2.62151	0.008754	0.316009	SLED1	0.5003
ENSG00000161405	9.77035	2.2301	0.850842	2.62105	0.00876585	0.316078	IKZF3	0.500206
ENSG00000124216	41.5717	1.20523	0.460021	2.61995	0.00879425	0.316743	SNAI1	0.499293
ENSG00000081041	41.5762	1.01256	0.386857	2.6174	0.00886022	0.318757	CXCL2	0.49654
ENSG00000203666	208.283	-0.500303	0.191258	-2.61585	0.00890048	0.319843	EFCAB2	0.495063
ENSG00000125753	296.027	0.402714	0.15408	2.61367	0.00895745	0.320595	VASP	0.494044
ENSG00000143772	301.671	-0.401236	0.153533	-2.61335	0.00896589	0.320595	ITPKB	0.494044
ENSG00000242150	11.8116	-2.25004	0.860876	-2.61366	0.00895783	0.320595	RPS10P7	0.494044
ENSG00000275591	33.0786	-1.22564	0.469015	-2.61322	0.00896942	0.320595	XKR5	0.494044
ENSG00000279887	13.4034	-1.98838	0.760921	-2.61312	0.00897185	0.320595	AC046158.4	0.494044
ENSG00000147383	365.051	0.445352	0.170563	2.61107	0.00902589	0.322164	NSDHL	0.491924
ENSG00000153898	90.3404	0.953814	0.365435	2.61008	0.00905223	0.322741	MCOLN2	0.491146
ENSG00000104825	192.919	0.514647	0.197423	2.60683	0.00913848	0.324723	NFKBIB	0.488487
ENSG00000143753	1232.41	0.275183	0.105557	2.60697	0.00913464	0.324723	DEGS1	0.488487
ENSG00000176871	560.704	0.356487	0.136726	2.60732	0.0091255	0.324723	WSB2	0.488487
ENSG00000111540	1641.7	0.248935	0.095581	2.60444	0.00920251	0.326632	RAB5B	0.485941
ENSG00000104356	579.875	0.318164	0.122239	2.60281	0.00924632	0.327576	POP1	0.484688
ENSG00000175294	30.2473	1.3021	0.500335	2.60245	0.00925612	0.327576	CATSPER1	0.484688
ENSG00000215912	43.7801	-1.02105	0.392364	-2.6023	0.00926002	0.327576	TTC34	0.484688
ENSG00000102349	31.5932	-1.39054	0.534504	-2.60154	0.00928059	0.327938	KLF8	0.484208
ENSG00000119608	39.6659	-1.19667	0.460177	-2.60045	0.00931006	0.328575	PROX2	0.483365
ENSG00000198842	22.2535	-1.6275	0.625935	-2.60011	0.00931931	0.328575	DUSP27	0.483365
ENSG00000025434	105.331	-0.672542	0.258847	-2.59823	0.00937067	0.329422	NR1H3	0.482247
ENSG00000113971	410.437	-0.426614	0.16418	-2.59846	0.00936441	0.329422	NPHP3	0.482247
ENSG00000136717	339.155	-0.448477	0.172618	-2.59809	0.00937443	0.329422	BIN1	0.482247
ENSG00000106809	50.1497	-0.904814	0.3484	-2.59705	0.00940276	0.329917	OGN	0.481595
ENSG00000166471	1469.22	0.259167	0.099802	2.59681	0.00940928	0.329917	TMEM41B	0.481595
ENSG00000107104	334.518	-0.376125	0.144907	-2.59563	0.00944179	0.330327	KANK1	0.481055
ENSG00000255152	177.855	-0.491643	0.1894	-2.5958	0.00943714	0.330327	MSH5-SAPCD1	0.481055
ENSG00000184371	108.954	0.705199	0.271852	2.59406	0.00948501	0.331475	CSF1	0.47955
ENSG00000069188	94.9607	-1.19658	0.462565	-2.58683	0.00968642	0.338141	SDK2	0.470902
ENSG00000143321	4302.57	0.24103	0.0932556	2.58462	0.00974865	0.339461	HDGF	0.46921
ENSG00000176244	21.3828	-1.57985	0.611316	-2.58435	0.0097563	0.339461	ACBD7	0.46921
ENSG00000224315	11.8685	-2.14214	0.828673	-2.58502	0.00973724	0.339461	RPL7P7	0.46921
ENSG00000156875	900.429	0.342733	0.132708	2.58261	0.00980558	0.340803	MFSD14A	0.467497
ENSG00000167100	56.1123	1.05901	0.4102	2.5817	0.00983161	0.340962	SAMD14	0.467295
ENSG00000267060	59.4833	0.84589	0.327619	2.58193	0.00982489	0.340962	PTGES3L	0.467295
ENSG00000116161	2180.5	0.240161	0.0930603	2.5807	0.00986	0.34133	CACYBP	0.466825
ENSG00000144485	44.6797	-0.994963	0.385616	-2.58019	0.00987448	0.34133	HES6	0.466825
ENSG00000149547	1375.94	0.271835	0.105354	2.5802	0.00987442	0.34133	EI24	0.466825
ENSG00000102606	1024.71	0.296086	0.114781	2.57957	0.00989224	0.341573	ARHGEF7	0.466517
ENSG00000170027	6486.13	0.194884	0.0755739	2.57872	0.00991667	0.342044	YWHAG	0.465918
ENSG00000101916	24.3717	1.52301	0.590713	2.57826	0.00992991	0.342129	TLR8	0.465809
ENSG00000166188	176.025	0.875391	0.339677	2.57713	0.00996246	0.342635	ZNF319	0.465168
ENSG00000197629	933.911	0.369161	0.143252	2.577	0.00996615	0.342635	MPEG1	0.465168
ENSG00000081985	429.095	-0.391194	0.151859	-2.57603	0.0099943	0.342861	IL12RB2	0.464883
ENSG00000254999	2326.35	0.20943	0.0812894	2.57635	0.00998497	0.342861	BRK1	0.464883
ENSG00000109084	1656.69	0.248188	0.0964422	2.57343	0.0100695	0.344697	TMEM97	0.462563
ENSG00000230993	22.1174	-1.3781	0.535437	-2.57379	0.010059	0.344697	RPL12P15	0.462563
ENSG00000230590	1630.24	-0.341566	0.132901	-2.57007	0.0101679	0.347691	FTX	0.458807
ENSG00000169258	5.16065	2.91324	1.13427	2.56837	0.0102178	0.349019	GPRIN1	0.457151
ENSG00000169180	3919.58	0.223902	0.0871895	2.568	0.0102288	0.349019	XPO6	0.45715
ENSG00000151702	1505.5	-0.271212	0.105757	-2.56447	0.0103332	0.352205	FLI1	0.453205
ENSG00000123338	4752.04	-0.188205	0.0734567	-2.56212	0.0104036	0.353846	NCKAP1L	0.451185
ENSG00000213024	1709.64	0.242496	0.0946333	2.56248	0.0103927	0.353846	NUP62	0.451185
ENSG00000040608	36.3453	-1.03955	0.405853	-2.5614	0.010425	0.354194	RTN4R	0.450758
ENSG00000214389	40.6022	-1.03987	0.406049	-2.56095	0.0104386	0.354277	RPS3AP26	0.450657
ENSG00000269845	47.7375	-1.07365	0.419359	-2.56022	0.0104606	0.354645	AC092364.2	0.450206
ENSG00000143195	19.05	-1.65738	0.647531	-2.55954	0.0104811	0.354962	ILDR2	0.449818
ENSG00000265241	2829.74	0.206595	0.0808015	2.55682	0.0105634	0.357367	RBM8A	0.446886
ENSG00000011007	643.327	0.329184	0.128839	2.555	0.0106187	0.357735	ELOA	0.446438
ENSG00000138639	21.8098	1.68484	0.659458	2.55488	0.0106224	0.357735	ARHGAP24	0.446438
ENSG00000158714	25.9954	1.42414	0.557277	2.55553	0.0106027	0.357735	SLAMF8	0.446438
ENSG00000185245	492.226	0.985237	0.38567	2.55461	0.0106306	0.357735	GP1BA	0.446438
ENSG00000273009	3.58976	-4.41894	1.72886	-2.55599	0.0105885	0.357735	AC124944.3	0.446438
ENSG00000280433	144.481	0.73832	0.289078	2.55405	0.0106477	0.357931	FP565260.7	0.446201
ENSG00000102024	322.134	0.460644	0.180484	2.55227	0.0107022	0.359192	PLS3	0.444674
ENSG00000164171	74.8349	-0.88757	0.347781	-2.55209	0.0107078	0.359192	ITGA2	0.444674
ENSG00000033050	1652.77	0.253317	0.0993043	2.55092	0.010744	0.360026	ABCF2	0.443667
ENSG00000272153	11.0329	-2.00985	0.788222	-2.54986	0.0107768	0.360743	AL365330.1	0.442802
ENSG00000089195	443.497	0.358707	0.140713	2.54921	0.0107966	0.361028	TRMT6	0.442459
ENSG00000227191	83.1629	0.820636	0.322078	2.54794	0.0108361	0.361966	TRGC2	0.441333
ENSG00000123427	172.839	-0.472316	0.18555	-2.54549	0.0109123	0.364131	EEF1AKMT3	0.438743
ENSG00000105483	1931.88	-0.225537	0.0886613	-2.54381	0.0109652	0.365165	CARD8	0.437511
ENSG00000126001	881.32	-0.277999	0.109286	-2.54377	0.0109663	0.365165	CEP250	0.437511
ENSG00000278897	143.956	-0.589079	0.231709	-2.54232	0.0110121	0.366304	AC020951.1	0.436158
ENSG00000277632	180.15	2.12018	0.834095	2.5419	0.0110253	0.36636	CCL3	0.436092
ENSG00000128815	1331.49	-0.25294	0.0995622	-2.54053	0.0110686	0.3667	WDFY4	0.435689
ENSG00000140368	80.578	-0.89511	0.352339	-2.54048	0.0110701	0.3667	PSTPIP1	0.435689
ENSG00000197321	242.978	-0.513866	0.202265	-2.54056	0.0110676	0.3667	SVIL	0.435689
ENSG00000104312	566.016	0.354417	0.139777	2.53558	0.011226	0.370839	RIPK2	0.430814
ENSG00000119979	915.802	0.304762	0.120232	2.53477	0.011252	0.370839	FAM45A	0.430814
ENSG00000163600	7.14294	2.67834	1.05678	2.53443	0.0112631	0.370839	ICOS	0.430814
ENSG00000204177	543.785	-0.340871	0.134476	-2.53481	0.0112508	0.370839	BMS1P1	0.430814
ENSG00000237976	65.8743	0.779874	0.30772	2.53436	0.0112651	0.370839	AL391069.3	0.430814
ENSG00000243789	42.9007	1.08366	0.427532	2.53469	0.0112548	0.370839	JMJD7	0.430814
ENSG00000137841	1177.22	-0.27525	0.108644	-2.5335	0.011293	0.371371	PLCB2	0.430192
ENSG00000071242	68.3767	-0.934512	0.368975	-2.53272	0.011318	0.371809	RPS6KA2	0.42968
ENSG00000076555	254.835	-0.460141	0.181737	-2.53191	0.0113442	0.372285	ACACB	0.429125
ENSG00000107968	217.819	0.605992	0.239454	2.53073	0.0113826	0.372477	MAP3K8	0.428901
ENSG00000160200	60.5623	-0.854911	0.337796	-2.53085	0.0113785	0.372477	CBS	0.428901
ENSG00000163406	171.888	-0.58239	0.230135	-2.53065	0.0113852	0.372477	SLC15A2	0.428901
ENSG00000006747	5.24545	-4.10904	1.62433	-2.52969	0.0114164	0.373111	SCIN	0.428162
ENSG00000158186	53.5058	1.32816	0.525111	2.5293	0.0114291	0.373144	MRAS	0.428123
ENSG00000184007	4875.87	0.287505	0.11377	2.52706	0.0115021	0.374755	PTP4A2	0.426253
ENSG00000185164	2504.32	0.245568	0.0971656	2.52731	0.011494	0.374755	NOMO2	0.426253
ENSG00000128791	1054.53	0.296014	0.117216	2.52536	0.0115579	0.375997	TWSG1	0.424815
ENSG00000198556	746.444	-0.332973	0.131866	-2.52509	0.0115669	0.375997	ZNF789	0.424815
ENSG00000214548	1331.08	-0.378969	0.150119	-2.52446	0.0115875	0.375997	MEG3	0.424815
ENSG00000272871	8.25812	-2.41811	0.957801	-2.52465	0.0115814	0.375997	AL159169.2	0.424815
ENSG00000168852	8.21937	-2.21265	0.877188	-2.52243	0.0116547	0.377791	TPTE2P5	0.422748
ENSG00000235706	48.5956	-0.916876	0.363786	-2.52037	0.0117231	0.379235	DICER1-AS1	0.421092
ENSG00000272505	17.9881	-1.4586	0.578691	-2.52053	0.011718	0.379235	AC104964.3	0.421092
ENSG00000233382	67.5366	-0.739809	0.293617	-2.51964	0.0117474	0.379635	NKAPP1	0.420634
ENSG00000166428	360.833	-0.473072	0.187795	-2.51908	0.0117661	0.379853	PLD4	0.420385
ENSG00000064201	453.149	-0.360578	0.143178	-2.5184	0.0117891	0.380207	TSPAN32	0.41998
ENSG00000237296	1735.1	-0.261369	0.103824	-2.51743	0.0118213	0.38086	SMG1P1	0.419235
ENSG00000167513	835.005	-0.284297	0.113011	-2.51565	0.0118812	0.382402	CDT1	0.41748
ENSG00000132199	1373.59	-0.264208	0.105085	-2.51424	0.011929	0.383551	ENOSF1	0.416176
ENSG00000108424	5551.78	0.178233	0.0709817	2.51097	0.0120399	0.386727	KPNB1	0.412596
ENSG00000160785	1631.35	0.257567	0.102682	2.50838	0.0121285	0.388838	SLC25A44	0.410231
ENSG00000260643	85.748	0.734643	0.292881	2.50834	0.0121302	0.388838	AC092718.3	0.410231
ENSG00000145569	440.15	-0.402586	0.160569	-2.50724	0.0121678	0.389652	FAM105A	0.409323
ENSG00000139988	2.65378	-4.82274	1.92425	-2.50629	0.0122005	0.389913	RDH12	0.409032
ENSG00000281741	5.437	4.3241	1.72522	2.5064	0.0121967	0.389913	AC241377.3	0.409032
ENSG00000262251	54.7751	0.816111	0.325941	2.50386	0.0122846	0.392204	AC087388.1	0.406487
ENSG00000248592	159.083	-0.706126	0.282085	-2.50324	0.0123063	0.392504	TMEM110-MUSTN1	0.406156
ENSG00000047644	494.09	0.301466	0.120558	2.50059	0.0123985	0.395048	WWC3	0.40335
ENSG00000128965	21.2482	1.64447	0.658356	2.49784	0.0124953	0.397732	CHAC1	0.400409
ENSG00000264772	165.236	-0.605502	0.242483	-2.49709	0.0125218	0.398179	AC016876.2	0.399922
ENSG00000100902	3086.36	0.24562	0.0984203	2.49562	0.0125736	0.398629	PSMA6	0.399431
ENSG00000151014	311.68	0.418343	0.167589	2.49624	0.0125518	0.398629	NOCT	0.399431
ENSG00000151892	6.42269	2.90836	1.16537	2.49566	0.0125725	0.398629	GFRA1	0.399431
ENSG00000113742	301.299	0.38036	0.152557	2.49323	0.0126585	0.400921	CPEB4	0.396941
ENSG00000123201	4.85575	3.12092	1.2526	2.49156	0.0127184	0.401218	GUCY1B2	0.396619
ENSG00000152558	2141.38	0.223516	0.089708	2.4916	0.012717	0.401218	TMEM123	0.396619
ENSG00000227855	54.4072	-0.855394	0.343301	-2.49167	0.0127143	0.401218	DPY19L2P3	0.396619
ENSG00000242247	562.25	0.392235	0.157382	2.49225	0.0126936	0.401218	ARFGAP3	0.396619
ENSG00000280282	3.82267	-3.55674	1.4282	-2.49037	0.0127612	0.402167	AC138430.2	0.395594
ENSG00000183307	67.7484	-0.818832	0.32894	-2.48931	0.0127992	0.402375	CECR6	0.395369
ENSG00000188152	42.2657	-1.04002	0.417769	-2.48946	0.0127936	0.402375	NUTM2G	0.395369
ENSG00000196460	32.6243	-1.20041	0.482261	-2.48913	0.0128058	0.402375	RFX8	0.395369
ENSG00000084463	2116.33	0.219742	0.0883296	2.48775	0.0128555	0.40354	WBP11	0.394114
ENSG00000136295	971.868	-0.269748	0.108485	-2.4865	0.0129005	0.404551	TTYH3	0.393027
ENSG00000177570	85.7089	0.834802	0.335787	2.4861	0.012915	0.404608	SAMD12	0.392966
ENSG00000175463	228.926	-0.44946	0.180837	-2.48545	0.0129389	0.404891	TBC1D10C	0.392662
ENSG00000183604	543.871	-0.351035	0.141255	-2.48512	0.0129508	0.404891	SMG1P5	0.392662
ENSG00000211772	1899.84	-0.272848	0.109807	-2.4848	0.0129623	0.404891	TRBC2	0.392662
ENSG00000147202	1067.13	0.412106	0.165908	2.48395	0.0129935	0.405468	DIAPH2	0.392044
ENSG00000079819	1575.68	0.275039	0.110819	2.48187	0.0130695	0.407437	EPB41L2	0.38994
ENSG00000103051	481.308	-0.306972	0.123708	-2.48143	0.0130856	0.407539	COG4	0.389831
ENSG00000137757	3.50194	4.65705	1.87738	2.48062	0.0131155	0.40807	CASP5	0.389266
ENSG00000109667	30.7047	-1.31561	0.53045	-2.48017	0.0131319	0.40818	SLC2A9	0.389148
ENSG00000089050	352.199	0.399185	0.16105	2.47864	0.0131884	0.409535	RBBP9	0.387709
ENSG00000089335	344.147	-0.368747	0.148843	-2.47743	0.0132334	0.410293	ZNF302	0.386906
ENSG00000108984	88.683	-0.656715	0.265132	-2.47694	0.0132515	0.410293	MAP2K6	0.386906
ENSG00000163126	11.1782	-2.05593	0.830006	-2.47701	0.0132488	0.410293	ANKRD23	0.386906
ENSG00000144354	3049.09	-0.221608	0.089483	-2.47654	0.0132664	0.410355	CDCA7	0.38684
ENSG00000127561	41.7814	1.01381	0.40992	2.47319	0.0133913	0.413076	SYNGR3	0.38397
ENSG00000152582	119.263	-0.637446	0.257748	-2.47313	0.0133934	0.413076	SPEF2	0.38397
ENSG00000179913	24.6947	-1.70658	0.689926	-2.47357	0.013377	0.413076	B3GNT3	0.38397
ENSG00000003436	448.988	0.370229	0.149761	2.47213	0.0134309	0.41383	TFPI	0.383178
ENSG00000215156	73.3466	-0.914093	0.369925	-2.47102	0.0134727	0.414717	AC138409.1	0.382248
ENSG00000093072	1740.72	-0.332022	0.134551	-2.46763	0.0136011	0.417407	ADA2	0.37944
ENSG00000114857	5325.04	-0.239725	0.0971493	-2.4676	0.0136023	0.417407	NKTR	0.37944
ENSG00000139508	132.816	-0.597717	0.242218	-2.46768	0.0135991	0.417407	SLC46A3	0.37944
ENSG00000186806	61.694	1.06923	0.433357	2.46733	0.0136127	0.417407	VSIG10L	0.37944
ENSG00000130734	166.335	0.539383	0.218707	2.46624	0.0136539	0.418269	ATG4D	0.378544
ENSG00000110422	1616.38	0.254089	0.103057	2.46552	0.0136815	0.41871	HIPK3	0.378086
ENSG00000133773	973.562	0.265324	0.107645	2.46481	0.0137086	0.419134	CCDC59	0.377647
ENSG00000171502	173.626	-0.568404	0.230754	-2.46325	0.0137684	0.420155	COL24A1	0.376591
ENSG00000264112	416.467	-0.568026	0.230574	-2.46353	0.0137577	0.420155	AC015813.1	0.376591
ENSG00000100644	1450.37	0.240823	0.0978118	2.46211	0.0138124	0.421093	HIF1A	0.375622
ENSG00000267136	148.995	-0.872668	0.354639	-2.46072	0.0138658	0.422314	AP005131.1	0.374365
ENSG00000012779	33.2863	-1.12291	0.456771	-2.45838	0.0139567	0.423124	ALOX5	0.373533
ENSG00000080503	4168.41	-0.202787	0.0824709	-2.45889	0.0139366	0.423124	SMARCA2	0.373533
ENSG00000101152	896.873	0.252649	0.102764	2.45854	0.0139504	0.423124	DNAJC5	0.373533
ENSG00000104870	239.927	-0.485743	0.197487	-2.45962	0.0139084	0.423124	FCGRT	0.373533
ENSG00000143079	330.386	0.428257	0.174207	2.45832	0.0139589	0.423124	CTTNBP2NL	0.373533
ENSG00000174574	1510.39	0.221953	0.0903134	2.45759	0.0139872	0.423577	AKIRIN1	0.373067
ENSG00000144747	1200.63	0.238088	0.0969634	2.45544	0.014071	0.425304	TMF1	0.371301
ENSG00000246082	12.0259	-1.91636	0.780398	-2.45561	0.0140645	0.425304	NUDT16P1	0.371301
ENSG00000203812	84.7051	-10.4276	4.24748	-2.455	0.0140885	0.425429	HIST2H2AA3	0.371173
ENSG00000114573	1512.48	0.209758	0.0855245	2.45261	0.0141824	0.427046	ATP6V1A	0.369525
ENSG00000161133	7.40264	-2.39606	0.976896	-2.45273	0.0141778	0.427046	USP41	0.369525
ENSG00000205959	4.97834	-3.71886	1.51625	-2.45267	0.01418	0.427046	AC105345.1	0.369525
ENSG00000196576	309.316	0.425311	0.173528	2.45097	0.0142473	0.428186	PLXNB2	0.368367
ENSG00000198795	1151.06	-0.237328	0.0968278	-2.45103	0.0142447	0.428186	ZNF521	0.368367
ENSG00000125247	332.093	-0.400118	0.163312	-2.45003	0.0142844	0.42886	TMTC4	0.367684
ENSG00000167508	404.546	0.5517	0.225209	2.44972	0.0142967	0.42886	MVD	0.367684
ENSG00000123992	412.91	0.378014	0.154352	2.44903	0.014324	0.428869	DNPEP	0.367675
ENSG00000170891	675.405	-0.303571	0.123945	-2.44925	0.0143154	0.428869	CYTL1	0.367675
ENSG00000235300	10.0865	-2.14857	0.87763	-2.44816	0.014359	0.429512	THRA1/BTR	0.367025
ENSG00000034533	169.65	-0.472046	0.19304	-2.44532	0.0144723	0.429666	ASTE1	0.366869
ENSG00000103671	295.224	0.384951	0.157289	2.44741	0.0143886	0.429666	TRIP4	0.366869
ENSG00000109906	331.285	-0.419277	0.171449	-2.44549	0.0144655	0.429666	ZBTB16	0.366869
ENSG00000135956	814.84	0.284449	0.116308	2.44566	0.0144589	0.429666	TMEM127	0.366869
ENSG00000167880	29.68	-1.14344	0.467437	-2.44619	0.0144377	0.429666	EVPL	0.366869
ENSG00000230606	835.31	-0.426695	0.174358	-2.44723	0.014396	0.429666	AC092683.1	0.366869
ENSG00000261360	16.9232	-1.58822	0.649379	-2.44575	0.0144552	0.429666	AC010491.1	0.366869
ENSG00000268784	9.33516	2.85841	1.16879	2.44561	0.0144609	0.429666	AC016629.1	0.366869
ENSG00000128641	195.938	0.491998	0.201238	2.44486	0.0144909	0.429815	MYO1B	0.366718
ENSG00000151062	58.8205	-0.860734	0.352166	-2.44411	0.0145209	0.430303	CACNA2D4	0.366226
ENSG00000116990	44.6978	1.38927	0.568603	2.44331	0.0145532	0.430457	MYCL	0.36607
ENSG00000139233	1297.55	0.239937	0.0981939	2.4435	0.0145455	0.430457	LLPH	0.36607
ENSG00000166482	465.085	-0.338185	0.13854	-2.44106	0.0146443	0.432749	MFAP4	0.363764
ENSG00000159692	1122.73	-0.230865	0.0946469	-2.43922	0.0147188	0.434547	CTBP1	0.361963
ENSG00000106105	2791.81	0.264581	0.108558	2.43724	0.0147998	0.436532	GARS	0.359984
ENSG00000228727	126.068	-0.600931	0.24663	-2.43657	0.0148271	0.436932	SAPCD1	0.359586
ENSG00000122223	281.938	0.386806	0.158834	2.43528	0.0148802	0.43809	CD244	0.358436
ENSG00000242607	70.5182	-0.763708	0.31365	-2.4349	0.0148957	0.438142	AC068587.1	0.358385
ENSG00000150764	182.805	0.465061	0.191103	2.43357	0.0149507	0.43847	DIXDC1	0.35806
ENSG00000206557	261.515	-0.444953	0.18286	-2.43331	0.0149616	0.43847	TRIM71	0.35806
ENSG00000265713	53.6255	-1.18487	0.486939	-2.43329	0.0149621	0.43847	AC023389.2	0.35806
ENSG00000272323	11.392	-2.5015	1.02766	-2.43416	0.0149263	0.43847	AC026801.3	0.35806
ENSG00000268516	238.12	-0.402194	0.165333	-2.43263	0.0149897	0.438872	AC020915.4	0.357662
ENSG00000179041	293.898	0.381201	0.156821	2.43081	0.0150652	0.440679	RRS1	0.355878
ENSG00000130119	296.657	0.417334	0.171716	2.43038	0.0150831	0.440796	GNL3L	0.355763
ENSG00000122641	21.617	1.42571	0.5869	2.42922	0.0151313	0.441798	INHBA	0.354777
ENSG00000160685	115.651	0.624048	0.257036	2.42787	0.015188	0.44226	ZBTB7B	0.354322
ENSG00000203879	362.886	0.419354	0.172727	2.42784	0.0151889	0.44226	GDI1	0.354322
ENSG00000258515	12.6287	-1.76519	0.727011	-2.42801	0.0151819	0.44226	AL355075.2	0.354322
ENSG00000116133	1749.97	0.32854	0.1354	2.42643	0.0152482	0.443579	DHCR24	0.353029
ENSG00000185559	208.258	-0.47757	0.196852	-2.42603	0.0152648	0.443657	DLK1	0.352952
ENSG00000257607	218.746	0.560645	0.231224	2.42468	0.0153219	0.444909	AC073957.2	0.351728
ENSG00000164976	89.5662	-0.802121	0.331074	-2.42278	0.0154021	0.446831	KIAA1161	0.349857
ENSG00000223705	983.844	-0.27463	0.113454	-2.42062	0.0154939	0.449082	NSUN5P1	0.347675
ENSG00000137486	1270.87	0.234488	0.0969248	2.41927	0.0155516	0.450345	ARRB1	0.346454
ENSG00000196345	84.1013	-0.764743	0.316221	-2.41838	0.0155898	0.45104	ZKSCAN7	0.345785
ENSG00000138606	60.3245	-0.802768	0.332042	-2.41767	0.0156204	0.451098	SHF	0.345729
ENSG00000173486	479.469	0.322656	0.133476	2.41734	0.0156344	0.451098	FKBP2	0.345729
ENSG00000184428	326.464	-0.387944	0.160462	-2.41766	0.0156206	0.451098	TOP1MT	0.345729
ENSG00000135925	2.43307	4.85097	2.00767	2.41622	0.0156825	0.452073	WNT10A	0.344791
ENSG00000239636	47.2273	-0.954437	0.395194	-2.41511	0.0157305	0.453048	AC004865.2	0.343856
ENSG00000259305	41.7473	1.12219	0.464876	2.41395	0.0157805	0.453664	ZHX1-C8orf76	0.343265
ENSG00000266900	12.1988	-1.75462	0.726788	-2.41422	0.0157691	0.453664	AC027514.1	0.343265
ENSG00000140876	30.8975	-1.17326	0.486156	-2.41333	0.0158074	0.454028	NUDT7	0.342917
ENSG00000143473	5.79222	-2.82612	1.17167	-2.41204	0.0158637	0.455233	KCNH1	0.341766
ENSG00000015532	184.608	-0.449492	0.186443	-2.41088	0.015914	0.456262	XYLT2	0.340785
ENSG00000229619	330.475	-0.569794	0.23638	-2.4105	0.0159306	0.456328	MBNL1-AS1	0.340723
ENSG00000284194	87.1194	1.81459	0.752918	2.41008	0.0159492	0.456448	SCO2	0.340609
ENSG00000170917	210.933	-0.42822	0.177712	-2.40963	0.0159688	0.456598	NUDT6	0.340466
ENSG00000187210	1785.69	-0.209889	0.0871325	-2.40885	0.0160029	0.457163	GCNT1	0.339929
ENSG00000143742	2941.88	0.271424	0.112745	2.40742	0.0160658	0.458407	SRP9	0.338749
ENSG00000172059	192.412	0.46753	0.194222	2.4072	0.0160754	0.458407	KLF11	0.338749
ENSG00000175772	37.6246	-1.02701	0.427004	-2.40515	0.0161657	0.46057	LINC01106	0.336704
ENSG00000136169	618.118	-0.321098	0.133547	-2.40439	0.0161996	0.461122	SETDB2	0.336184
ENSG00000165672	3228.96	0.286679	0.11927	2.40362	0.0162337	0.461681	PRDX3	0.335658
ENSG00000128272	2954.01	0.183885	0.0765169	2.4032	0.0162525	0.4618	ATF4	0.335546
ENSG00000100360	312.819	-0.393479	0.163923	-2.4004	0.0163773	0.464144	IFT27	0.333348
ENSG00000141198	152.378	-0.587941	0.244938	-2.40036	0.0163788	0.464144	TOM1L1	0.333348
ENSG00000165813	545.045	0.319556	0.133104	2.40079	0.0163595	0.464144	CCDC186	0.333348
ENSG00000109133	3697.6	0.247874	0.103388	2.39751	0.016507	0.466945	TMEM33	0.330734
ENSG00000116774	10.0487	-2.51382	1.0484	-2.39777	0.0164953	0.466945	OLFML3	0.330734
ENSG00000143333	98.1425	1.9566	0.816433	2.39652	0.0165516	0.466949	RGS16	0.330731
ENSG00000149582	96.3725	-0.620494	0.258911	-2.39655	0.0165503	0.466949	TMEM25	0.330731
ENSG00000232811	94.3181	-0.688836	0.287499	-2.39596	0.0165768	0.466949	AL360270.1	0.330731
ENSG00000248124	181.335	-0.447134	0.186627	-2.39588	0.0165807	0.466949	RRN3P1	0.330731
ENSG00000269896	21.1337	1.35084	0.563761	2.39612	0.0165696	0.466949	AL513477.1	0.330731
ENSG00000005108	14.8708	-1.6685	0.696878	-2.39424	0.0166547	0.468619	THSD7A	0.32918
ENSG00000275895	1711.38	0.263198	0.110083	2.39091	0.0168067	0.472478	U2AF1L5	0.325619
ENSG00000099139	62.795	-0.864161	0.361894	-2.38788	0.0169457	0.475962	PCSK5	0.322428
ENSG00000119900	1260.75	0.233098	0.0976402	2.38731	0.0169721	0.476283	OGFRL1	0.322135
ENSG00000159596	1267.09	0.248845	0.104274	2.38645	0.0170119	0.476978	TMEM69	0.321501
ENSG00000187796	127.344	-0.637801	0.267358	-2.38557	0.0170526	0.477697	CARD9	0.320847
ENSG00000263647	17.8613	-1.4292	0.600661	-2.37937	0.0173423	0.485386	BPTFP1	0.313913
ENSG00000167900	1209.83	-0.231029	0.0971364	-2.3784	0.017388	0.486235	TK1	0.313153
ENSG00000183484	43.829	0.994316	0.41812	2.37806	0.0174039	0.486253	GPR132	0.313137
ENSG00000143398	2066.45	0.215419	0.0906189	2.37719	0.017445	0.486973	PIP5K1A	0.312495
ENSG00000186193	364.417	-0.393146	0.165413	-2.37675	0.0174657	0.487124	SAPCD2	0.312361
ENSG00000115233	1852.38	0.205949	0.0866639	2.37641	0.0174818	0.487145	PSMD14	0.312341
ENSG00000101194	852.127	-0.305271	0.12848	-2.37601	0.0175011	0.487254	SLC17A9	0.312245
ENSG00000101695	653.102	-0.286692	0.120707	-2.37511	0.0175438	0.487278	RNF125	0.312223
ENSG00000142657	3934.85	0.251936	0.106075	2.37508	0.0175451	0.487278	PGD	0.312223
ENSG00000233757	58.4449	-0.836136	0.352054	-2.37502	0.017548	0.487278	AC092835.1	0.312223
ENSG00000126067	3133.17	0.184444	0.0777655	2.3718	0.0177018	0.49112	PSMB2	0.308813
ENSG00000185271	16.3887	-1.49676	0.631442	-2.37038	0.0177697	0.492575	KLHL33	0.307528
ENSG00000184445	2650.72	-0.209071	0.0882289	-2.36964	0.0178052	0.493127	KNTC1	0.307041
ENSG00000124466	18.7499	1.44767	0.61148	2.36748	0.0179097	0.49559	LYPD3	0.304878
ENSG00000198736	153.58	0.534356	0.225912	2.36533	0.0180139	0.498039	MSRB1	0.302736
ENSG00000173706	176.601	0.549541	0.232402	2.36461	0.0180489	0.498572	HEG1	0.302272
ENSG00000168488	3179.53	0.196757	0.0832308	2.36399	0.0180792	0.498977	ATXN2L	0.301919
ENSG00000104140	4.08908	3.71364	1.57168	2.36284	0.0181354	0.499659	RHOV	0.301327
ENSG00000137501	171.632	-0.556394	0.235464	-2.36297	0.0181293	0.499659	SYTL2	0.301327
ENSG00000169710	1528.47	0.211566	0.0895902	2.36148	0.0182021	0.501063	FASN	0.300107
ENSG00000167034	12.0034	1.87003	0.792086	2.36089	0.0182313	0.501432	NKX3-1	0.299788
ENSG00000077044	441.495	-0.343837	0.145698	-2.35992	0.0182786	0.502299	DGKD	0.299038
ENSG00000136111	804.222	-0.275722	0.116924	-2.35814	0.0183669	0.504288	TBC1D4	0.297322
ENSG00000265401	1489.27	0.234354	0.0994033	2.35761	0.0183931	0.504573	AC093484.4	0.297076
ENSG00000095015	988.845	-0.257874	0.10944	-2.3563	0.0184582	0.504703	MAP3K1	0.296964
ENSG00000117643	52.9316	-0.834086	0.35392	-2.3567	0.0184379	0.504703	MAN1C1	0.296964
ENSG00000186409	47.9779	-0.97038	0.411836	-2.35623	0.0184615	0.504703	CCDC30	0.296964
ENSG00000204389	1274.27	0.282927	0.120046	2.35683	0.0184318	0.504703	HSPA1A	0.296964
ENSG00000160221	432.67	-0.502968	0.213494	-2.35588	0.0184787	0.504739	C21orf33	0.296933
ENSG00000202198	46.9938	9.86013	4.18946	2.35356	0.0185947	0.507473	7SK	0.294587
ENSG00000164307	1775.12	0.216047	0.0918083	2.35323	0.0186109	0.507478	ERAP1	0.294583
ENSG00000159753	155.178	-0.511368	0.217457	-2.35158	0.0186937	0.508629	CARMIL2	0.293599
ENSG00000172927	18.055	1.47198	0.625991	2.35144	0.0187011	0.508629	MYEOV	0.293599
ENSG00000228981	9.87637	-2.08146	0.885157	-2.35152	0.018697	0.508629	AC097658.1	0.293599
ENSG00000152332	2423.75	0.224487	0.0954841	2.35104	0.0187208	0.508728	UHMK1	0.293514
ENSG00000089693	869.472	0.253135	0.107778	2.34868	0.01884	0.511529	MLF2	0.291129
ENSG00000256393	6.64737	-3.93855	1.67802	-2.34714	0.0189181	0.512337	AC138123.1	0.290444
ENSG00000256500	104.48	1.80659	0.769591	2.34747	0.0189014	0.512337	AL139300.1	0.290444
ENSG00000264281	6.64737	-3.93855	1.67802	-2.34714	0.0189181	0.512337	AC016596.1	0.290444
ENSG00000100968	91.9621	-0.662945	0.282554	-2.34626	0.0189628	0.513111	NFATC4	0.289789
ENSG00000182326	16.7975	-1.49822	0.63912	-2.34419	0.0190685	0.515227	C1S	0.288002
ENSG00000229153	63.7438	-0.841678	0.359064	-2.34409	0.0190735	0.515227	EPHA1-AS1	0.288002
ENSG00000165732	3522.54	0.2072	0.0884107	2.3436	0.0190984	0.515463	DDX21	0.287802
ENSG00000011523	717.419	-0.29048	0.124005	-2.34249	0.0191556	0.516097	CEP68	0.287269
ENSG00000245688	4.1534	-3.20407	1.36781	-2.34249	0.0191556	0.516097	AC008659.1	0.287269
ENSG00000281026	119.977	-0.670064	0.286084	-2.3422	0.0191706	0.516097	N4BP2L2-IT2	0.287269
ENSG00000109103	189.346	0.484509	0.207306	2.33716	0.0194308	0.522657	UNC119	0.281784
ENSG00000143390	842.523	0.315827	0.135291	2.33444	0.019573	0.525321	RFX5	0.279575
ENSG00000159314	585.842	-0.277391	0.118813	-2.33468	0.01956	0.525321	ARHGAP27	0.279575
ENSG00000239670	2.69198	-4.33057	1.85518	-2.33431	0.0195795	0.525321	AL355864.2	0.279575
ENSG00000108671	2379.82	0.180236	0.0772274	2.33384	0.0196042	0.525541	PSMD11	0.279393
ENSG00000120705	3232.18	0.226711	0.0971609	2.33336	0.0196294	0.525774	ETF1	0.279201
ENSG00000206503	1467.43	0.279474	0.119803	2.33279	0.0196594	0.526133	HLA-A	0.278905
ENSG00000131473	3070.96	0.182891	0.0784407	2.33159	0.0197225	0.527377	ACLY	0.277879
ENSG00000146416	265.281	-0.498329	0.213758	-2.33127	0.0197391	0.527377	AIG1	0.277879
ENSG00000102445	9.88371	-2.05159	0.880537	-2.32993	0.0198097	0.527931	RUBCNL	0.277423
ENSG00000160991	695.227	0.27573	0.118335	2.33008	0.0198017	0.527931	ORAI2	0.277423
ENSG00000256825	8.70594	5.79723	2.48766	2.3304	0.019785	0.527931	AC026786.1	0.277423
ENSG00000129474	24.6769	-1.42757	0.612981	-2.3289	0.0198643	0.528944	AJUBA	0.276591
ENSG00000167552	1743.46	0.30267	0.130014	2.32798	0.0199131	0.529799	TUBA1A	0.275889
ENSG00000253641	6.60115	-2.76573	1.18875	-2.32658	0.0199876	0.531336	LINCR-0001	0.274631
ENSG00000279390	370.119	-0.552595	0.237629	-2.32545	0.0200479	0.532493	AF127577.6	0.273686
ENSG00000025800	2166.67	0.214044	0.0920934	2.32421	0.0201144	0.532669	KPNA6	0.273542
ENSG00000117505	1585.72	0.196739	0.0846517	2.3241	0.0201203	0.532669	DR1	0.273542
ENSG00000185614	393.574	-0.337332	0.145106	-2.32473	0.0200864	0.532669	FAM212A	0.273542
ENSG00000279738	195.502	-0.427534	0.183959	-2.32407	0.0201216	0.532669	AL022311.1	0.273542
ENSG00000143401	4133.58	0.199463	0.0858779	2.32263	0.0201989	0.53369	ANP32E	0.272711
ENSG00000215158	329.477	-0.51003	0.219592	-2.32263	0.020199	0.53369	AC138409.2	0.272711
ENSG00000265531	6.59931	2.64829	1.14032	2.32242	0.0202105	0.53369	FCGR1CP	0.272711
ENSG00000115009	6.85425	2.74604	1.18278	2.32169	0.0202498	0.534165	CCL20	0.272325
ENSG00000135124	352.637	0.335985	0.14473	2.32146	0.0202622	0.534165	P2RX4	0.272325
ENSG00000196188	21.1888	1.32886	0.572677	2.32043	0.0203175	0.535178	CTSE	0.271501
ENSG00000227908	3.69184	3.66034	1.57984	2.3169	0.0205091	0.53978	FLJ31104	0.267783
ENSG00000185900	367.755	0.345696	0.149261	2.31605	0.0205554	0.54055	POMK	0.267164
ENSG00000253882	18.9506	-1.41719	0.612055	-2.31547	0.0205875	0.540945	AC099548.2	0.266847
ENSG00000138439	785.795	-0.25969	0.112202	-2.31449	0.0206411	0.541906	FAM117B	0.266076
ENSG00000011465	2.91351	4.85432	2.09871	2.313	0.0207227	0.541987	DCN	0.266011
ENSG00000042493	941.114	-0.292652	0.126528	-2.31295	0.0207255	0.541987	CAPG	0.266011
ENSG00000090376	2196.53	0.341085	0.147442	2.31336	0.0207031	0.541987	IRAK3	0.266011
ENSG00000120280	1072.8	0.369718	0.159903	2.31214	0.0207698	0.541987	CXorf21	0.266011
ENSG00000129128	2543.6	0.187714	0.0812041	2.31164	0.0207978	0.541987	SPCS3	0.266011
ENSG00000185414	858.284	0.382983	0.165657	2.31191	0.0207828	0.541987	MRPL30	0.266011
ENSG00000186523	107.403	-0.626023	0.270801	-2.31174	0.0207919	0.541987	FAM86B1	0.266011
ENSG00000197771	2157.69	0.20327	0.0878964	2.31261	0.020744	0.541987	MCMBP	0.266011
ENSG00000242829	6.54618	2.32951	1.00695	2.31343	0.0206991	0.541987	RPS26P21	0.266011
ENSG00000183691	50.492	-0.856707	0.370839	-2.31019	0.0208778	0.543556	NOG	0.264756
ENSG00000185905	342.174	-0.356203	0.154205	-2.30993	0.0208922	0.543556	C16orf54	0.264756
ENSG00000164039	212.435	-0.403467	0.174752	-2.3088	0.0209546	0.544735	BDH2	0.263815
ENSG00000105662	147.757	-0.619225	0.268252	-2.30837	0.0209788	0.544916	CRTC1	0.263671
ENSG00000100027	122.336	-0.734601	0.318362	-2.30744	0.0210302	0.545472	YPEL1	0.263228
ENSG00000154118	10.7347	1.90792	0.826882	2.30736	0.0210345	0.545472	JPH3	0.263228
ENSG00000105492	177.143	-0.478894	0.20758	-2.30703	0.0210533	0.545513	SIGLEC6	0.263195
ENSG00000065923	1063.48	-0.233034	0.101043	-2.30629	0.0210943	0.546113	SLC9A7	0.262718
ENSG00000078399	471.717	-0.321957	0.139617	-2.306	0.0211108	0.546113	HOXA9	0.262718
ENSG00000137504	770.673	-0.288362	0.125086	-2.30531	0.0211495	0.546224	CREBZF	0.262629
ENSG00000271993	12.7146	-1.53055	0.663885	-2.30544	0.0211417	0.546224	AC126118.1	0.262629
ENSG00000108094	961.821	0.251347	0.109122	2.30337	0.0212583	0.548588	CUL2	0.260754
ENSG00000260735	332.037	-0.434815	0.188852	-2.30241	0.021312	0.549528	AC139256.1	0.26001
ENSG00000277224	3598.52	0.221423	0.0962566	2.30035	0.0214287	0.552088	HIST1H2BF	0.257992
ENSG00000104833	92.3644	-0.731739	0.318258	-2.2992	0.0214936	0.553312	TUBB4A	0.25703
ENSG00000171914	156.656	-0.482959	0.210122	-2.29847	0.0215349	0.553907	TLN2	0.256563
ENSG00000244273	12.7797	-1.69718	0.738489	-2.29818	0.0215516	0.553907	PGBD4P1	0.256563
ENSG00000061273	832.75	-0.269821	0.117426	-2.29779	0.0215738	0.55403	HDAC7	0.256467
ENSG00000271856	34.7533	1.0339	0.450226	2.2964	0.0216529	0.555612	LINC01215	0.255229
ENSG00000112425	283.663	-0.373894	0.163037	-2.2933	0.0218306	0.558163	EPM2A	0.253239
ENSG00000132603	1356.7	0.268296	0.116985	2.29342	0.0218236	0.558163	NIP7	0.253239
ENSG00000248553	5.23063	-3.66506	1.59764	-2.29404	0.0217881	0.558163	OR52H2P	0.253239
ENSG00000267454	110.226	0.604235	0.263532	2.29283	0.0218577	0.558163	ZNF582-AS1	0.253239
ENSG00000276100	6.64782	-2.61417	1.14	-2.29313	0.0218404	0.558163	ST7-OT4_3	0.253239
ENSG00000280832	180.704	-0.50369	0.219634	-2.29332	0.0218298	0.558163	GSEC	0.253239
ENSG00000148468	335.747	-0.408225	0.17807	-2.2925	0.021877	0.558207	FAM171A1	0.253205
ENSG00000006042	15.8222	-1.68872	0.737237	-2.29061	0.0219858	0.559674	TMEM98	0.252065
ENSG00000115271	398.395	0.303356	0.132506	2.28937	0.0220578	0.559674	GCA	0.252065
ENSG00000126790	221.193	-0.457484	0.199734	-2.29046	0.0219946	0.559674	L3HYPDH	0.252065
ENSG00000137074	731.833	0.293237	0.128083	2.28943	0.0220546	0.559674	APTX	0.252065
ENSG00000185015	51.5993	-0.850764	0.371581	-2.28958	0.0220458	0.559674	CA13	0.252065
ENSG00000188710	4.62072	-3.13286	1.36802	-2.29007	0.0220174	0.559674	QRFP	0.252065
ENSG00000272645	316.219	-0.364175	0.158989	-2.29057	0.0219884	0.559674	GTF2IP20	0.252065
ENSG00000275029	13.1615	-1.79385	0.783713	-2.28891	0.0220846	0.559906	HMGB1P24	0.251885
ENSG00000100033	5.88508	-3.26472	1.42724	-2.28744	0.0221701	0.559981	PRODH	0.251827
ENSG00000100281	1551.5	0.201959	0.088294	2.28734	0.0221757	0.559981	HMGXB4	0.251827
ENSG00000145391	654.964	0.298662	0.130542	2.28786	0.0221458	0.559981	SETD7	0.251827
ENSG00000261326	245.812	-0.452121	0.197632	-2.2877	0.0221552	0.559981	LINC01355	0.251827
ENSG00000265148	492.598	0.283753	0.124024	2.2879	0.0221434	0.559981	TSPOAP1-AS1	0.251827
ENSG00000039068	158.663	-0.528519	0.231121	-2.28676	0.0222098	0.560396	CDH1	0.251505
ENSG00000099875	760.172	0.244255	0.10685	2.28595	0.0222572	0.560703	MKNK2	0.251267
ENSG00000182389	195.33	-0.484794	0.212076	-2.28595	0.0222573	0.560703	CACNB4	0.251267
ENSG00000134910	2880.53	0.174606	0.0764708	2.2833	0.0224125	0.564167	STT3A	0.248592
ENSG00000134371	1960.44	0.213414	0.0935711	2.28077	0.0225618	0.567312	CDC73	0.246178
ENSG00000261915	10.5806	2.48867	1.09124	2.28058	0.0225732	0.567312	AC026954.2	0.246178
ENSG00000114204	2.57833	-4.37673	1.92057	-2.27887	0.0226745	0.568958	SERPINI2	0.24492
ENSG00000258757	269.779	0.397971	0.174619	2.27908	0.0226623	0.568958	AL133453.1	0.24492
ENSG00000255833	308.624	0.440403	0.193305	2.27828	0.0227101	0.569401	TIFAB	0.244582
ENSG00000138795	305.126	-0.428617	0.188161	-2.27792	0.022731	0.569477	LEF1	0.244524
ENSG00000177640	17.6559	-1.50708	0.661867	-2.27701	0.0227858	0.570283	CASC2	0.243909
ENSG00000251474	256.333	-0.434627	0.19092	-2.27648	0.0228171	0.570283	RPL32P3	0.243909
ENSG00000272084	18.6365	-1.55634	0.683607	-2.27666	0.0228068	0.570283	AL137127.1	0.243909
ENSG00000160179	61.019	-0.854632	0.375562	-2.27561	0.0228696	0.571147	ABCG1	0.243252
ENSG00000077782	202.76	-0.394114	0.173448	-2.27223	0.0230727	0.575767	FGFR1	0.239754
ENSG00000131149	3408.41	-0.209561	0.0922686	-2.2712	0.0231346	0.576752	GSE1	0.239011
ENSG00000148572	404.331	0.452874	0.199419	2.27097	0.0231485	0.576752	NRBF2	0.239011
ENSG00000160781	81.8699	-0.709448	0.312472	-2.27044	0.0231808	0.577103	PAQR6	0.238746
ENSG00000113302	19.5002	1.82894	0.805873	2.26951	0.0232374	0.57743	IL12B	0.238501
ENSG00000172403	4.31605	-3.55899	1.56867	-2.2688	0.0232806	0.57743	SYNPO2	0.238501
ENSG00000180902	296.04	-0.424553	0.187051	-2.26972	0.0232243	0.57743	D2HGDH	0.238501
ENSG00000196504	2921.77	0.195766	0.0862887	2.26873	0.0232848	0.57743	PRPF40A	0.238501
ENSG00000267519	89.5263	-0.606599	0.267325	-2.26914	0.0232595	0.57743	AC020916.1	0.238501
ENSG00000280145	454.447	-0.374328	0.16507	-2.26769	0.0233482	0.578551	CU638689.4	0.237659
ENSG00000111912	1187.91	0.255996	0.112916	2.26715	0.0233813	0.578742	NCOA7	0.237515
ENSG00000165283	1972.52	0.249873	0.110223	2.26697	0.0233923	0.578742	STOML2	0.237515
ENSG00000172164	402.088	-0.306809	0.135369	-2.26647	0.0234227	0.579042	SNTB1	0.23729
ENSG00000085415	3752.71	0.195336	0.086206	2.26592	0.0234565	0.579324	SEH1L	0.237078
ENSG00000273261	3.95382	-3.57856	1.57946	-2.26569	0.0234706	0.579324	AC092953.2	0.237078
ENSG00000008382	95.35	-0.582184	0.257165	-2.26385	0.0235832	0.580837	MPND	0.235946
ENSG00000143106	2967.3	0.218227	0.0963971	2.26383	0.0235844	0.580837	PSMA5	0.235946
ENSG00000196839	736.453	-0.247654	0.109426	-2.2632	0.0236233	0.580837	ADA	0.235946
ENSG00000196873	502.246	-0.401704	0.177478	-2.26341	0.0236107	0.580837	CBWD3	0.235946
ENSG00000226721	3.40909	-3.65055	1.61278	-2.26351	0.0236041	0.580837	EEF1DP2	0.235946
ENSG00000119772	1836.54	0.230945	0.102077	2.26246	0.0236692	0.581515	DNMT3A	0.235439
ENSG00000170962	41.4666	-0.855773	0.378357	-2.26182	0.0237088	0.582039	PDGFD	0.235048
ENSG00000164983	402.873	-0.335595	0.148526	-2.2595	0.0238521	0.585104	TMEM65	0.232767
ENSG00000169752	107.791	-0.667526	0.295534	-2.25871	0.0239013	0.585772	NRG4	0.232271
ENSG00000213077	23.1371	-1.39873	0.619324	-2.25847	0.0239162	0.585772	FAM106A	0.232271
ENSG00000106823	202.176	-0.515342	0.228263	-2.25766	0.0239666	0.586199	ECM2	0.231955
ENSG00000260853	29.9538	-1.02669	0.45477	-2.2576	0.0239706	0.586199	AC109460.2	0.231955
ENSG00000077238	289.389	0.423858	0.187925	2.25547	0.0241041	0.588337	IL4R	0.230374
ENSG00000141736	56.8065	-0.75534	0.334928	-2.25523	0.0241187	0.588337	ERBB2	0.230374
ENSG00000143624	1368.4	-0.203505	0.0902453	-2.25502	0.0241321	0.588337	INTS3	0.230374
ENSG00000173692	3282.76	0.185151	0.082084	2.25563	0.0240936	0.588337	PSMD1	0.230374
ENSG00000154188	1002.24	-0.307914	0.136575	-2.25454	0.0241624	0.588624	ANGPT1	0.230162
ENSG00000146722	59.109	-0.756477	0.335589	-2.25417	0.0241852	0.588729	AC211486.1	0.230085
ENSG00000245888	20.7591	1.36045	0.603714	2.25347	0.0242296	0.589357	FLJ21408	0.229621
ENSG00000075223	163.559	0.482562	0.214193	2.25292	0.0242639	0.589741	SEMA3C	0.229339
ENSG00000105825	4.30425	3.55028	1.57678	2.25159	0.024348	0.590882	TFPI2	0.228499
ENSG00000168116	362.319	0.33213	0.147493	2.25184	0.0243326	0.590882	KIAA1586	0.228499
ENSG00000198502	901.944	0.314879	0.139915	2.2505	0.0244175	0.592115	HLA-DRB5	0.227594
ENSG00000155330	325.153	0.357099	0.158933	2.24684	0.02465	0.596841	C16orf87	0.224141
ENSG00000158488	22.1238	1.43847	0.640174	2.247	0.0246399	0.596841	CD1E	0.224141
ENSG00000129562	1839.15	0.214171	0.095402	2.24493	0.0247725	0.597985	DAD1	0.22331
ENSG00000133657	3381.88	0.178044	0.0792848	2.24563	0.0247279	0.597985	ATP13A3	0.22331
ENSG00000146285	20.0783	-1.7271	0.769147	-2.24548	0.0247375	0.597985	SCML4	0.22331
ENSG00000169567	4118.97	0.183397	0.0816892	2.24506	0.0247646	0.597985	HINT1	0.22331
ENSG00000180667	615.911	0.294838	0.131381	2.24414	0.0248235	0.59876	YOD1	0.222747
ENSG00000206560	1015.22	-0.237331	0.105774	-2.24376	0.0248479	0.598894	ANKRD28	0.22265
ENSG00000178115	25.973	-1.49726	0.667441	-2.24328	0.0248787	0.599184	GOLGA8Q	0.22244
ENSG00000174989	504.001	-0.332826	0.148434	-2.24225	0.024945	0.600325	FBXW8	0.221614
ENSG00000268565	51.6246	0.762835	0.340414	2.24091	0.0250322	0.601967	AC005339.1	0.220427
ENSG00000005486	351.842	0.323847	0.144537	2.24058	0.0250535	0.602024	RHBDD2	0.220386
ENSG00000167644	3.78209	3.98732	1.78074	2.23914	0.0251468	0.603809	C19orf33	0.2191
ENSG00000248334	102.195	0.580816	0.259483	2.23836	0.0251975	0.60457	WHAMMP2	0.218554
ENSG00000205808	107.932	-0.605079	0.270487	-2.23699	0.0252867	0.606252	PLPP6	0.217347
ENSG00000112576	1590.22	-0.204998	0.0916821	-2.23597	0.025354	0.607405	CCND3	0.216522
ENSG00000186431	5.81116	2.60284	1.16442	2.2353	0.0253976	0.607533	FCAR	0.21643
ENSG00000198933	74.3899	-0.796446	0.35627	-2.23552	0.0253835	0.607533	TBKBP1	0.21643
ENSG00000172409	232.125	0.449164	0.201022	2.23441	0.0254563	0.608481	CLP1	0.215753
ENSG00000147121	219.737	-0.395896	0.177228	-2.23382	0.0254949	0.608946	KRBOX4	0.215421
ENSG00000074966	74.2733	-0.702855	0.314698	-2.23343	0.0255207	0.609103	TXK	0.21531
ENSG00000182095	1745.47	-0.218391	0.0978591	-2.23169	0.0256357	0.611387	TNRC18	0.213684
ENSG00000122548	105.928	-0.668633	0.299702	-2.231	0.0256814	0.611742	KIAA0087	0.213432
ENSG00000138495	396.097	0.310514	0.139189	2.23088	0.0256891	0.611742	COX17	0.213432
ENSG00000179029	128.766	-0.555421	0.249099	-2.22972	0.0257664	0.613124	TMEM107	0.212452
ENSG00000160796	1193.64	-0.265851	0.119316	-2.22813	0.0258716	0.614912	NBEAL2	0.211187
ENSG00000279544	74.9107	-0.892854	0.400741	-2.228	0.0258802	0.614912	AL133243.4	0.211187
ENSG00000204574	2190.28	0.230978	0.103687	2.22764	0.0259043	0.615023	ABCF1	0.211109
ENSG00000143627	84.6997	-0.818611	0.367584	-2.227	0.0259471	0.61558	PKLR	0.210715
ENSG00000166927	122.401	0.583501	0.262123	2.22606	0.0260102	0.61638	MS4A7	0.210151
ENSG00000283674	171.345	-0.5644	0.253558	-2.22592	0.0260196	0.61638	AC068587.6	0.210151
ENSG00000128016	370.509	0.455635	0.205089	2.22165	0.0263073	0.622257	ZFP36	0.20603
ENSG00000134248	1668.58	0.203317	0.0915299	2.22132	0.026329	0.622257	LAMTOR5	0.20603
ENSG00000182199	2570.11	0.207444	0.0933981	2.22107	0.0263461	0.622257	SHMT2	0.20603
ENSG00000280011	47.1141	-1.02084	0.45952	-2.22152	0.0263154	0.622257	AL031595.2	0.20603
ENSG00000269926	19.7557	-1.59259	0.717144	-2.22074	0.0263688	0.622331	AL683820.1	0.205979
ENSG00000104880	129.819	-0.596055	0.268676	-2.21849	0.0265214	0.625004	ARHGEF18	0.204117
ENSG00000110330	340.253	0.330131	0.148807	2.21853	0.026519	0.625004	BIRC2	0.204117
ENSG00000048991	2571.98	0.184227	0.0830593	2.21801	0.026554	0.625309	R3HDM1	0.203906
ENSG00000143614	3507.61	0.164252	0.0741146	2.21619	0.0266788	0.626907	GATAD2B	0.202797
ENSG00000157014	868.906	0.24569	0.110863	2.21615	0.0266811	0.626907	TATDN2	0.202797
ENSG00000176076	31.4181	-0.986274	0.444989	-2.2164	0.0266642	0.626907	KCNE5	0.202797
ENSG00000185261	57.4752	-0.796328	0.359589	-2.21455	0.0267908	0.62902	KIAA0825	0.201336
ENSG00000139323	324.121	-0.378234	0.170826	-2.21414	0.0268188	0.629078	POC1B	0.201295
ENSG00000279107	29.7787	-1.18502	0.535253	-2.21394	0.0268329	0.629078	AC138951.2	0.201295
ENSG00000140332	1040.84	-0.23671	0.106961	-2.21304	0.026895	0.629141	TLE3	0.201252
ENSG00000142599	1449.14	-0.231186	0.10444	-2.21359	0.0268569	0.629141	RERE	0.201252
ENSG00000167371	6.59678	2.40849	1.08821	2.21325	0.0268802	0.629141	PRRT2	0.201252
ENSG00000260804	408.19	0.35035	0.15857	2.20944	0.0271443	0.634504	LINC01963	0.197565
ENSG00000111358	773.363	0.248238	0.112377	2.20897	0.027177	0.634617	GTF2H3	0.197488
ENSG00000186318	632.453	-0.311015	0.140808	-2.20879	0.027189	0.634617	BACE1	0.197488
ENSG00000171811	15.7196	1.67289	0.757543	2.20831	0.0272226	0.634688	CFAP46	0.197439
ENSG00000232215	2.79104	-3.89533	1.76428	-2.20789	0.027252	0.634688	OR2L6P	0.197439
ENSG00000269489	2.28797	-4.41295	1.99851	-2.20812	0.0272359	0.634688	AL589765.6	0.197439
ENSG00000135069	579.579	0.396203	0.179644	2.20549	0.0274198	0.637195	PSAT1	0.195728
ENSG00000138755	3.50462	4.04622	1.83415	2.20604	0.0273811	0.637195	CXCL9	0.195728
ENSG00000168792	233.984	-0.412415	0.186988	-2.20557	0.0274138	0.637195	ABHD15	0.195728
ENSG00000161277	40.0777	-0.861373	0.39069	-2.20475	0.0274718	0.637936	THAP8	0.195223
ENSG00000270917	7.25192	-2.06388	0.936377	-2.20411	0.0275166	0.638511	AL161911.2	0.194832
ENSG00000164975	617.402	-0.266869	0.121102	-2.20368	0.0275471	0.63875	SNAPC3	0.194669
ENSG00000120694	3786.4	0.285603	0.129654	2.2028	0.0276086	0.639247	HSPH1	0.194331
ENSG00000128731	2813.55	-0.211654	0.0960838	-2.2028	0.0276087	0.639247	HERC2	0.194331
ENSG00000128872	179.907	0.48899	0.222097	2.20169	0.0276872	0.640597	TMOD2	0.193415
ENSG00000012660	1707.01	0.198507	0.0902023	2.20069	0.027758	0.640834	ELOVL5	0.193254
ENSG00000072195	6.83612	-2.53413	1.15138	-2.20096	0.0277392	0.640834	SPEG	0.193254
ENSG00000163171	644.662	0.282181	0.128196	2.20116	0.0277244	0.640834	CDC42EP3	0.193254
ENSG00000261556	138.043	-0.510448	0.232006	-2.20015	0.0277965	0.641257	SMG1P7	0.192968
ENSG00000110713	3545.89	0.189684	0.0862893	2.19823	0.0279327	0.642765	NUP98	0.191948
ENSG00000168439	2670.8	0.17951	0.0816663	2.19809	0.0279428	0.642765	STIP1	0.191948
ENSG00000185101	21.8471	1.39788	0.635919	2.19821	0.0279344	0.642765	ANO9	0.191948
ENSG00000187566	46.3257	-0.950436	0.43226	-2.19876	0.0278948	0.642765	NHLRC1	0.191948
ENSG00000136052	68.5312	0.82056	0.373408	2.19749	0.0279856	0.64282	SLC41A2	0.191911
ENSG00000166840	21.1687	-1.16436	0.529806	-2.19772	0.0279694	0.64282	GLYATL1	0.191911
ENSG00000174943	269.417	0.366816	0.167068	2.19561	0.0281202	0.644512	KCTD13	0.190769
ENSG00000248544	28.7047	-1.14753	0.522588	-2.19587	0.0281015	0.644512	AC008676.1	0.190769
ENSG00000261359	3.23909	-4.29328	1.95513	-2.1959	0.0280988	0.644512	PYCARD-AS1	0.190769
ENSG00000107719	199.124	-0.55137	0.251218	-2.19479	0.0281787	0.645388	PALD1	0.190179
ENSG00000228492	215.204	-0.427123	0.194745	-2.19324	0.0282899	0.647468	RAB11FIP1P1	0.188782
ENSG00000184226	131.684	-0.552002	0.251788	-2.19232	0.0283562	0.648517	PCDH9	0.188078
ENSG00000138750	587.986	0.291714	0.133112	2.19149	0.0284165	0.649047	NUP54	0.187724
ENSG00000225231	31.7464	-1.27509	0.581849	-2.19144	0.0284202	0.649047	LINC02470	0.187724
ENSG00000130038	324.934	-0.331998	0.151542	-2.19079	0.0284668	0.649292	CRACR2A	0.18756
ENSG00000196431	2.47638	-4.36262	1.99166	-2.19044	0.0284922	0.649292	CRYBA4	0.18756
ENSG00000272558	5.59387	-2.83539	1.29434	-2.19061	0.0284797	0.649292	U91328.3	0.18756
ENSG00000088986	4474.41	0.187263	0.0855085	2.18999	0.028525	0.649573	DYNLL1	0.187372
ENSG00000184602	209.502	0.402598	0.183978	2.18829	0.0286482	0.651912	SNN	0.185811
ENSG00000251485	19.5892	-1.21879	0.557399	-2.18657	0.0287743	0.654311	AC068134.3	0.184216
ENSG00000259397	3.58475	3.49906	1.60128	2.18517	0.0288765	0.656165	AC021231.2	0.182987
ENSG00000182481	4955.6	0.217125	0.0994066	2.18421	0.028947	0.656829	KPNA2	0.182548
ENSG00000235381	158.643	-0.413163	0.189156	-2.18424	0.0289446	0.656829	AL596202.1	0.182548
ENSG00000169116	6.87726	2.43021	1.11343	2.18262	0.0290635	0.658531	PARM1	0.181424
ENSG00000244491	261.101	-0.363469	0.166511	-2.18285	0.0290468	0.658531	AL021707.5	0.181424
ENSG00000065518	1261.73	0.196035	0.0898699	2.18132	0.0291599	0.659775	NDUFB4	0.180604
ENSG00000077157	717.672	-0.280794	0.128724	-2.18136	0.0291568	0.659775	PPP1R12B	0.180604
ENSG00000010327	2201.47	-0.201245	0.0922791	-2.18083	0.0291962	0.659907	STAB1	0.180517
ENSG00000152700	1298.49	0.220757	0.101265	2.17999	0.029258	0.659907	SAR1B	0.180517
ENSG00000171291	217.129	-0.418222	0.191786	-2.18067	0.0292078	0.659907	ZNF439	0.180517
ENSG00000214145	9.59086	-1.92777	0.88424	-2.18015	0.0292467	0.659907	LINC00887	0.180517
ENSG00000284461	173.539	0.63657	0.292027	2.17984	0.0292696	0.659907	RABGEF1	0.180517
ENSG00000091844	56.0621	-0.69737	0.320031	-2.17907	0.0293263	0.660247	RGS17	0.180294
ENSG00000177045	27.3045	1.21199	0.556158	2.17922	0.0293157	0.660247	SIX5	0.180294
ENSG00000159377	5474.68	0.202568	0.0929855	2.17849	0.0293694	0.660576	PSMB4	0.180077
ENSG00000186660	1509.26	0.199709	0.0916806	2.17832	0.0293825	0.660576	ZFP91	0.180077
ENSG00000173868	8.70016	2.23528	1.02665	2.17725	0.0294618	0.66189	PHOSPHO1	0.179214
ENSG00000119547	9.00146	2.2201	1.02017	2.17621	0.0295395	0.662045	ONECUT2	0.179113
ENSG00000143727	1928.47	0.195163	0.0896711	2.17643	0.0295232	0.662045	ACP1	0.179113
ENSG00000154813	360.874	0.411533	0.189102	2.17625	0.0295363	0.662045	DPH3	0.179113
ENSG00000276592	21.7116	-5.37749	2.47122	-2.17604	0.029552	0.662045	PHBP6	0.179113
ENSG00000158050	73.2102	0.673248	0.309582	2.1747	0.0296528	0.66206	DUSP2	0.179103
ENSG00000166548	103.301	-0.582873	0.268027	-2.17468	0.0296543	0.66206	TK2	0.179103
ENSG00000182578	283.895	0.430524	0.197974	2.17464	0.0296569	0.66206	CSF1R	0.179103
ENSG00000274270	13.892	-1.41575	0.650999	-2.17474	0.0296499	0.66206	AL137060.1	0.179103
ENSG00000280028	4.59731	-2.66055	1.223	-2.17543	0.0295981	0.66206	AC007431.3	0.179103
ENSG00000259598	2.3434	4.59583	2.11376	2.17425	0.0296867	0.66226	AC116158.2	0.178972
ENSG00000181192	946.271	-0.221178	0.101762	-2.17349	0.0297436	0.663063	DHTKD1	0.178445
ENSG00000169570	341.415	0.380624	0.175217	2.1723	0.0298329	0.664481	DTWD2	0.177518
ENSG00000185187	117.276	-0.607272	0.27958	-2.17209	0.029849	0.664481	SIGIRR	0.177518
ENSG00000188199	70.004	-0.712034	0.327872	-2.17168	0.0298794	0.664692	NUTM2B	0.17738
ENSG00000100504	919.44	-0.231432	0.106582	-2.17139	0.0299014	0.664714	PYGL	0.177365
ENSG00000164344	5.58608	-3.02754	1.3946	-2.17091	0.0299382	0.665067	KLKB1	0.177135
ENSG00000089775	632.976	0.239641	0.110434	2.16999	0.0300079	0.66615	ZBTB25	0.176428
ENSG00000102879	3131.63	-0.164215	0.0757399	-2.16814	0.0301478	0.66739	CORO1A	0.175621
ENSG00000106780	414.156	0.36033	0.166171	2.16842	0.0301264	0.66739	MEGF9	0.175621
ENSG00000198547	80.9342	-0.65909	0.303893	-2.16882	0.0300962	0.66739	C20orf203	0.175621
ENSG00000224599	3.38873	-3.81888	1.76135	-2.16816	0.0301464	0.66739	BMS1P12	0.175621
ENSG00000106266	125.697	0.510528	0.23552	2.16767	0.030184	0.667727	SNX8	0.175401
ENSG00000108262	1251.33	-0.247694	0.114306	-2.16693	0.0302399	0.668497	GIT1	0.174901
ENSG00000158246	3.78625	-4.29224	1.98191	-2.16571	0.0303334	0.670099	FAM46B	0.173861
ENSG00000178209	1048.71	-0.263778	0.121823	-2.16525	0.0303683	0.670404	PLEC	0.173663
ENSG00000058668	2884.34	-0.18404	0.0850586	-2.16368	0.0304888	0.671707	ATP2B4	0.17282
ENSG00000107551	109.629	1.45754	0.673647	2.16366	0.0304908	0.671707	RASSF4	0.17282
ENSG00000139505	391.153	0.359059	0.165929	2.16394	0.0304693	0.671707	MTMR6	0.17282
ENSG00000088930	2805.75	0.176762	0.0817602	2.16195	0.030622	0.673292	XRN2	0.171797
ENSG00000100335	1499.61	0.211395	0.0977694	2.16217	0.0306047	0.673292	MIEF1	0.171797
ENSG00000279149	20.413	-1.58311	0.73228	-2.16189	0.0306263	0.673292	AL356750.1	0.171797
ENSG00000133816	1384.79	-0.237613	0.10996	-2.1609	0.0307028	0.674506	MICAL2	0.171014
ENSG00000204590	378.167	-0.2963	0.137153	-2.16037	0.030744	0.674945	GNL1	0.170732
ENSG00000116649	4046.98	0.18519	0.0857577	2.15945	0.030815	0.675227	SRM	0.17055
ENSG00000148841	351.909	-0.326872	0.151362	-2.15954	0.0308081	0.675227	ITPRIP	0.17055
ENSG00000166432	223.231	-0.446706	0.206868	-2.15938	0.0308206	0.675227	ZMAT1	0.17055
ENSG00000240891	125.882	-0.477885	0.22135	-2.15895	0.0308538	0.675488	PLCXD2	0.170383
ENSG00000144580	2234.3	0.18394	0.0852317	2.15812	0.0309186	0.675974	CNOT9	0.17007
ENSG00000259132	418.606	-0.331848	0.153751	-2.15835	0.0309004	0.675974	AL132780.3	0.17007
ENSG00000125744	46.6198	0.993473	0.460569	2.15705	0.0310015	0.676855	RTN2	0.169504
ENSG00000185046	39.1322	2.64579	1.2265	2.15718	0.0309915	0.676855	ANKS1B	0.169504
ENSG00000276085	66.4075	1.7204	0.797862	2.15626	0.0310633	0.677738	CCL3L1	0.168938
ENSG00000117868	4172.34	-0.216945	0.100639	-2.15567	0.0311094	0.677859	ESYT2	0.168861
ENSG00000181541	35.4967	-1.06738	0.495155	-2.15564	0.0311115	0.677859	MAB21L2	0.168861
ENSG00000277072	933.37	-0.246704	0.11446	-2.15537	0.0311328	0.67786	STAG3L2	0.16886
ENSG00000167721	1968.13	0.200018	0.0928349	2.15456	0.0311964	0.678779	TSR1	0.168272
ENSG00000260293	63.0448	-0.822163	0.381651	-2.15422	0.0312226	0.678884	AC106820.4	0.168204
ENSG00000185158	769.619	-0.236977	0.11017	-2.15102	0.0314747	0.683897	LRRC37B	0.165009
ENSG00000188312	725.511	-0.258847	0.120404	-2.14982	0.0315691	0.685479	CENPP	0.164006
ENSG00000012124	153.451	2.04464	0.951253	2.14942	0.0316012	0.685707	CD22	0.163861
ENSG00000119729	186.982	0.46386	0.215855	2.14894	0.0316391	0.686062	RHOQ	0.163637
ENSG00000185710	387.772	-0.412676	0.192204	-2.14708	0.0317873	0.688803	SMG1P4	0.161905
ENSG00000132965	452.176	0.372862	0.173768	2.14574	0.0318935	0.689721	ALOX5AP	0.161327
ENSG00000257151	119.491	-0.536279	0.249929	-2.14573	0.0318947	0.689721	PWAR6	0.161327
ENSG00000274211	477.572	0.285281	0.132946	2.14584	0.031886	0.689721	SOCS7	0.161327
ENSG00000272916	79.0293	-0.90898	0.423713	-2.14527	0.0319311	0.690038	AC022400.6	0.161127
ENSG00000076604	104.226	0.639209	0.298207	2.14351	0.0320723	0.692545	TRAF4	0.159552
ENSG00000161654	1515.62	0.194252	0.0906444	2.14301	0.0321125	0.692545	LSM12	0.159552
ENSG00000170275	1467.58	-0.185584	0.0865905	-2.14323	0.0320944	0.692545	CRTAP	0.159552
ENSG00000147813	219.035	-0.387728	0.181045	-2.14161	0.0322251	0.693643	NAPRT	0.158864
ENSG00000159110	439.53	-0.294372	0.137457	-2.14156	0.0322289	0.693643	IFNAR2	0.158864
ENSG00000235440	15.2517	-1.47626	0.689181	-2.14205	0.0321894	0.693643	AC011742.3	0.158864
ENSG00000160051	79.1043	0.639064	0.298625	2.14002	0.032353	0.695842	IQCC	0.157489
ENSG00000163611	494.252	-0.296122	0.13845	-2.13884	0.0324484	0.69695	SPICE1	0.156798
ENSG00000166224	821.097	0.272044	0.12718	2.13905	0.0324313	0.69695	SGPL1	0.156798
ENSG00000166313	23.9477	-1.2403	0.580159	-2.13786	0.0325284	0.697847	APBB1	0.15624
ENSG00000280239	104.612	-0.513349	0.240131	-2.13779	0.0325341	0.697847	AC011498.8	0.15624
ENSG00000118997	13.8841	-1.51095	0.707462	-2.13574	0.0327009	0.699422	DNAH7	0.155261
ENSG00000130208	327.784	0.323504	0.151472	2.13574	0.0327006	0.699422	APOC1	0.155261
ENSG00000130305	543.469	-0.288288	0.134969	-2.13596	0.0326829	0.699422	NSUN5	0.155261
ENSG00000171604	1902.95	0.205698	0.0963272	2.13541	0.0327275	0.699422	CXXC5	0.155261
ENSG00000272056	23.4108	-1.25227	0.586174	-2.13634	0.0326518	0.699422	AC013472.3	0.155261
ENSG00000272980	15.6829	-1.32656	0.621261	-2.13526	0.0327396	0.699422	Z94721.2	0.155261
ENSG00000046604	899.822	-0.241986	0.113385	-2.1342	0.0328266	0.69994	DSG2	0.154939
ENSG00000102897	225.339	0.421975	0.197725	2.13416	0.03283	0.69994	LYRM1	0.154939
ENSG00000154127	1051.93	-0.275717	0.129178	-2.13439	0.0328109	0.69994	UBASH3B	0.154939
ENSG00000136250	227.304	0.474208	0.222293	2.13326	0.0329037	0.699988	AOAH	0.154909
ENSG00000140563	1426.19	0.188542	0.0884019	2.13278	0.0329424	0.699988	MCTP2	0.154909
ENSG00000163412	275.824	-0.40733	0.190938	-2.13331	0.0328996	0.699988	EIF4E3	0.154909
ENSG00000198838	395.216	-0.396549	0.18593	-2.13279	0.0329419	0.699988	RYR3	0.154909
ENSG00000223865	1425.55	0.206039	0.0966009	2.13289	0.0329338	0.699988	HLA-DPB1	0.154909
ENSG00000251230	3.42936	3.25595	1.52693	2.13235	0.0329779	0.700274	MIR3945HG	0.154732
ENSG00000159674	64.2815	-0.776326	0.364157	-2.13184	0.0330198	0.700694	SPON2	0.154471
ENSG00000213083	3.03888	-4.10384	1.92538	-2.13144	0.033053	0.700931	AC010731.1	0.154325
ENSG00000269934	4.71629	-3.03175	1.42266	-2.13105	0.0330851	0.701143	AL353593.2	0.154193
ENSG00000076641	808.078	0.291498	0.136921	2.12894	0.033259	0.702698	PAG1	0.153231
ENSG00000105397	643.597	0.285203	0.133989	2.12855	0.0332912	0.702698	TYK2	0.153231
ENSG00000106003	100.136	0.58493	0.274639	2.12981	0.033187	0.702698	LFNG	0.153231
ENSG00000145740	1548.8	0.202507	0.0951345	2.12864	0.0332839	0.702698	SLC30A5	0.153231
ENSG00000171428	160.373	0.457455	0.214856	2.12912	0.0332441	0.702698	NAT1	0.153231
ENSG00000259556	6.36503	-2.10868	0.990285	-2.12937	0.0332238	0.702698	AC090971.3	0.153231
ENSG00000092068	55.2084	-0.859756	0.404138	-2.12738	0.0333884	0.703648	SLC7A8	0.152645
ENSG00000102230	292.299	-0.420673	0.197886	-2.12584	0.0335168	0.703648	PCYT1B	0.152645
ENSG00000118513	6649.07	-0.201998	0.0949975	-2.12636	0.0334737	0.703648	MYB	0.152645
ENSG00000132744	167.147	-0.525793	0.247296	-2.12617	0.0334889	0.703648	ACY3	0.152645
ENSG00000141384	385.313	0.349537	0.164441	2.12561	0.0335355	0.703648	TAF4B	0.152645
ENSG00000141753	360.291	-0.349135	0.16411	-2.12744	0.0333835	0.703648	IGFBP4	0.152645
ENSG00000156858	422.671	0.334573	0.157396	2.12568	0.0335298	0.703648	PRR14	0.152645
ENSG00000168288	1321	0.247442	0.116381	2.12614	0.0334917	0.703648	MMADHC	0.152645
ENSG00000182220	867.584	0.269179	0.126596	2.12628	0.0334796	0.703648	ATP6AP2	0.152645
ENSG00000264204	15.5845	-1.78451	0.839639	-2.12533	0.033559	0.703675	AGAP7P	0.152628
ENSG00000108179	2741.59	0.234033	0.110154	2.1246	0.0336203	0.704262	PPIF	0.152266
ENSG00000257097	11.8315	1.67475	0.788318	2.12446	0.0336313	0.704262	CLIP1-AS1	0.152266
ENSG00000266910	41.3558	-0.908408	0.427689	-2.12399	0.0336709	0.704627	AC008507.1	0.15204
ENSG00000073711	213.948	0.435682	0.205206	2.12314	0.0337419	0.705215	PPP2R3A	0.151679
ENSG00000111713	5.19604	-2.7565	1.29846	-2.1229	0.0337619	0.705215	GYS2	0.151679
ENSG00000198331	292.693	0.363073	0.171043	2.1227	0.0337789	0.705215	HYLS1	0.151679
ENSG00000263069	15.1421	-1.62498	0.765565	-2.1226	0.0337878	0.705215	AC124319.2	0.151679
ENSG00000135218	781.927	0.332141	0.156516	2.12209	0.0338305	0.705642	CD36	0.151416
ENSG00000111696	345.686	-0.358124	0.1688	-2.12159	0.033872	0.706045	NT5DC3	0.151168
ENSG00000021762	125.196	-0.488319	0.230277	-2.12057	0.0339579	0.706663	OSBPL5	0.150787
ENSG00000185220	194.419	-0.382993	0.180619	-2.12045	0.0339684	0.706663	PGBD2	0.150787
ENSG00000279483	21.3328	1.33681	0.630387	2.12063	0.0339533	0.706663	AC090498.1	0.150787
ENSG00000278864	82.2965	-0.614905	0.290088	-2.11972	0.0340299	0.70748	AC055811.4	0.150286
ENSG00000162613	5372.64	0.191819	0.0905217	2.11904	0.034087	0.708203	FUBP1	0.149842
ENSG00000144852	9.3947	-1.82023	0.859136	-2.11867	0.0341184	0.708391	NR1I2	0.149727
ENSG00000165280	4882.47	0.168441	0.0795201	2.11822	0.0341562	0.708712	VCP	0.14953
ENSG00000160752	2587.32	0.238354	0.112542	2.11791	0.034183	0.708806	FDPS	0.149473
ENSG00000112245	2767.58	0.220006	0.103913	2.11722	0.0342414	0.709553	PTP4A1	0.149015
ENSG00000163947	399.088	-0.382232	0.180575	-2.11674	0.0342818	0.709928	ARHGEF3	0.148786
ENSG00000146530	158.43	-0.422848	0.199836	-2.11597	0.0343471	0.710816	VWDE	0.148243
ENSG00000117298	397.967	0.339509	0.160493	2.11542	0.0343945	0.711335	ECE1	0.147926
ENSG00000092871	969.312	0.242222	0.114536	2.1148	0.0344467	0.711488	RFFL	0.147832
ENSG00000185345	15.7541	1.32938	0.628564	2.11495	0.034434	0.711488	PRKN	0.147832
ENSG00000132507	4510.33	0.178029	0.0841946	2.11449	0.0344734	0.711577	EIF5A	0.147778
ENSG00000144036	285.739	-0.384296	0.181815	-2.11367	0.0345438	0.711642	EXOC6B	0.147738
ENSG00000273791	2.65409	3.83624	1.81491	2.11373	0.034538	0.711642	AC007204.2	0.147738
ENSG00000282989	4.49087	-3.33709	1.57862	-2.11393	0.0345212	0.711642	AP001206.1	0.147738
ENSG00000265808	1265.78	0.20574	0.0973633	2.11312	0.0345909	0.71215	SEC22B	0.147428
ENSG00000258378	3.64243	3.74721	1.77366	2.1127	0.0346264	0.712421	AL139021.1	0.147263
ENSG00000213204	3.75313	-3.40454	1.61197	-2.11204	0.0346834	0.713132	AL049697.1	0.14683
ENSG00000204947	42.3186	-0.794695	0.376355	-2.11156	0.0347245	0.713514	ZNF425	0.146597
ENSG00000175779	10.1656	1.69574	0.803282	2.11101	0.0347717	0.714021	C15orf53	0.146289
ENSG00000100242	524.529	-0.292351	0.138509	-2.1107	0.0347983	0.714106	SUN2	0.146237
ENSG00000110888	413.808	-0.32003	0.151665	-2.1101	0.0348495	0.714695	CAPRIN2	0.145879
ENSG00000163050	819.246	-0.239241	0.113399	-2.10973	0.0348818	0.714853	COQ8A	0.145783
ENSG00000183250	18.3181	1.52169	0.721352	2.10949	0.0349022	0.714853	LINC01547	0.145783
ENSG00000148400	2198.71	-0.245245	0.116351	-2.10779	0.0350491	0.717399	NOTCH1	0.144239
ENSG00000067365	236.072	-0.355567	0.168714	-2.10752	0.0350727	0.717422	METTL22	0.144225
ENSG00000103274	896.881	0.258086	0.122525	2.10639	0.0351706	0.718961	NUBP1	0.143294
ENSG00000005810	9414.18	0.161819	0.07689	2.10456	0.0353299	0.719159	MYCBP2	0.143175
ENSG00000106333	15.9108	-1.36727	0.649349	-2.1056	0.0352391	0.719159	PCOLCE	0.143175
ENSG00000127191	163.712	0.447121	0.212399	2.1051	0.0352822	0.719159	TRAF2	0.143175
ENSG00000165300	14.4667	-1.54069	0.731823	-2.10527	0.0352674	0.719159	SLITRK5	0.143175
ENSG00000175820	30.6684	1.05347	0.500357	2.10543	0.0352541	0.719159	CCDC168	0.143175
ENSG00000233885	33.9444	-0.965016	0.458486	-2.10479	0.0353096	0.719159	YEATS2-AS1	0.143175
ENSG00000242797	3.22854	3.31309	1.57432	2.10445	0.0353388	0.719159	GLYCTK-AS1	0.143175
ENSG00000175899	60.1164	-0.751454	0.357223	-2.1036	0.0354132	0.719884	A2M	0.142737
ENSG00000255274	6.30282	2.63607	1.25317	2.10353	0.0354198	0.719884	TMPRSS4-AS1	0.142737
ENSG00000119535	1486.08	-0.257456	0.122458	-2.10241	0.0355177	0.720953	CSF3R	0.142093
ENSG00000249476	45.2051	-1.05327	0.500937	-2.10259	0.0355014	0.720953	AC008467.1	0.142093
ENSG00000110172	1126.79	0.227737	0.108338	2.1021	0.0355444	0.721033	CHORDC1	0.142045
ENSG00000131069	209.248	0.379923	0.180786	2.10151	0.0355963	0.721625	ACSS2	0.141688
ENSG00000130340	414.7	0.29497	0.140433	2.10044	0.0356905	0.722354	SNX9	0.14125
ENSG00000170801	175.32	-0.465043	0.221415	-2.10032	0.0357004	0.722354	HTRA3	0.14125
ENSG00000178233	1.76012	4.30398	2.04872	2.10081	0.0356572	0.722354	TMEM151B	0.14125
ENSG00000105576	1708.82	0.209058	0.099552	2.09999	0.0357296	0.722484	TNPO2	0.141172
ENSG00000092964	3883.36	0.200557	0.0955626	2.0987	0.0358438	0.722952	DPYSL2	0.140891
ENSG00000214013	601.649	-0.270652	0.128952	-2.09885	0.0358302	0.722952	GANC	0.140891
ENSG00000244563	94.0106	-0.631422	0.300785	-2.09925	0.035795	0.722952	AC006011.1	0.140891
ENSG00000270823	27.4603	-1.18579	0.564923	-2.09903	0.035814	0.722952	AC007938.2	0.140891
ENSG00000205176	4.0891	-2.88076	1.37299	-2.09817	0.0358905	0.723435	REXO1L1P	0.1406
ENSG00000254521	10.946	-2.11368	1.00755	-2.09785	0.0359186	0.723542	SIGLEC12	0.140536
ENSG00000053524	83.6116	-0.707739	0.337517	-2.0969	0.0360022	0.72385	MCF2L2	0.140352
ENSG00000237101	8.27483	-2.12659	1.014	-2.09722	0.0359744	0.72385	AC092809.4	0.140352
ENSG00000254093	438.436	0.28851	0.137573	2.09714	0.0359814	0.72385	PINX1	0.140352
ENSG00000100804	1523.56	0.221438	0.105801	2.09296	0.0363526	0.724021	PSMB5	0.140249
ENSG00000137575	1349.2	0.370394	0.176709	2.09607	0.0360762	0.724021	SDCBP	0.140249
ENSG00000147533	1040.54	0.217077	0.103671	2.09391	0.0362677	0.724021	GOLGA7	0.140249
ENSG00000148943	1208.58	0.237923	0.113651	2.09345	0.0363089	0.724021	LIN7C	0.140249
ENSG00000162368	541.088	0.254149	0.121379	2.09385	0.0362732	0.724021	CMPK1	0.140249
ENSG00000162636	1065.45	-0.225195	0.107422	-2.09637	0.0360496	0.724021	FAM102B	0.140249
ENSG00000165660	484.406	0.302395	0.144314	2.0954	0.0361351	0.724021	FAM175B	0.140249
ENSG00000204422	3.54005	3.5009	1.67108	2.09499	0.0361721	0.724021	AL662899.1	0.140249
ENSG00000215039	89.6226	-0.636567	0.304107	-2.09323	0.0363284	0.724021	CD27-AS1	0.140249
ENSG00000223496	1427.18	0.188043	0.0898429	2.09302	0.0363473	0.724021	EXOSC6	0.140249
ENSG00000232303	9.94521	2.71785	1.29847	2.09312	0.0363382	0.724021	DFFBP1	0.140249
ENSG00000235238	13.9001	1.54263	0.736752	2.09382	0.036276	0.724021	SUMO2P1	0.140249
ENSG00000261609	925.563	0.232896	0.11123	2.09382	0.0362762	0.724021	GAN	0.140249
ENSG00000276007	103.816	-0.578928	0.276257	-2.09561	0.0361167	0.724021	AC079414.3	0.140249
ENSG00000277007	17.9113	-1.40777	0.67199	-2.09492	0.0361779	0.724021	AC096642.1	0.140249
ENSG00000166860	973.03	0.210022	0.100373	2.09241	0.0364016	0.724543	ZBTB39	0.139936
ENSG00000101132	79.5309	0.557118	0.266318	2.09193	0.0364449	0.724949	PFDN4	0.139692
ENSG00000258377	485.914	0.292565	0.139875	2.09162	0.0364724	0.725042	AL139099.2	0.139637
ENSG00000008086	173.936	0.42297	0.202466	2.08909	0.0366992	0.725238	CDKL5	0.139519
ENSG00000049449	2059.59	0.216897	0.103819	2.08919	0.0366909	0.725238	RCN1	0.139519
ENSG00000086300	292.091	0.345755	0.165404	2.09037	0.0365849	0.725238	SNX10	0.139519
ENSG00000157657	942.968	-0.236781	0.113259	-2.09062	0.036562	0.725238	ZNF618	0.139519
ENSG00000160213	1178.24	0.211101	0.100995	2.09021	0.0365991	0.725238	CSTB	0.139519
ENSG00000170515	7468.85	0.177858	0.0851351	2.08913	0.036696	0.725238	PA2G4	0.139519
ENSG00000179869	12.3787	-1.76483	0.844653	-2.08941	0.0366704	0.725238	ABCA13	0.139519
ENSG00000199977	2.50563	-4.21646	2.01681	-2.09066	0.0365587	0.725238	SNORA73	0.139519
ENSG00000237818	2.00393	-4.71247	2.25588	-2.08897	0.0367105	0.725238	RPS3AP29	0.139519
ENSG00000267173	1.88104	-5.00048	2.39368	-2.08903	0.0367047	0.725238	AC245748.1	0.139519
ENSG00000100852	885.095	0.246892	0.118303	2.08694	0.0368938	0.727051	ARHGAP5	0.138435
ENSG00000142867	481.052	0.279492	0.133905	2.08724	0.0368666	0.727051	BCL10	0.138435
ENSG00000175470	387.864	-0.288509	0.138239	-2.08703	0.0368854	0.727051	PPP2R2D	0.138435
ENSG00000177030	287.195	-0.326988	0.156645	-2.08745	0.0368478	0.727051	DEAF1	0.138435
ENSG00000119314	6604.57	0.162831	0.0780373	2.08657	0.0369268	0.72725	PTBP3	0.138316
ENSG00000081087	218.814	0.401857	0.192769	2.08465	0.0371008	0.72932	OSTM1	0.137082
ENSG00000141682	241.362	0.386762	0.185524	2.0847	0.0370963	0.72932	PMAIP1	0.137082
ENSG00000279598	65.0479	-0.651597	0.312525	-2.08495	0.0370743	0.72932	AC009948.5	0.137082
ENSG00000146021	244.741	-0.411268	0.197482	-2.08255	0.0372918	0.729998	KLHL3	0.136678
ENSG00000165071	72.0224	-0.704884	0.338478	-2.08251	0.0372961	0.729998	TMEM71	0.136678
ENSG00000165792	783.589	-0.312094	0.149788	-2.08356	0.0371998	0.729998	METTL17	0.136678
ENSG00000177302	961.23	0.225906	0.108463	2.08279	0.0372703	0.729998	TOP3A	0.136678
ENSG00000186001	1633.93	0.19739	0.0947326	2.08366	0.0371915	0.729998	LRCH3	0.136678
ENSG00000188452	1530.29	-0.278184	0.133541	-2.08314	0.0372389	0.729998	CERKL	0.136678
ENSG00000271383	950.834	0.273662	0.131346	2.08351	0.0372044	0.729998	NBPF19	0.136678
ENSG00000151287	338.811	0.325474	0.156367	2.08147	0.0373906	0.731396	TEX30	0.135848
ENSG00000105383	1024.71	-0.247169	0.118866	-2.0794	0.0375809	0.731755	CD33	0.135634
ENSG00000116521	769.474	0.237553	0.114159	2.08089	0.0374438	0.731755	SCAMP3	0.135634
ENSG00000134508	319.04	-0.307702	0.147912	-2.08031	0.0374972	0.731755	CABLES1	0.135634
ENSG00000138380	300.47	-0.333686	0.160502	-2.07901	0.0376163	0.731755	CARF	0.135634
ENSG00000180539	33.9303	-0.905502	0.435533	-2.07907	0.0376112	0.731755	C9orf139	0.135634
ENSG00000197557	54.202	-0.756226	0.363558	-2.08007	0.0375191	0.731755	TTC30A	0.135634
ENSG00000206149	983.932	-0.202146	0.0971895	-2.07991	0.0375334	0.731755	HERC2P9	0.135634
ENSG00000230319	5.08645	-2.82077	1.35676	-2.07904	0.0376136	0.731755	AL022476.1	0.135634
ENSG00000257108	8.62223	-1.944	0.934877	-2.07941	0.0375792	0.731755	NHLRC4	0.135634
ENSG00000128228	180.248	0.371161	0.178595	2.07823	0.0376881	0.732215	SDF2L1	0.135361
ENSG00000182446	985.843	0.223205	0.107413	2.078	0.0377091	0.732215	NPLOC4	0.135361
ENSG00000229267	7.35086	-2.25978	1.08741	-2.07813	0.0376978	0.732215	AC016708.1	0.135361
ENSG00000155008	892.483	0.258401	0.124393	2.0773	0.0377738	0.732577	APOOL	0.135147
ENSG00000198237	68.3055	-0.751734	0.361856	-2.07744	0.0377611	0.732577	AC131392.1	0.135147
ENSG00000141013	73.8818	-0.658481	0.317044	-2.07694	0.0378073	0.732779	GAS8	0.135027
ENSG00000056097	3090.21	0.166992	0.0804187	2.07653	0.0378446	0.733054	ZFR	0.134864
ENSG00000140307	1221.01	0.209566	0.100951	2.0759	0.0379029	0.733549	GTF2A2	0.134571
ENSG00000254535	71.9557	-0.753904	0.363195	-2.07576	0.0379163	0.733549	PABPC4L	0.134571
ENSG00000165417	1154.09	0.215997	0.10408	2.07531	0.0379582	0.733913	GTF2A1	0.134355
ENSG00000160352	1370.85	0.191706	0.0924861	2.0728	0.0381905	0.737955	ZNF714	0.13197
ENSG00000141665	14.0544	1.55467	0.750318	2.07201	0.0382643	0.738932	FBXO15	0.131395
ENSG00000224536	56.3932	-0.759841	0.366779	-2.07166	0.0382969	0.739112	AC096677.2	0.13129
ENSG00000110911	1458.24	0.26072	0.125901	2.07084	0.0383741	0.740153	SLC11A2	0.130679
ENSG00000147576	45.3411	-0.810698	0.391645	-2.06998	0.0384541	0.740796	ADHFE1	0.130301
ENSG00000265791	18.5579	-1.2031	0.581193	-2.07004	0.0384482	0.740796	AC127024.4	0.130301
ENSG00000279020	32.0641	-1.18263	0.571474	-2.06944	0.0385047	0.741321	C18orf15	0.129994
ENSG00000226891	76.7137	-0.74773	0.361397	-2.069	0.038546	0.741666	LINC01359	0.129792
ENSG00000280007	109.494	-0.637975	0.308424	-2.0685	0.0385932	0.742125	AC008079.2	0.129523
ENSG00000143756	595.705	0.29044	0.140487	2.06738	0.0386986	0.742652	FBXO28	0.129215
ENSG00000164056	96.9737	-0.598244	0.289397	-2.06721	0.0387141	0.742652	SPRY1	0.129215
ENSG00000170421	16.1223	-1.39623	0.675302	-2.06757	0.0386804	0.742652	KRT8	0.129215
ENSG00000239453	3.68561	-3.28536	1.58889	-2.06771	0.0386671	0.742652	SIDT1-AS1	0.129215
ENSG00000165655	38.896	0.845714	0.409283	2.06633	0.0387972	0.743796	ZNF503	0.128546
ENSG00000068028	617.197	-0.274992	0.133145	-2.06536	0.038889	0.745107	RASSF1	0.127781
ENSG00000116670	587.716	0.264572	0.128143	2.06466	0.0389552	0.745925	MAD2L2	0.127305
ENSG00000214688	21.5843	-1.3922	0.674636	-2.06364	0.0390523	0.746883	C10orf105	0.126747
ENSG00000274987	6.54722	-2.55939	1.24014	-2.06379	0.0390379	0.746883	AC092794.1	0.126747
ENSG00000103966	257.695	0.36511	0.176996	2.06282	0.0391301	0.747563	EHD4	0.126352
ENSG00000279891	32.6491	-1.13451	0.549992	-2.06277	0.0391349	0.747563	FLJ42393	0.126352
ENSG00000177469	742.239	-0.225899	0.109564	-2.0618	0.039227	0.748472	CAVIN1	0.125825
ENSG00000247982	238.565	0.981264	0.475933	2.06177	0.0392296	0.748472	LINC00926	0.125825
ENSG00000003056	2979.84	0.196313	0.0952286	2.06149	0.0392559	0.748525	M6PR	0.125794
ENSG00000142303	94.4086	-0.568205	0.275732	-2.06072	0.0393298	0.749035	ADAMTS10	0.125498
ENSG00000274678	2.76724	-3.64875	1.77061	-2.06073	0.0393286	0.749035	AC106886.3	0.125498
ENSG00000167588	2.5808	-4.31337	2.09415	-2.05973	0.0394248	0.749813	GPD1	0.125047
ENSG00000255508	45.626	1.17694	0.571453	2.05955	0.0394415	0.749813	AP002990.1	0.125047
ENSG00000257093	1357.72	0.22009	0.106841	2.05998	0.0394004	0.749813	KIAA1147	0.125047
ENSG00000107864	62.5034	-0.616241	0.299328	-2.05875	0.039518	0.750819	CPEB3	0.124465
ENSG00000175591	117.62	-0.510447	0.248043	-2.0579	0.0395997	0.75192	P2RY2	0.123828
ENSG00000091592	160.119	-0.556157	0.27033	-2.05732	0.0396551	0.752522	NLRP1	0.123481
ENSG00000275881	3.00544	-3.74669	1.82141	-2.05703	0.039683	0.752604	Metazoa_SRP	0.123434
ENSG00000143761	7567.66	0.148459	0.0721983	2.05626	0.0397573	0.752663	ARF1	0.123399
ENSG00000153574	359.395	0.314688	0.153012	2.05663	0.0397222	0.752663	RPIA	0.123399
ENSG00000165632	560.021	0.242723	0.118029	2.05648	0.0397364	0.752663	TAF3	0.123399
ENSG00000261420	2.52452	-3.77502	1.83736	-2.05459	0.0399187	0.755269	AL022069.1	0.121899
ENSG00000280047	8.66938	1.74139	0.847744	2.05415	0.0399611	0.755621	AC091825.1	0.121696
ENSG00000155085	140.011	-0.539607	0.262743	-2.05374	0.0400009	0.755924	AK9	0.121522
ENSG00000100216	1533.94	0.211493	0.103063	2.05208	0.0401621	0.75852	TOMM22	0.120033
ENSG00000172831	275.125	-0.362048	0.176462	-2.0517	0.0401988	0.758761	CES2	0.119895
ENSG00000026036	49.9534	-0.851117	0.415182	-2.04999	0.0403656	0.759742	RTEL1-TNFRSF6B	0.119334
ENSG00000112294	637.964	-0.240473	0.117307	-2.04994	0.0403703	0.759742	ALDH5A1	0.119334
ENSG00000125772	834.633	-0.240583	0.117332	-2.05045	0.0403205	0.759742	GPCPD1	0.119334
ENSG00000128683	19.1476	-1.12333	0.547793	-2.05064	0.0403021	0.759742	GAD1	0.119334
ENSG00000172572	83.3816	0.71633	0.34943	2.05	0.0403648	0.759742	PDE3A	0.119334
ENSG00000025293	1461.13	0.20874	0.101883	2.04882	0.0404792	0.76089	PHF20	0.118678
ENSG00000234290	20.7119	-1.13006	0.551543	-2.04891	0.0404711	0.76089	AC116366.1	0.118678
ENSG00000141570	27.9196	-0.954981	0.466224	-2.04833	0.0405278	0.761352	CBX8	0.118415
ENSG00000129244	75.9121	-0.835076	0.407923	-2.04714	0.040644	0.762183	ATP1B2	0.117941
ENSG00000146094	905.682	-0.216295	0.105639	-2.04749	0.0406098	0.762183	DOK3	0.117941
ENSG00000197497	63.5038	-0.614133	0.299995	-2.04714	0.040644	0.762183	ZNF665	0.117941
ENSG00000246575	3.02873	3.70617	1.8108	2.0467	0.040688	0.762557	AC093162.2	0.117728
ENSG00000062822	520.398	-0.264078	0.129051	-2.0463	0.040727	0.762839	POLD1	0.117567
ENSG00000173674	1811.48	0.200252	0.0979093	2.04528	0.0408277	0.764275	EIF1AX	0.116751
ENSG00000185065	24.6729	-1.17232	0.573339	-2.04472	0.0408829	0.764857	AC000068.1	0.11642
ENSG00000135835	47.7367	-0.841714	0.411792	-2.04403	0.0409506	0.765223	KIAA1614	0.116212
ENSG00000236474	3.11266	-3.32243	1.62526	-2.04425	0.0409292	0.765223	GCNT1P1	0.116212
ENSG00000065243	684.183	-0.249759	0.122334	-2.04162	0.0411893	0.76764	PKN2	0.114843
ENSG00000103335	2412.11	-0.16841	0.0824907	-2.04156	0.041195	0.76764	PIEZO1	0.114843
ENSG00000197965	1291.32	0.213293	0.104479	2.0415	0.0412008	0.76764	MPZL1	0.114843
ENSG00000204406	875.988	-0.268075	0.131286	-2.04192	0.0411591	0.76764	MBD5	0.114843
ENSG00000235111	253.788	-0.401689	0.196677	-2.04238	0.0411143	0.76764	Z97192.3	0.114843
ENSG00000154889	345.895	-0.325284	0.159355	-2.04126	0.0412255	0.767649	MPPE1	0.114837
ENSG00000135373	2.32198	4.44932	2.18139	2.03967	0.0413832	0.768335	EHF	0.11445
ENSG00000149548	150.261	-0.449202	0.220213	-2.03985	0.0413652	0.768335	CCDC15	0.11445
ENSG00000243305	5.22176	-3.52108	1.72561	-2.04049	0.0413015	0.768335	AC026347.1	0.11445
ENSG00000250130	30.318	-0.867642	0.425326	-2.03995	0.0413557	0.768335	AC090519.1	0.11445
ENSG00000258559	23.3153	-1.01173	0.49602	-2.03969	0.0413816	0.768335	AC005519.2	0.11445
ENSG00000266709	48.1607	-0.780657	0.382808	-2.03929	0.0414211	0.768589	AC005224.4	0.114306
ENSG00000073111	2728.79	-0.158686	0.0778472	-2.03843	0.0415068	0.769364	MCM2	0.113868
ENSG00000247373	106.526	-0.51811	0.254226	-2.03799	0.0415508	0.769364	AC055713.1	0.113868
ENSG00000250037	2.23474	-4.1038	2.0139	-2.03774	0.0415761	0.769364	AC091965.2	0.113868
ENSG00000250132	67.1191	-0.629665	0.309014	-2.03766	0.041584	0.769364	AC004803.1	0.113868
ENSG00000279977	59.7967	-0.646875	0.317435	-2.03782	0.0415679	0.769364	AC008764.10	0.113868
ENSG00000175267	3.47621	-3.80939	1.86999	-2.03712	0.0416382	0.769919	VWA3A	0.113555
ENSG00000283907	233.019	0.39514	0.194007	2.03673	0.041677	0.770189	AD000090.1	0.113403
ENSG00000103168	319.967	-0.33305	0.163634	-2.03533	0.0418173	0.770951	TAF1C	0.112973
ENSG00000144824	67.8845	-0.70497	0.346363	-2.03535	0.0418153	0.770951	PHLDB2	0.112973
ENSG00000152580	541.695	0.298859	0.146851	2.03511	0.0418396	0.770951	IGSF10	0.112973
ENSG00000162888	17.9742	1.47459	0.724458	2.03543	0.0418073	0.770951	C1orf147	0.112973
ENSG00000260306	27.9749	-1.06606	0.523682	-2.03571	0.0417796	0.770951	AC092375.2	0.112973
ENSG00000198911	2218.67	0.179177	0.0880745	2.03438	0.041913	0.771855	SREBF2	0.112464
ENSG00000037241	650.126	0.235959	0.116093	2.03249	0.0421036	0.772139	RPL26L1	0.112304
ENSG00000067113	66.0709	0.85768	0.421934	2.03274	0.0420793	0.772139	PLPP1	0.112304
ENSG00000086506	72.9295	-0.628259	0.309218	-2.03177	0.0421773	0.772139	HBQ1	0.112304
ENSG00000104419	387.714	-0.388586	0.191242	-2.03191	0.0421631	0.772139	NDRG1	0.112304
ENSG00000116954	728.066	0.226566	0.111411	2.03361	0.0419912	0.772139	RRAGC	0.112304
ENSG00000131187	17.5136	-1.35221	0.665583	-2.03162	0.0421926	0.772139	F12	0.112304
ENSG00000133935	1143.21	0.243211	0.119644	2.03279	0.0420741	0.772139	C14orf1	0.112304
ENSG00000142528	430.054	0.287244	0.141384	2.03166	0.042188	0.772139	ZNF473	0.112304
ENSG00000154229	222.707	0.442363	0.217769	2.03134	0.0422201	0.772139	PRKCA	0.112304
ENSG00000172830	104.417	-0.550556	0.271021	-2.03141	0.0422132	0.772139	SSH3	0.112304
ENSG00000198719	4.62879	-2.8729	1.41344	-2.03256	0.0420971	0.772139	DLL1	0.112304
ENSG00000237719	35.602	-0.910529	0.447795	-2.03336	0.0420162	0.772139	Z95152.1	0.112304
ENSG00000165731	5.85763	-2.74313	1.35085	-2.03067	0.0422887	0.772948	RET	0.11185
ENSG00000118520	16.0333	-1.27755	0.629306	-2.03009	0.0423478	0.77314	ARG1	0.111742
ENSG00000205485	48.3229	0.732504	0.360819	2.03012	0.0423448	0.77314	AC004980.1	0.111742
ENSG00000214736	3248.62	0.156821	0.0772579	2.02983	0.0423736	0.773167	TOMM6	0.111727
ENSG00000187678	111.999	-0.473145	0.233195	-2.02897	0.0424614	0.774323	SPRY4	0.111078
ENSG00000128487	1345.04	-0.19032	0.0938387	-2.02816	0.042544	0.775359	SPECC1	0.110497
ENSG00000151304	723.399	0.269937	0.133109	2.02793	0.042567	0.775359	SRFBP1	0.110497
ENSG00000064989	144.261	0.586978	0.28955	2.02721	0.0426413	0.775822	CALCRL	0.110238
ENSG00000111711	323.424	0.299965	0.147965	2.02727	0.0426349	0.775822	GOLT1B	0.110238
ENSG00000128891	759.485	0.231894	0.114454	2.02609	0.0427551	0.776279	C15orf57	0.109982
ENSG00000158793	194.04	-0.37278	0.183973	-2.02628	0.0427363	0.776279	NIT1	0.109982
ENSG00000235701	9.56844	-1.57183	0.775584	-2.02664	0.0426989	0.776279	PCBP2P1	0.109982
ENSG00000281383	452.749	0.387075	0.191053	2.02601	0.0427641	0.776279	FP671120.4	0.109982
ENSG00000140987	290.063	0.431824	0.213204	2.0254	0.0428261	0.77696	ZSCAN32	0.109601
ENSG00000228960	40.6196	1.29518	0.639792	2.02438	0.0429309	0.778416	OR2A9P	0.108788
ENSG00000112419	1104.63	0.209974	0.10381	2.02267	0.043107	0.779528	PHACTR2	0.108168
ENSG00000204220	117.43	-0.457704	0.226296	-2.0226	0.0431149	0.779528	PFDN6	0.108168
ENSG00000212694	233.48	-0.396419	0.195957	-2.023	0.0430736	0.779528	LINC01089	0.108168
ENSG00000254109	1.41977	4.78818	2.36687	2.023	0.0430726	0.779528	RBPMS-AS1	0.108168
ENSG00000270789	50.0292	-0.72703	0.359374	-2.02305	0.0430684	0.779528	AC135983.5	0.108168
ENSG00000211675	4.03203	3.07519	1.52062	2.02233	0.0431425	0.779583	IGLC1	0.108138
ENSG00000166181	3136.93	0.204454	0.101121	2.02187	0.0431896	0.77999	API5	0.107911
ENSG00000025708	73.6332	0.755117	0.373812	2.02004	0.0433788	0.780215	TYMP	0.107786
ENSG00000096070	685.924	0.240657	0.119174	2.01938	0.0434476	0.780215	BRPF3	0.107786
ENSG00000125520	224.195	-0.352067	0.174305	-2.01983	0.0434005	0.780215	SLC2A4RG	0.107786
ENSG00000162482	7.92686	-2.47351	1.22386	-2.02108	0.0432714	0.780215	AKR7A3	0.107786
ENSG00000162851	410.481	0.295768	0.146351	2.02095	0.0432846	0.780215	TFB2M	0.107786
ENSG00000187626	183.486	-0.407763	0.201823	-2.0204	0.0433418	0.780215	ZKSCAN4	0.107786
ENSG00000198841	172.691	0.432875	0.214353	2.01945	0.0434409	0.780215	KTI12	0.107786
ENSG00000248483	114.225	-0.58973	0.291967	-2.01985	0.0433987	0.780215	POU5F2	0.107786
ENSG00000259332	85.0635	-0.633506	0.313562	-2.02035	0.0433472	0.780215	ST20-MTHFS	0.107786
ENSG00000272953	27.5623	-1.37177	0.67883	-2.02078	0.0433028	0.780215	AC092171.4	0.107786
ENSG00000277775	200.406	0.486781	0.241134	2.01872	0.0435164	0.781009	HIST1H3F	0.107344
ENSG00000232629	71.3396	0.680741	0.337319	2.01809	0.0435817	0.78174	HLA-DQB2	0.106938
ENSG00000196449	361.21	0.332156	0.164678	2.01701	0.0436943	0.783317	YRDC	0.106063
ENSG00000143942	275.355	0.348242	0.172674	2.01675	0.0437212	0.783356	CHAC2	0.106041
ENSG00000151881	98.3763	0.535667	0.265717	2.01593	0.0438077	0.784464	TMEM267	0.105427
ENSG00000077152	890.839	0.233462	0.115872	2.01483	0.0439226	0.785193	UBE2T	0.105024
ENSG00000147536	369.997	0.296869	0.147328	2.01502	0.0439021	0.785193	GINS4	0.105024
ENSG00000263916	2.1662	-3.74053	1.85612	-2.01524	0.0438797	0.785193	AC100778.2	0.105024
ENSG00000105997	70.4874	-0.687943	0.341502	-2.01446	0.0439612	0.785442	HOXA3	0.104886
ENSG00000120159	503.593	0.269177	0.133688	2.01347	0.0440656	0.786423	CAAP1	0.104344
ENSG00000276070	57.3378	1.94264	0.964771	2.01358	0.0440535	0.786423	CCL4L2	0.104344
ENSG00000103472	185.686	-0.440333	0.218743	-2.01301	0.0441135	0.786835	RRN3P2	0.104116
ENSG00000089041	153.305	0.567665	0.282179	2.01172	0.04425	0.787287	P2RX7	0.103867
ENSG00000108239	61.6488	0.68328	0.339658	2.01167	0.0442546	0.787287	TBC1D12	0.103867
ENSG00000136213	738.971	-0.276142	0.137264	-2.01175	0.0442461	0.787287	CHST12	0.103867
ENSG00000147408	23.6372	-1.20157	0.597044	-2.01253	0.0441638	0.787287	CSGALNACT1	0.103867
ENSG00000149485	4030.33	0.250724	0.12464	2.01159	0.0442628	0.787287	FADS1	0.103867
ENSG00000260269	96.0741	0.578273	0.287556	2.01099	0.0443262	0.787975	AC105036.3	0.103488
ENSG00000173914	577.56	-0.250153	0.12452	-2.00895	0.0445426	0.789613	RBM4B	0.102586
ENSG00000225670	61.5528	0.823343	0.40971	2.00958	0.044476	0.789613	CADM3-AS1	0.102586
ENSG00000229927	14.2086	1.77855	0.885302	2.00897	0.0445402	0.789613	RHEBP1	0.102586
ENSG00000233061	12.9716	-1.46602	0.729725	-2.00901	0.044536	0.789613	TTLL7-IT1	0.102586
ENSG00000279945	84.2158	-0.67123	0.334026	-2.00951	0.0444826	0.789613	AC013489.3	0.102586
ENSG00000143569	7598.72	0.1641	0.0817016	2.00853	0.0445874	0.789965	UBAP2L	0.102392
ENSG00000279930	2.5425	-3.56796	1.77663	-2.00827	0.0446141	0.789999	AL032819.2	0.102374
ENSG00000010292	2798.1	-0.163236	0.0813014	-2.00779	0.0446654	0.790465	NCAPD2	0.102117
ENSG00000113407	2333.72	0.201208	0.100263	2.0068	0.0447714	0.791901	TARS	0.101329
ENSG00000141655	38.4511	1.10806	0.552532	2.00542	0.0449178	0.794047	TNFRSF11A	0.100154
ENSG00000068724	607.122	-0.270746	0.135114	-2.00384	0.0450872	0.795667	TTC7A	0.0992686
ENSG00000100243	2858.83	0.150538	0.0751678	2.0027	0.0452098	0.795667	CYB5R3	0.0992686
ENSG00000141101	1351.8	0.2038	0.101719	2.00357	0.0451164	0.795667	NOB1	0.0992686
ENSG00000155957	745.986	0.206704	0.103202	2.0029	0.0451884	0.795667	TMBIM4	0.0992686
ENSG00000176182	65.2327	0.712594	0.35554	2.00426	0.0450421	0.795667	MYPOP	0.0992686
ENSG00000203685	55.6254	-0.772611	0.385727	-2.003	0.0451773	0.795667	STUM	0.0992686
ENSG00000254398	5.59966	-2.55664	1.27597	-2.00369	0.0451038	0.795667	AC055876.2	0.0992686
ENSG00000267246	25.6334	-1.00967	0.50407	-2.00303	0.0451742	0.795667	AC091132.6	0.0992686
ENSG00000175768	1349.19	0.198189	0.0989964	2.00198	0.0452867	0.796579	TOMM5	0.0987711
ENSG00000228264	28.1234	-1.19509	0.597028	-2.00174	0.0453132	0.796604	PSMD8P1	0.0987573
ENSG00000170175	137.354	0.441208	0.220469	2.00122	0.0453683	0.797131	CHRNB1	0.0984702
ENSG00000232229	12.3476	-1.65224	0.825803	-2.00076	0.0454179	0.797562	LINC00865	0.0982353
ENSG00000118260	1997.28	0.201675	0.100866	1.99944	0.0455611	0.798312	CREB1	0.0978276
ENSG00000118307	2.44699	-3.64301	1.8216	-1.9999	0.0455107	0.798312	CASC1	0.0978276
ENSG00000187609	85.9202	-0.515675	0.257882	-1.99965	0.0455377	0.798312	EXD3	0.0978276
ENSG00000276550	2216.07	-0.219517	0.109769	-1.99981	0.0455212	0.798312	HERC2P2	0.0978276
ENSG00000099331	1565.46	-0.176844	0.0884953	-1.99835	0.0456788	0.798385	MYO9B	0.0977877
ENSG00000129084	1648.97	0.240278	0.120329	1.99685	0.0458417	0.798385	PSMA1	0.0977877
ENSG00000137868	5.69444	-2.54908	1.27638	-1.99711	0.0458135	0.798385	STRA6	0.0977877
ENSG00000140406	234.056	0.409168	0.204887	1.99704	0.0458205	0.798385	MESDC1	0.0977877
ENSG00000142765	186.517	-0.438668	0.219476	-1.99871	0.0456398	0.798385	SYTL1	0.0977877
ENSG00000144741	300.866	0.305477	0.152934	1.99744	0.0457771	0.798385	SLC25A26	0.0977877
ENSG00000146223	3417.48	0.174473	0.0873358	1.99773	0.0457463	0.798385	RPL7L1	0.0977877
ENSG00000166016	108.772	-0.511583	0.255904	-1.99912	0.0455951	0.798385	ABTB2	0.0977877
ENSG00000173585	7.77679	-1.8237	0.91267	-1.9982	0.0456947	0.798385	CCR9	0.0977877
ENSG00000249709	170.554	0.466956	0.233791	1.99732	0.04579	0.798385	ZNF564	0.0977877
ENSG00000269404	27.9274	1.11205	0.556759	1.99737	0.045785	0.798385	SPIB	0.0977877
ENSG00000279957	55.8243	-0.829641	0.415797	-1.9953	0.0460096	0.80087	AC110769.3	0.0964378
ENSG00000101298	4.75466	-2.71725	1.36201	-1.99503	0.0460396	0.800952	SNPH	0.0963934
ENSG00000265727	129.192	-0.600629	0.301104	-1.99476	0.0460693	0.80103	RN7SL648P	0.0963511
ENSG00000142961	130.877	0.471843	0.236594	1.99431	0.0461177	0.801434	MOB3C	0.0961322
ENSG00000283440	2.33063	3.77412	1.89297	1.99376	0.0461781	0.802045	AL139352.1	0.0958012
ENSG00000100764	3327.69	0.158528	0.0795461	1.99291	0.0462718	0.802289	PSMC1	0.095669
ENSG00000103653	829.697	0.227407	0.114092	1.99319	0.0462409	0.802289	CSK	0.095669
ENSG00000108774	680.087	0.234499	0.117709	1.9922	0.046349	0.802289	RAB5C	0.095669
ENSG00000118640	2950.23	-0.146432	0.0735032	-1.99218	0.0463514	0.802289	VAMP8	0.095669
ENSG00000124140	60.9146	0.642144	0.322189	1.99307	0.0462541	0.802289	SLC12A5	0.095669
ENSG00000172243	74.3889	0.766198	0.384585	1.99227	0.0463409	0.802289	CLEC7A	0.095669
ENSG00000236035	4.87809	-2.59958	1.305	-1.99202	0.046369	0.802289	AL513343.1	0.095669
ENSG00000165682	14.0834	-1.50497	0.755587	-1.99178	0.0463947	0.802298	CLEC1B	0.0956643
ENSG00000151136	92.0963	-0.59176	0.297214	-1.99103	0.0464779	0.803299	BTBD11	0.0951227
ENSG00000160539	13.5831	-1.55762	0.782545	-1.99046	0.0465404	0.803942	PLPP7	0.0947755
ENSG00000010295	176.105	-0.428416	0.215375	-1.98917	0.0466829	0.804216	IFFO1	0.094627
ENSG00000136451	1649.42	0.182386	0.0916488	1.99005	0.0465853	0.804216	VEZF1	0.094627
ENSG00000175455	2230.65	-0.261226	0.131303	-1.98948	0.0466478	0.804216	CCDC14	0.094627
ENSG00000184507	6.97466	-2.33411	1.17325	-1.98943	0.0466534	0.804216	NUTM1	0.094627
ENSG00000255587	276.624	-0.362094	0.18202	-1.98931	0.0466665	0.804216	RAB44	0.094627
ENSG00000276180	216.149	0.416144	0.209244	1.9888	0.0467233	0.804476	HIST1H4I	0.0944868
ENSG00000183011	567.885	-0.24995	0.125793	-1.987	0.0469227	0.807472	NAA38	0.0928724
ENSG00000136026	229.977	0.597933	0.300976	1.98665	0.0469617	0.807705	CKAP4	0.0927471
ENSG00000105146	9.36379	-1.83724	0.924916	-1.98638	0.046991	0.807772	AURKC	0.0927113
ENSG00000134086	624.091	0.259141	0.130477	1.98611	0.0470213	0.807856	VHL	0.0926659
ENSG00000121067	1653.05	0.177421	0.0893698	1.98525	0.0471166	0.808745	SPOP	0.0921885
ENSG00000170919	211.526	-0.360872	0.181782	-1.98518	0.047124	0.808745	TPT1-AS1	0.0921885
ENSG00000177663	2344.72	0.173691	0.0875136	1.98473	0.0471744	0.809174	IL17RA	0.0919579
ENSG00000283787	19.8099	-1.25264	0.631325	-1.98414	0.0472405	0.80987	AC051649.2	0.0915846
ENSG00000126759	132.616	0.658096	0.331728	1.98384	0.0472735	0.809999	CFP	0.0915153
ENSG00000070770	4394.98	0.158947	0.0801502	1.98311	0.0473547	0.810953	CSNK2A2	0.0910043
ENSG00000182180	1617.78	0.218119	0.110012	1.98269	0.0474023	0.81113	MRPS16	0.0909098
ENSG00000213714	5.55864	2.29009	1.15511	1.98256	0.0474161	0.81113	FAM209B	0.0909098
ENSG00000166347	356.311	0.29411	0.148452	1.98117	0.0475721	0.813359	CYB5A	0.0897176
ENSG00000085840	969.406	-0.196242	0.0991159	-1.97992	0.0477122	0.81444	ORC1	0.0891409
ENSG00000144231	1613.21	0.176285	0.0890312	1.98004	0.0476992	0.81444	POLR2D	0.0891409
ENSG00000196981	221.491	-0.37568	0.189739	-1.97998	0.0477055	0.81444	WDR5B	0.0891409
ENSG00000132326	1033.16	0.219893	0.111098	1.97927	0.0477857	0.814984	PER2	0.0888509
ENSG00000143153	111.819	-0.513462	0.259461	-1.97896	0.047821	0.814984	ATP1B1	0.0888509
ENSG00000279465	59.3243	-0.75114	0.379528	-1.97914	0.0478001	0.814984	AC090950.2	0.0888509
ENSG00000271026	2.88946	-3.73991	1.89092	-1.97783	0.0479481	0.816711	KATNBL1P1	0.0879313
ENSG00000137497	2450.93	-0.168992	0.0854763	-1.97706	0.048035	0.816937	NUMA1	0.0878116
ENSG00000138172	139.8	-0.483884	0.244753	-1.97703	0.0480385	0.816937	CALHM2	0.0878116
ENSG00000176974	643.662	-0.22377	0.113164	-1.9774	0.0479962	0.816937	SHMT1	0.0878116
ENSG00000232442	94.9316	-0.520063	0.26324	-1.97562	0.0481974	0.819201	MHENCR	0.0866098
ENSG00000101337	1223.19	0.192492	0.0974804	1.97468	0.0483046	0.819894	TM9SF4	0.0862422
ENSG00000106948	1200.64	-0.214702	0.108758	-1.97413	0.0483672	0.819894	AKNA	0.0862422
ENSG00000150756	453.562	0.248177	0.125687	1.97457	0.048317	0.819894	FAM173B	0.0862422
ENSG00000166793	81.8918	-0.541972	0.274524	-1.97423	0.0483559	0.819894	YPEL4	0.0862422
ENSG00000225177	46.1809	-0.84554	0.428297	-1.97419	0.04836	0.819894	AL590617.2	0.0862422
ENSG00000263961	465.165	-0.271251	0.137483	-1.97297	0.0484985	0.821681	C1orf186	0.085297
ENSG00000136240	2150.76	0.181215	0.0918627	1.97268	0.0485323	0.821816	KDELR2	0.0852254
ENSG00000130598	33.1356	-0.997515	0.50581	-1.97212	0.0485965	0.822434	TNNI2	0.0848991
ENSG00000137571	13.6673	-1.47259	0.746787	-1.9719	0.0486206	0.822434	SLCO5A1	0.0848991
ENSG00000154262	12.5005	1.48747	0.754462	1.97156	0.0486599	0.822661	ABCA6	0.0847792
ENSG00000136235	96.3172	-0.844456	0.428401	-1.97118	0.0487033	0.822957	GPNMB	0.0846231
ENSG00000224950	40.2	0.776098	0.393888	1.97035	0.0487979	0.824116	AL390066.1	0.0840116
ENSG00000107796	81.7541	-0.78827	0.400131	-1.97003	0.0488349	0.824216	ACTA2	0.0839588
ENSG00000164070	379.482	0.330409	0.167733	1.96985	0.0488557	0.824216	HSPA4L	0.0839588
ENSG00000172458	93.8006	-0.577731	0.293324	-1.9696	0.0488837	0.824251	IL17D	0.0839403
ENSG00000140044	92.3507	0.611338	0.310599	1.96826	0.0490386	0.826224	JDP2	0.0829021
ENSG00000180425	173.87	0.461635	0.234555	1.96813	0.0490528	0.826224	C11orf71	0.0829021
ENSG00000050327	33.5762	-1.01023	0.513594	-1.96697	0.0491862	0.827595	ARHGEF5	0.0821823
ENSG00000242686	4.5123	-2.58754	1.31537	-1.96716	0.0491648	0.827595	AC107464.1	0.0821823
ENSG00000108389	1459.31	0.216451	0.110068	1.96652	0.0492382	0.828031	MTMR4	0.0819537
ENSG00000102554	36.2075	0.828458	0.42148	1.96559	0.0493456	0.828127	KLF5	0.0819033
ENSG00000181061	563.139	0.303885	0.154605	1.96556	0.0493496	0.828127	HIGD1A	0.0819033
ENSG00000182378	1344.92	-0.193919	0.0986691	-1.96535	0.0493743	0.828127	PLCXD1	0.0819033
ENSG00000215559	42.9777	-1.31934	0.67119	-1.96567	0.0493363	0.828127	ANKRD20A11P	0.0819033
ENSG00000265798	28.0905	-0.959968	0.488382	-1.96561	0.0493437	0.828127	AC138207.6	0.0819033
ENSG00000100505	35.5156	-0.84546	0.430245	-1.96507	0.0494065	0.82823	TRIM9	0.0818493
ENSG00000134323	420.679	-0.315841	0.160841	-1.96369	0.0495662	0.83047	MYCN	0.0806762
ENSG00000054267	1033.59	0.213071	0.108562	1.96266	0.0496852	0.83071	ARID4B	0.0805504
ENSG00000145819	503.129	-0.272067	0.138621	-1.96266	0.0496852	0.83071	ARHGAP26	0.0805504
ENSG00000160741	645.317	0.247391	0.126012	1.96324	0.0496182	0.83071	CRTC2	0.0805504
ENSG00000175206	6.75836	2.04119	1.03987	1.96293	0.0496547	0.83071	NPPA	0.0805504
ENSG00000159216	6459.5	-0.151659	0.0772933	-1.96213	0.0497477	0.831318	RUNX1	0.0802329
ENSG00000145014	135.591	-0.458231	0.233573	-1.96183	0.049782	0.831454	TMEM44	0.0801618
ENSG00000113013	8260.89	0.152994	0.0780759	1.95955	0.0500482	0.835461	HSPA9	0.078074
ENSG00000126773	1758.55	-0.176414	0.0900624	-1.9588	0.0501362	0.83605	PCNX4	0.0777676
ENSG00000272033	28.59	-0.902022	0.460457	-1.95897	0.0501163	0.83605	AL136984.1	0.0777676
ENSG00000231205	212.246	0.389407	0.198864	1.95815	0.0502122	0.836878	ZNF826P	0.0773378
ENSG00000117020	986.865	0.214157	0.109446	1.95674	0.050378	0.839202	AKT3	0.0761333
ENSG00000248099	15.9693	1.3956	0.713454	1.95611	0.0504522	0.839998	INSL3	0.0757219
ENSG00000245614	61.8954	-0.691857	0.353736	-1.95585	0.0504823	0.840058	DDX11-AS1	0.0756905
ENSG00000105185	787.341	0.21491	0.109978	1.95412	0.0506866	0.841255	PDCD5	0.0750722
ENSG00000134243	413.333	-0.340281	0.174078	-1.95477	0.0506105	0.841255	SORT1	0.0750722
ENSG00000147180	415.95	-0.279104	0.142774	-1.95487	0.0505984	0.841255	ZNF711	0.0750722
ENSG00000272870	34.4234	-0.989373	0.506287	-1.95417	0.0506809	0.841255	AC097534.2	0.0750722
ENSG00000283977	2.52648	-4.30427	2.2024	-1.95435	0.0506597	0.841255	AC084337.2	0.0750722
ENSG00000148158	332.175	-0.282465	0.144571	-1.95381	0.0507233	0.841424	SNX30	0.0749848
ENSG00000188153	117.605	-0.504269	0.2582	-1.95302	0.0508171	0.84254	COL4A5	0.0744095
ENSG00000100453	5.50531	2.3445	1.20099	1.95214	0.0509217	0.842655	GZMB	0.0743502
ENSG00000115520	249.236	0.406495	0.208238	1.95207	0.0509301	0.842655	COQ10B	0.0743502
ENSG00000167992	197.076	-0.441761	0.226299	-1.95211	0.0509251	0.842655	VWCE	0.0743502
ENSG00000171848	5625.28	0.158069	0.0809689	1.95222	0.0509126	0.842655	RRM2	0.0743502
ENSG00000254858	373.914	0.283161	0.145084	1.9517	0.0509739	0.842939	MPV17L2	0.0742036
ENSG00000145794	2.28833	-4.02494	2.06289	-1.95112	0.0510434	0.843301	MEGF10	0.0740176
ENSG00000167770	505.208	0.262659	0.134623	1.95107	0.0510488	0.843301	OTUB1	0.0740176
ENSG00000070081	2008.25	-0.190337	0.097594	-1.95029	0.0511414	0.843952	NUCB2	0.0736821
ENSG00000281344	642.048	-0.354196	0.181597	-1.95045	0.0511223	0.843952	HELLPAR	0.0736821
ENSG00000104853	1223.58	0.199068	0.102097	1.94978	0.0512022	0.844079	CLPTM1	0.0736169
ENSG00000187595	25.5829	-0.961024	0.492844	-1.94996	0.0511814	0.844079	ZNF385C	0.0736169
ENSG00000155229	825.447	-0.218361	0.11201	-1.94947	0.0512388	0.844245	MMS19	0.0735315
ENSG00000164362	84.0542	-0.665659	0.34199	-1.94643	0.0516034	0.848108	TERT	0.0715488
ENSG00000196214	431.669	-0.301125	0.154709	-1.9464	0.0516068	0.848108	ZNF766	0.0715488
ENSG00000234585	257.118	-0.305791	0.157096	-1.94652	0.0515922	0.848108	CCT6P3	0.0715488
ENSG00000273165	21.3981	-1.02474	0.526245	-1.94728	0.0515015	0.848108	AL121652.1	0.0715488
ENSG00000281371	38.8468	0.896224	0.460412	1.94657	0.0515862	0.848108	INE2	0.0715488
ENSG00000114812	14.0039	-1.4507	0.745506	-1.94592	0.0516642	0.848172	VIPR1	0.0715163
ENSG00000163993	9.80923	-2.06412	1.06086	-1.9457	0.0516908	0.848172	S100P	0.0715163
ENSG00000279277	26.4538	-0.987414	0.507391	-1.94606	0.0516476	0.848172	AC012020.1	0.0715163
ENSG00000105963	85.766	0.532552	0.273817	1.94492	0.0517849	0.849278	ADAP1	0.0709502
ENSG00000142546	480.825	-0.258428	0.132919	-1.94425	0.0518654	0.849721	NOSIP	0.0707238
ENSG00000178852	93.0123	-0.588691	0.302778	-1.9443	0.0518591	0.849721	EFCAB13	0.0707238
ENSG00000176658	161.235	0.517956	0.266458	1.94385	0.051913	0.849998	MYO1D	0.070582
ENSG00000249691	8.10137	-1.62352	0.835287	-1.94367	0.0519359	0.849998	AC026117.1	0.070582
ENSG00000011132	67.1999	0.710718	0.365867	1.94256	0.0520696	0.850491	APBA3	0.0703305
ENSG00000142686	384.195	0.307424	0.158211	1.94313	0.052001	0.850491	C1orf216	0.0703305
ENSG00000213366	271.541	-0.339993	0.175019	-1.94261	0.0520635	0.850491	GSTM2	0.0703305
ENSG00000263126	46.6546	-0.881609	0.453846	-1.94253	0.052073	0.850491	AC040162.3	0.0703305
ENSG00000267534	122.082	0.551104	0.283825	1.9417	0.0521732	0.851689	S1PR2	0.0697191
ENSG00000147459	2083.94	-0.178713	0.0921063	-1.9403	0.0523438	0.854034	DOCK5	0.0685247
ENSG00000156042	19.6158	-1.31355	0.677179	-1.93973	0.0524123	0.854321	CFAP70	0.0683787
ENSG00000279443	80.1777	0.533284	0.27493	1.93971	0.0524152	0.854321	AL513497.1	0.0683787
ENSG00000067334	779.085	0.229034	0.118236	1.93709	0.0527344	0.85582	DNTTIP2	0.0676174
ENSG00000095787	3308.99	0.169433	0.0876026	1.93411	0.0530996	0.85582	WAC	0.0676174
ENSG00000106638	317.282	-0.321746	0.166118	-1.93686	0.0527624	0.85582	TBL2	0.0676174
ENSG00000109674	522.706	-0.282206	0.145762	-1.93608	0.0528576	0.85582	NEIL3	0.0676174
ENSG00000110660	1072.28	0.218704	0.112977	1.93583	0.0528891	0.85582	SLC35F2	0.0676174
ENSG00000128284	174.641	0.518012	0.267891	1.93367	0.0531537	0.85582	APOL3	0.0676174
ENSG00000134755	23.2892	1.30116	0.672426	1.93502	0.0529873	0.85582	DSC2	0.0676174
ENSG00000139132	98.2173	-0.544715	0.281567	-1.93459	0.053041	0.85582	FGD4	0.0676174
ENSG00000146205	38.5101	-0.820338	0.423867	-1.93536	0.0529456	0.85582	ANO7	0.0676174
ENSG00000147437	36.0023	-0.810155	0.418466	-1.93601	0.0528663	0.85582	GNRH1	0.0676174
ENSG00000162496	4.38084	-2.70227	1.39604	-1.93566	0.0529088	0.85582	DHRS3	0.0676174
ENSG00000164081	305.002	-0.317962	0.164106	-1.93754	0.0526794	0.85582	TEX264	0.0676174
ENSG00000164933	516.45	0.269247	0.138915	1.93821	0.0525976	0.85582	SLC25A32	0.0676174
ENSG00000177757	44.5443	-0.714661	0.369373	-1.9348	0.0530153	0.85582	FAM87B	0.0676174
ENSG00000179051	7134.5	0.173208	0.0895057	1.93517	0.05297	0.85582	RCC2	0.0676174
ENSG00000184378	23.0113	1.10165	0.569243	1.9353	0.052954	0.85582	ACTRT3	0.0676174
ENSG00000196510	1569.25	-0.174117	0.0900347	-1.93388	0.0531274	0.85582	ANAPC7	0.0676174
ENSG00000198851	47.076	0.878168	0.453202	1.9377	0.0526602	0.85582	CD3E	0.0676174
ENSG00000204282	194.082	-0.349372	0.180428	-1.93635	0.0528246	0.85582	TNRC6C-AS1	0.0676174
ENSG00000213716	2.2758	3.51687	1.81523	1.93743	0.052693	0.85582	FABP5P5	0.0676174
ENSG00000214832	3.85546	-2.9398	1.51909	-1.93523	0.0529622	0.85582	UPF3AP2	0.0676174
ENSG00000256748	1.82765	-4.80865	2.48489	-1.93516	0.052971	0.85582	AC005832.2	0.0676174
ENSG00000272825	10.8864	1.45554	0.752413	1.93449	0.0530527	0.85582	AL844908.1	0.0676174
ENSG00000276672	278.499	-0.371086	0.191876	-1.93399	0.0531147	0.85582	AL161891.1	0.0676174
ENSG00000100519	664.71	0.237526	0.122889	1.93285	0.0532551	0.857019	PSMC6	0.0670097
ENSG00000279597	17.5123	-1.29382	0.6695	-1.93252	0.0532948	0.857224	AL031593.1	0.0669058
ENSG00000077942	365.202	0.372138	0.192629	1.93189	0.0533726	0.857606	FBLN1	0.0667121
ENSG00000185664	8.08819	-1.85578	0.960557	-1.93199	0.0533613	0.857606	PMEL	0.0667121
ENSG00000113140	963.896	0.213674	0.110715	1.92994	0.0536139	0.859744	SPARC	0.0656307
ENSG00000113384	1486.08	0.225514	0.116849	1.92996	0.0536119	0.859744	GOLPH3	0.0656307
ENSG00000135720	1056.65	-0.203234	0.1053	-1.93004	0.0536016	0.859744	DYNC1LI2	0.0656307
ENSG00000197744	17.9011	1.0826	0.560812	1.93041	0.0535564	0.859744	PTMAP2	0.0656307
ENSG00000123384	57.6051	-0.907411	0.470263	-1.92958	0.0536586	0.860027	LRP1	0.0654878
ENSG00000175467	836.195	-0.208666	0.108238	-1.92785	0.0538736	0.861299	SART1	0.064846
ENSG00000187240	108.74	-0.491958	0.255183	-1.92786	0.0538723	0.861299	DYNC2H1	0.064846
ENSG00000197256	416.197	-0.292044	0.151467	-1.9281	0.0538429	0.861299	KANK2	0.064846
ENSG00000263280	2.28522	-3.82342	1.98248	-1.9286	0.0537801	0.861299	AC003965.1	0.064846
ENSG00000271853	13.0026	1.48991	0.772637	1.92835	0.0538121	0.861299	AL162258.1	0.064846
ENSG00000138646	151.116	-0.43962	0.228096	-1.92735	0.0539366	0.86144	HERC5	0.0647749
ENSG00000237940	111.173	-0.484559	0.251408	-1.92739	0.0539316	0.86144	LINC01238	0.0647749
ENSG00000106346	453.166	0.260107	0.134996	1.92677	0.0540086	0.861739	USP42	0.0646241
ENSG00000228411	8.16149	-2.55701	1.3271	-1.92676	0.0540096	0.861739	CDY4P	0.0646241
ENSG00000262209	6.07477	2.20852	1.14639	1.9265	0.0540419	0.861821	PCDHGB3	0.0645829
ENSG00000129187	1019.43	0.210178	0.109118	1.92616	0.0540844	0.862066	DCTD	0.0644593
ENSG00000119514	116.065	-0.478122	0.248277	-1.92576	0.0541344	0.862254	GALNT12	0.064365
ENSG00000141956	389.121	0.288155	0.149676	1.9252	0.0542047	0.862254	PRDM15	0.064365
ENSG00000155744	1001.35	0.188622	0.0979656	1.92539	0.0541807	0.862254	FAM126B	0.064365
ENSG00000234911	5.13646	-2.60539	1.3531	-1.92551	0.0541661	0.862254	TEX21P	0.064365
ENSG00000241728	19.9821	-1.42233	0.738989	-1.9247	0.0542667	0.862807	AP001062.3	0.0640862
ENSG00000056277	650.331	0.236649	0.123	1.92397	0.0543582	0.86383	ZNF280C	0.0635715
[truncated: 31,014 more rows]

## Sheet: CD34_LPS_TET2_vs_untreated_
Gene	baseMean	log2FoldChange	lfcSE	stat	pvalue	padj	GeneSymbol
ENSG00000118503	558.982	3.05917	0.185543	16.4877	4.50062e-61	1.39956e-56	TNFAIP3
ENSG00000023445	515.979	3.19198	0.195371	16.338	5.29416e-60	8.23163e-56	BIRC3
ENSG00000100906	1424.97	1.92728	0.15343	12.5613	3.44453e-36	3.57048e-32	NFKBIA
ENSG00000077150	219.592	3.27274	0.268189	12.2031	2.99216e-34	1.86094e-30	NFKB2
ENSG00000028277	734.393	1.71262	0.14033	12.2042	2.95131e-34	1.86094e-30	POU2F2
ENSG00000253522	585.13	2.46204	0.209845	11.7327	8.66929e-32	4.49315e-28	MIR3142HG
ENSG00000069399	334.321	2.44151	0.209473	11.6555	2.15135e-31	9.55722e-28	BCL3
ENSG00000104856	127.136	3.75492	0.335027	11.2078	3.73222e-29	1.45076e-25	RELB
ENSG00000227507	964.303	2.65506	0.284056	9.34695	9.02099e-21	3.11695e-17	LTB
ENSG00000211592	100.46	3.70464	0.404515	9.15821	5.2764e-20	1.6408e-16	IGKC
ENSG00000123240	353.183	2.11138	0.232433	9.08383	1.04819e-19	2.96322e-16	OPTN
ENSG00000145901	1256.94	0.922651	0.104718	8.81079	1.2427e-18	3.22036e-15	TNIP1
ENSG00000232810	229.389	1.82747	0.208405	8.76881	1.8057e-18	4.31938e-15	TNF
ENSG00000171522	284.324	1.56555	0.186225	8.40678	4.21438e-17	9.36104e-14	PTGER4
ENSG00000167208	1467.73	0.892801	0.107648	8.29372	1.09758e-16	2.27543e-13	SNX20
ENSG00000109320	2499.98	0.98472	0.121169	8.12684	4.40618e-16	8.56369e-13	NFKB1
ENSG00000090339	380.671	4.01579	0.495637	8.10228	5.39374e-16	9.86642e-13	ICAM1
ENSG00000112149	449.445	1.25728	0.155703	8.07483	6.75719e-16	1.16738e-12	CD83
ENSG00000143344	281.348	1.61355	0.200371	8.05278	8.09364e-16	1.32467e-12	RGL1
ENSG00000144802	666.218	1.52446	0.194596	7.83396	4.7274e-15	7.3504e-12	NFKBIZ
ENSG00000083799	1256	0.816413	0.105078	7.76958	7.87486e-15	1.16612e-11	CYLD
ENSG00000050344	365.557	1.48775	0.193321	7.69576	1.40653e-14	1.98814e-11	NFE2L3
ENSG00000151651	269.353	1.47952	0.193383	7.65071	1.99874e-14	2.70238e-11	ADAM8
ENSG00000119714	207.817	1.66737	0.222804	7.48358	7.23255e-14	9.37127e-11	GPR68
ENSG00000139572	125.129	2.66297	0.357213	7.45485	8.99693e-14	1.11911e-10	GPR84
ENSG00000135414	1241.76	0.967327	0.135834	7.12138	1.0685e-12	1.27796e-09	GDF11
ENSG00000118515	178.668	1.61758	0.231725	6.98063	2.93867e-12	3.38459e-09	SGK1
ENSG00000131323	980.831	0.916711	0.132519	6.91758	4.59429e-12	4.9265e-09	TRAF3
ENSG00000017260	3027.4	0.594522	0.0859156	6.91983	4.52179e-12	4.9265e-09	ATP2C1
ENSG00000115604	297.531	1.62952	0.242276	6.72591	1.74496e-11	1.80877e-08	IL18R1
ENSG00000161791	1213.71	0.764702	0.114158	6.69863	2.10383e-11	2.11041e-08	FMNL3
ENSG00000104951	38.7067	4.30691	0.646835	6.65844	2.76755e-11	2.68945e-08	IL4I1
ENSG00000196735	805.858	1.28511	0.194068	6.62192	3.54554e-11	3.34108e-08	HLA-DQA1
ENSG00000232837	1.38652	21.1455	3.21426	6.57866	4.74712e-11	4.3418e-08	LINC01700
ENSG00000107263	1229.29	0.743799	0.114471	6.49768	8.15669e-11	7.2471e-08	RAPGEF1
ENSG00000160223	284.064	1.22132	0.188671	6.47328	9.5901e-11	8.28398e-08	ICOSLG
ENSG00000121858	658.856	1.25697	0.194659	6.45729	1.06592e-10	8.95866e-08	TNFSF10
ENSG00000049249	40.5418	3.19742	0.497604	6.42563	1.31325e-10	1.07469e-07	TNFRSF9
ENSG00000070190	566.064	0.946151	0.147576	6.41127	1.44308e-10	1.15066e-07	DAPP1
ENSG00000147168	4831.42	0.583108	0.0921904	6.32503	2.53178e-10	1.96827e-07	IL2RG
ENSG00000185215	351.85	1.12984	0.181312	6.23149	4.6203e-10	3.50433e-07	TNFAIP2
ENSG00000031081	323.976	1.17026	0.189712	6.16863	6.88859e-10	5.10034e-07	ARHGAP31
ENSG00000095951	1520.45	0.727243	0.118696	6.12692	8.95944e-10	6.47934e-07	HIVEP1
ENSG00000163874	128.636	2.21025	0.374799	5.89716	3.69817e-09	2.61368e-06	ZC3H12A
ENSG00000173976	1.22032	20.363	3.46494	5.87686	4.1813e-09	2.88947e-06	RAX2
ENSG00000110031	1424.41	0.625187	0.108952	5.73817	9.57077e-09	6.47005e-06	LPXN
ENSG00000151726	773.746	0.848465	0.148387	5.71794	1.07824e-08	7.13408e-06	ACSL1
ENSG00000263528	556.226	0.670407	0.117426	5.70921	1.13504e-08	7.35342e-06	IKBKE
ENSG00000221874	1.93774	18.102	3.17356	5.704	1.17031e-08	7.42717e-06	ZNF816-ZNF321P
ENSG00000125538	1618.04	0.763829	0.136133	5.61089	2.01287e-08	1.25189e-05	IL1B
ENSG00000277196	1.33389	-18.2559	3.26643	-5.58896	2.28428e-08	1.39283e-05	AC007325.2
ENSG00000103811	180.798	1.34278	0.241021	5.57123	2.52953e-08	1.51271e-05	CTSH
ENSG00000219986	1.30297	18.0149	3.24621	5.54951	2.86474e-08	1.68084e-05	BTF3P7
ENSG00000104998	457.17	0.706299	0.127482	5.54039	3.01792e-08	1.73793e-05	IL27RA
ENSG00000173848	1783.88	0.727202	0.13149	5.53046	3.19386e-08	1.77356e-05	NET1
ENSG00000227009	1.32975	-18.0522	3.26378	-5.53107	3.18292e-08	1.77356e-05	FUNDC2P4
ENSG00000071205	239.495	1.12673	0.20569	5.47781	4.30615e-08	2.34927e-05	ARHGAP10
ENSG00000271153	1.51133	18.5762	3.40019	5.46327	4.6744e-08	2.5062e-05	RPL23AP88
ENSG00000230497	1.94812	-15.8629	2.92452	-5.4241	5.82476e-08	3.07004e-05	EEF1B2P8
ENSG00000125730	208.71	2.99141	0.556071	5.37955	7.4674e-08	3.87023e-05	C3
ENSG00000231925	5728.78	0.429637	0.0801054	5.36339	8.1674e-08	4.16363e-05	TAPBP
ENSG00000109790	841.207	0.637474	0.119154	5.35001	8.79481e-08	4.34115e-05	KLHL5
ENSG00000237714	1.02202	-19.1265	3.57485	-5.35028	8.78192e-08	4.34115e-05	P4HA2-AS1
ENSG00000179344	746.347	0.677529	0.126751	5.34535	9.02412e-08	4.38473e-05	HLA-DQB1
ENSG00000163661	86.3	2.21603	0.417017	5.31401	1.07239e-07	5.07214e-05	PTX3
ENSG00000240038	155.509	-1.43074	0.269275	-5.31331	1.07651e-07	5.07214e-05	AMY2B
ENSG00000121104	932.488	0.597992	0.112632	5.30923	1.10088e-07	5.10956e-05	FAM117A
ENSG00000142173	76.7185	2.15779	0.412705	5.2284	1.70985e-07	7.81929e-05	COL6A2
ENSG00000258315	901.615	0.594327	0.114013	5.21281	1.85996e-07	8.38251e-05	C17orf49
ENSG00000204287	9272.49	0.486535	0.0936323	5.19622	2.03377e-07	9.03487e-05	HLA-DRA
ENSG00000254559	1.45302	19.2956	3.75054	5.14474	2.6789e-07	0.000117332	AC069287.2
ENSG00000205542	16465.3	0.489641	0.0953723	5.13399	2.8366e-07	0.000122514	TMSB4X
ENSG00000165168	795.454	0.890076	0.174174	5.11028	3.2169e-07	0.000137036	CYBB
ENSG00000118985	741.382	0.903339	0.177052	5.10212	3.35868e-07	0.000141142	ELL2
ENSG00000161011	1602.29	0.59533	0.116895	5.09287	3.52682e-07	0.000146232	SQSTM1
ENSG00000228830	8.91188	22.0928	4.35083	5.07784	3.81749e-07	0.000156201	AL160408.2
ENSG00000232777	1.54989	18.5703	3.66311	5.06955	3.98766e-07	0.000161045	MRPL51P2
ENSG00000226979	22.2025	5.62996	1.11109	5.06705	4.04033e-07	0.00016108	LTA
ENSG00000269987	8.2338	21.9911	4.35085	5.05442	4.31694e-07	0.00016847	AC004542.2
ENSG00000159388	320.299	1.33949	0.265052	5.05367	4.33405e-07	0.00016847	BTG2
ENSG00000122515	767.066	0.599335	0.118738	5.04753	4.47555e-07	0.000171822	ZMIZ2
ENSG00000104081	468.992	0.882222	0.175877	5.01614	5.27197e-07	0.00019993	BMF
ENSG00000261835	1.02362	17.9878	3.60252	4.99312	5.94121e-07	0.000222595	AC007610.3
ENSG00000237372	21.4008	6.33259	1.28861	4.91428	8.91072e-07	0.000329877	UNQ6494
ENSG00000250349	1.39939	17.154	3.49438	4.90904	9.15242e-07	0.000334839	AF241726.2
ENSG00000108861	796.554	0.567521	0.116463	4.87295	1.09943e-06	0.000397546	DUSP3
ENSG00000169439	30.8056	3.80725	0.782297	4.86675	1.13446e-06	0.000405497	SDC2
ENSG00000108691	251.452	3.73134	0.769853	4.84683	1.25451e-06	0.000441526	CCL2
ENSG00000110324	178.169	1.50585	0.310781	4.84539	1.26365e-06	0.000441526	IL10RA
ENSG00000272269	145.98	1.19241	0.246906	4.82942	1.36931e-06	0.000473128	AL138724.1
ENSG00000169504	901.809	0.626395	0.130337	4.80597	1.54005e-06	0.000526275	CLIC4
ENSG00000275140	1.26207	17.497	3.64548	4.79966	1.58939e-06	0.000537231	AC245389.2
ENSG00000077942	365.202	0.918422	0.192151	4.7797	1.75554e-06	0.000587012	FBLN1
ENSG00000146232	227.955	0.932565	0.196213	4.75282	2.00601e-06	0.000663627	NFKBIE
ENSG00000267534	122.082	1.36555	0.287823	4.74442	2.09109e-06	0.000684492	S1PR2
ENSG00000137193	1363.68	0.524887	0.110958	4.73051	2.23962e-06	0.000725473	PIM1
ENSG00000186827	47.5466	2.14331	0.453669	4.72439	2.30805e-06	0.000739931	TNFRSF4
ENSG00000256453	1.89062	14.5849	3.09639	4.7103	2.47358e-06	0.000784908	DND1
ENSG00000162654	758.818	0.739875	0.15725	4.70508	2.53764e-06	0.0007971	GBP4
ENSG00000253848	1.19972	-16.1137	3.43116	-4.69628	2.64946e-06	0.000823901	AC010834.2
ENSG00000157557	4193.07	0.574916	0.122505	4.69299	2.69237e-06	0.000828957	ETS2
ENSG00000163673	0.644527	19.6993	4.19942	4.69097	2.71913e-06	0.000828988	DCLK3
ENSG00000124785	0.765477	18.2322	3.8909	4.68584	2.78809e-06	0.00084176	NRN1
ENSG00000276965	3.58412	20.3742	4.35132	4.6823	2.83673e-06	0.000848209	TUG1_3
ENSG00000197461	51.2693	1.90716	0.408291	4.67108	2.99626e-06	0.000887378	PDGFA
ENSG00000101017	91.2339	1.54447	0.334435	4.61816	3.87156e-06	0.00113579	CD40
ENSG00000169245	199.743	4.84314	1.05151	4.60588	4.10717e-06	0.00119365	CXCL10
ENSG00000229186	2.61544	19.9656	4.35163	4.58807	4.47363e-06	0.00126857	ADAM1A
ENSG00000260772	2.61544	19.9656	4.35163	4.58807	4.47363e-06	0.00126857	AC012321.1
ENSG00000228050	1.18591	-14.8801	3.24367	-4.58743	4.48733e-06	0.00126857	TOP3BP1
ENSG00000134070	72.9204	1.57705	0.344761	4.57435	4.77708e-06	0.00130309	IRAK2
ENSG00000172575	181.831	1.02686	0.224285	4.57838	4.68595e-06	0.00130309	RASGRP1
ENSG00000010818	482.16	0.609726	0.133283	4.57469	4.76936e-06	0.00130309	HIVEP2
ENSG00000167996	14993.4	0.495323	0.108273	4.57477	4.76747e-06	0.00130309	FTH1
ENSG00000120875	146.036	1.17017	0.256095	4.56929	4.89382e-06	0.00132333	DUSP4
ENSG00000060566	0.923722	16.9319	3.71076	4.5629	5.04513e-06	0.00135249	CREB3L3
ENSG00000125726	38.7122	2.76381	0.606065	4.56026	5.109e-06	0.0013579	CD70
ENSG00000274209	0.84712	19.0525	4.18354	4.55415	5.25969e-06	0.001378	ANTXRL
ENSG00000179583	2352.57	0.565108	0.124101	4.55361	5.27323e-06	0.001378	CIITA
ENSG00000143507	693.026	0.532344	0.117129	4.54493	5.49526e-06	0.00142405	DUSP10
ENSG00000219200	2102.65	0.419337	0.0923244	4.542	5.57223e-06	0.00143206	RNASEK
ENSG00000102755	100.255	1.48196	0.328226	4.51507	6.3296e-06	0.00161337	FLT1
ENSG00000259594	0.809281	-17.3155	3.85072	-4.49669	6.90196e-06	0.00174496	AC023034.1
ENSG00000127838	1410.71	0.463638	0.103199	4.49265	7.03435e-06	0.00176409	PNKD
ENSG00000213147	4.0255	19.5077	4.35168	4.4828	7.36687e-06	0.00182195	RPL23AP60
ENSG00000105499	32.9683	2.75946	0.615626	4.48236	7.38224e-06	0.00182195	PLA2G4C
ENSG00000134028	48.3448	2.31504	0.522415	4.43141	9.36182e-06	0.00229232	ADAMDEC1
ENSG00000149177	383.125	0.964452	0.218214	4.41975	9.88171e-06	0.00240072	PTPRJ
ENSG00000277443	504.238	0.717446	0.162691	4.40986	1.03439e-05	0.00249352	MARCKS
ENSG00000226859	0.47275	18.9954	4.33648	4.38038	1.18474e-05	0.00281236	LINC02051
ENSG00000272342	0.751392	18.9396	4.32325	4.38088	1.182e-05	0.00281236	LINC01115
ENSG00000073282	17.7166	4.21675	0.967108	4.36016	1.29968e-05	0.00306183	TP63
ENSG00000135750	1.0073	17.1742	3.94322	4.35539	1.32833e-05	0.00309975	KCNK1
ENSG00000262621	23.5822	3.94586	0.906224	4.35417	1.33571e-05	0.00309975	AC025283.2
ENSG00000154319	18.9965	5.10867	1.17482	4.34848	1.37085e-05	0.00313451	FAM167A
ENSG00000141510	4140.43	0.31311	0.071993	4.34918	1.36647e-05	0.00313451	TP53
ENSG00000110047	425.169	0.586542	0.135254	4.33661	1.447e-05	0.00328448	EHD1
ENSG00000099984	0.591673	-18.6091	4.31287	-4.31477	1.59768e-05	0.00360023	GSTT2
ENSG00000157617	1044.93	0.458894	0.106666	4.30218	1.69129e-05	0.00378374	C2CD2
ENSG00000168634	0.415632	18.5843	4.33591	4.28613	1.8181e-05	0.0040384	WFDC13
ENSG00000196924	5379.78	0.338425	0.0791748	4.2744	1.91654e-05	0.00422685	FLNA
ENSG00000279668	0.9328	-17.223	4.03309	-4.27041	1.95112e-05	0.00427281	AC024610.2
ENSG00000162692	11.6655	6.26836	1.46955	4.26551	1.99449e-05	0.00433725	VCAM1
ENSG00000230231	0.446563	18.4746	4.3347	4.26203	2.0258e-05	0.00434458	FMO7P
ENSG00000185499	93.2921	1.20695	0.283128	4.26291	2.01786e-05	0.00434458	MUC1
ENSG00000106976	116.137	-1.19439	0.280434	-4.25909	2.05264e-05	0.00437199	DNM1
ENSG00000235351	1.15422	-14.805	3.48749	-4.24519	2.18408e-05	0.0046203	AC114730.3
ENSG00000255680	0.436172	18.3673	4.33766	4.23438	2.29178e-05	0.00481538	AC091564.7
ENSG00000241670	0.898149	17.3419	4.10036	4.22938	2.34339e-05	0.00489076	RPL23AP21
ENSG00000283374	0.427674	18.3634	4.34443	4.22689	2.36943e-05	0.00491214	TXNRD3NB
ENSG00000138100	0.795796	-16.3351	3.87191	-4.21888	2.45517e-05	0.00505619	TRIM54
ENSG00000062716	1978.58	0.453185	0.107689	4.20828	2.57318e-05	0.00526435	VMP1
ENSG00000272631	0.968795	-15.4364	3.67504	-4.20033	2.66525e-05	0.00541708	AC067750.1
ENSG00000133789	2812.97	0.424238	0.101067	4.19758	2.6978e-05	0.00544762	SWAP70
ENSG00000124357	906.167	0.466094	0.111264	4.18906	2.80107e-05	0.00561968	NAGK
ENSG00000100503	6111.01	0.305067	0.0730883	4.17395	2.99362e-05	0.00596748	NIN
ENSG00000243915	1.02818	16.3422	3.91939	4.16957	3.05178e-05	0.0060064	THAP12P2
ENSG00000169413	250.434	-0.869048	0.208424	-4.16961	3.05119e-05	0.0060064	RNASE6
ENSG00000169403	304.613	0.77374	0.185781	4.16479	3.11639e-05	0.00609499	PTAFR
ENSG00000234745	2228.61	0.603927	0.145288	4.15676	3.2279e-05	0.00627363	HLA-B
ENSG00000276101	0.687712	17.8856	4.31938	4.14077	3.46143e-05	0.00668573	AC027601.4
ENSG00000136048	510.475	0.647434	0.157084	4.12159	3.7627e-05	0.00719067	DRAM1
ENSG00000127946	644.842	0.590064	0.143178	4.1212	3.76911e-05	0.00719067	HIP1
ENSG00000198561	2700.05	0.407095	0.099107	4.10763	3.99738e-05	0.00757966	CTNND1
ENSG00000164741	1417.59	0.491909	0.119936	4.10143	4.10609e-05	0.00773861	DLC1
ENSG00000173517	2203.39	0.414848	0.101327	4.09415	4.23717e-05	0.00793755	PEAK1
ENSG00000189127	0.711219	17.7678	4.3435	4.09066	4.30155e-05	0.00796223	ANKRD34B
ENSG00000131370	399.037	0.73795	0.18037	4.09132	4.28922e-05	0.00796223	SH3BP5
ENSG00000279767	2.36691	-17.7202	4.35142	-4.07227	4.65577e-05	0.00856689	AL513523.10
ENSG00000258806	0.82102	17.1125	4.22287	4.05233	5.07091e-05	0.00924406	OR11H7
ENSG00000105639	1387.71	0.65998	0.162887	4.05177	5.08324e-05	0.00924406	JAK3
ENSG00000268292	5.69553	6.40053	1.58381	4.04122	5.31749e-05	0.00961383	AC006547.3
ENSG00000163082	78.3035	1.48388	0.368155	4.0306	5.56352e-05	0.0100005	SGPP2
ENSG00000269821	2232.01	-0.582114	0.144478	-4.02907	5.59981e-05	0.0100079	KCNQ1OT1
ENSG00000104825	192.919	0.799029	0.198401	4.02735	5.6409e-05	0.0100237	NFKBIB
ENSG00000269476	0.852864	16.8237	4.1891	4.01607	5.91764e-05	0.0104557	AC010326.2
ENSG00000149557	18.4992	3.95187	0.986506	4.00592	6.17761e-05	0.0108534	FEZ1
ENSG00000112972	1432.25	0.692718	0.173512	3.99233	6.54282e-05	0.0114305	HMGCS1
ENSG00000163220	47.4291	1.93821	0.485716	3.99041	6.59587e-05	0.0114588	S100A9
ENSG00000283587	0.58989	17.0363	4.32659	3.93758	8.2307e-05	0.0142195	AC092471.2
ENSG00000146469	0.609614	-16.9702	4.32274	-3.9258	8.64435e-05	0.0148516	VIP
ENSG00000279415	29.9775	-1.89732	0.484979	-3.91218	9.14675e-05	0.0156284	AC099494.2
ENSG00000279033	137.038	-1.24864	0.32045	-3.89651	9.75873e-05	0.0165829	AC090984.1
ENSG00000226025	0.59529	16.7896	4.33064	3.87693	0.000105782	0.0176927	LGALS17A
ENSG00000079215	138.332	1.06982	0.276046	3.87553	0.000106394	0.0176927	SLC1A3
ENSG00000137752	254.892	0.928488	0.239511	3.8766	0.000105925	0.0176927	CASP1
ENSG00000259655	0.709285	-16.7649	4.32175	-3.8792	0.000104801	0.0176927	AC090825.2
ENSG00000270066	0.790302	-16.6505	4.29971	-3.87247	0.000107736	0.0178206	AL356488.2
ENSG00000115267	1010.67	1.16135	0.30029	3.86744	0.000109983	0.0180415	IFIH1
ENSG00000134250	2801.7	0.31955	0.0826376	3.86689	0.000110232	0.0180415	NOTCH2
ENSG00000196935	142.018	0.897608	0.232788	3.8559	0.000115305	0.0187132	SRGAP1
ENSG00000136732	1275.64	0.35565	0.0922473	3.8554	0.00011554	0.0187132	GYPC
ENSG00000134986	6314.25	-0.537815	0.139578	-3.85316	0.000116601	0.0187872	NREP
ENSG00000137331	69.667	1.69968	0.441847	3.84676	0.000119691	0.0191857	IER3
ENSG00000197122	270.725	0.858851	0.223442	3.84373	0.00012118	0.0193248	SRC
ENSG00000003402	2741.35	0.310107	0.0809451	3.83108	0.000127583	0.0202421	CFLAR
ENSG00000268401	0.827306	14.9537	3.9142	3.82039	0.000133243	0.0210328	AC007785.3
ENSG00000257526	0.591166	16.6066	4.35365	3.81442	0.000136506	0.021439	AC107032.2
ENSG00000259394	0.490478	-16.4922	4.32932	-3.80941	0.000139296	0.0217673	AC079328.1
ENSG00000225916	0.499622	16.4866	4.33769	3.80077	0.000144245	0.0224279	AC007879.2
ENSG00000276256	283.461	-0.9047	0.238347	-3.79573	0.000147209	0.022775	AC011043.1
ENSG00000168394	385.202	0.707542	0.186566	3.79244	0.000149172	0.0229644	TAP1
ENSG00000067064	2970	0.554647	0.146361	3.78958	0.000150904	0.0230032	IDI1
ENSG00000033050	1652.77	0.376798	0.0994004	3.79071	0.000150216	0.0230032	ABCF2
ENSG00000105246	159.943	3.64428	0.962701	3.78548	0.000153414	0.0232224	EBI3
ENSG00000260304	0.480087	-16.3956	4.33195	-3.78479	0.000153835	0.0232224	AC009088.2
ENSG00000124564	0.724415	-16.3153	4.32302	-3.77405	0.000160619	0.0241293	SLC17A3
ENSG00000267702	227.945	-0.719965	0.191585	-3.75795	0.000171311	0.0256118	AP005131.6
ENSG00000101096	1667.73	0.333533	0.0888396	3.75433	0.000173809	0.0258486	NFATC2
ENSG00000226499	0.796199	-14.8245	3.94979	-3.75325	0.000174557	0.0258486	AL136380.1
ENSG00000137462	536.773	0.633618	0.169182	3.74518	0.000180266	0.0265675	TLR2
ENSG00000258150	0.442411	16.3501	4.37028	3.7412	0.000183144	0.0267381	AC133555.3
ENSG00000171791	1876.55	-0.405	0.108236	-3.74182	0.000182692	0.0267381	BCL2
ENSG00000120437	1602.08	0.578626	0.155093	3.73084	0.00019084	0.0277316	ACAT2
ENSG00000198053	761.615	0.569785	0.15325	3.71802	0.000200789	0.0290094	SIRPA
ENSG00000109971	42151.5	0.33112	0.0890795	3.71713	0.000201499	0.0290094	HSPA8
ENSG00000105967	957.7	0.546338	0.147082	3.71451	0.000203595	0.0290422	TFEC
ENSG00000229257	0.687212	-16.0615	4.32345	-3.71497	0.000203227	0.0290422	AL807752.2
ENSG00000001630	3875.76	0.51053	0.137833	3.70396	0.00021226	0.03014	CYP51A1
ENSG00000116514	188.163	0.910355	0.246393	3.69472	0.000220125	0.0306961	RNF19B
ENSG00000183255	2455.33	0.389505	0.105392	3.69576	0.000219232	0.0306961	PTTG1IP
ENSG00000137880	172.723	-0.827346	0.223729	-3.69798	0.00021732	0.0306961	GCHFR
ENSG00000187942	65.1915	-1.22704	0.331977	-3.69614	0.000218899	0.0306961	LDLRAD2
ENSG00000249364	0.513389	16.0186	4.35005	3.6824	0.000231052	0.0316454	AC112206.2
ENSG00000102096	466.845	0.521312	0.14161	3.68133	0.000232021	0.0316454	PIM2
ENSG00000100077	2326.18	0.372218	0.101104	3.68154	0.000231829	0.0316454	GRK3
ENSG00000132359	246.127	-0.635818	0.17267	-3.68228	0.000231156	0.0316454	RAP1GAP2
ENSG00000179219	0.955313	-13.7525	3.73321	-3.68383	0.000229753	0.0316454	LINC00311
ENSG00000215311	0.479176	-15.9718	4.3438	-3.67692	0.000236062	0.0319167	NPM1P12
ENSG00000252677	0.479176	-15.9718	4.3438	-3.67692	0.000236062	0.0319167	SNORA81
ENSG00000124508	188.953	0.682137	0.186069	3.66604	0.000246333	0.0331611	BTN2A2
ENSG00000272536	0.387753	15.9129	4.35083	3.65743	0.000254754	0.0341149	RN7SL840P
ENSG00000232653	699.798	-0.475555	0.130055	-3.65657	0.000255612	0.0341149	GOLGA8N
ENSG00000168439	2670.8	0.297097	0.0815136	3.64475	0.00026765	0.0355689	STIP1
ENSG00000169248	12.051	4.56817	1.2554	3.63881	0.000273902	0.0362448	CXCL11
ENSG00000206503	1467.43	0.435173	0.12031	3.61709	0.000297937	0.0387095	HLA-A
ENSG00000172543	1651.69	0.397498	0.1099	3.61691	0.000298141	0.0387095	CTSW
ENSG00000101265	1946.26	0.329945	0.0911925	3.61812	0.000296756	0.0387095	RASSF2
ENSG00000173120	2323.47	0.294965	0.0815637	3.61638	0.000298752	0.0387095	KDM2A
ENSG00000084090	6648.84	0.277889	0.0767713	3.6197	0.000294945	0.0387095	STARD7
ENSG00000103522	134.476	0.914828	0.253701	3.60593	0.000311036	0.0400609	IL21R
ENSG00000261915	10.5806	-5.66155	1.57033	-3.60533	0.000311758	0.0400609	AC026954.2
ENSG00000115525	424.215	-0.515039	0.142963	-3.60261	0.00031504	0.040316	ST3GAL5
ENSG00000123610	45.1189	2.14101	0.594643	3.6005	0.00031761	0.0404783	TNFAIP6
ENSG00000161940	83.8186	1.42817	0.397029	3.59714	0.000321737	0.0405063	BCL6B
ENSG00000149781	1481.12	0.347741	0.0966343	3.59852	0.000320027	0.0405063	FERMT3
ENSG00000005893	5511.56	0.331658	0.0921845	3.59777	0.000320959	0.0405063	LAMP2
ENSG00000152503	30.4367	2.24879	0.625499	3.59519	0.00032415	0.0406455	TRIM36
ENSG00000241506	290.971	0.908341	0.252732	3.59408	0.000325539	0.0406558	PSMC1P1
ENSG00000197334	0.490111	15.7596	4.40185	3.58023	0.000343288	0.042646	Metazoa_SRP
ENSG00000276185	0.629358	-15.4857	4.3262	-3.57953	0.000344218	0.042646	TP53TG1_2
ENSG00000213549	0.510134	15.7531	4.40736	3.57428	0.000351187	0.0433367	AC005077.1
ENSG00000135842	1909.67	0.423956	0.118954	3.56403	0.000365203	0.0447114	FAM129A
ENSG00000224099	0.537889	-15.4225	4.32633	-3.5648	0.000364138	0.0447114	AC104823.1
ENSG00000134107	719.413	0.58454	0.164247	3.5589	0.000372407	0.0452373	BHLHE40
ENSG00000170231	0.636771	-15.3862	4.32316	-3.55902	0.000372242	0.0452373	FABP6
ENSG00000137312	918.41	0.466779	0.131259	3.55617	0.000376302	0.0455325	FLOT1
ENSG00000260249	43.0808	1.39441	0.392863	3.54936	0.000386164	0.0465447	AC007608.3
ENSG00000144746	1375.63	0.418241	0.11819	3.53871	0.000402087	0.0482769	ARL6IP5
ENSG00000139899	14.4709	2.65007	0.751436	3.52667	0.000420815	0.0503311	CBLN3
ENSG00000224557	0.366305	15.5137	4.40736	3.51995	0.000431621	0.0514257	HLA-DPB2
ENSG00000270670	0.505642	-15.2122	4.33158	-3.51192	0.00044488	0.0528031	MARK2P16
ENSG00000087086	32489.9	0.30805	0.0878429	3.50683	0.000453474	0.0536186	FTL
ENSG00000137959	582.598	4.58089	1.30916	3.49911	0.000466819	0.0549873	IFI44L
ENSG00000270105	0.565047	-15.1372	4.32774	-3.49771	0.000469279	0.0550685	AC136475.8
ENSG00000271639	8.10153	-4.83742	1.38374	-3.49589	0.00047248	0.0552357	AC019072.1
ENSG00000196189	565.501	0.463118	0.132632	3.49175	0.000479863	0.055819	SEMA4A
ENSG00000162734	902.556	0.428369	0.122704	3.49109	0.000481059	0.055819	PEA15
ENSG00000116962	575.566	0.562742	0.161501	3.48445	0.000493141	0.0568631	NID1
ENSG00000270504	1.11063	-12.4383	3.56996	-3.48414	0.000493714	0.0568631	AL391422.3
ENSG00000258875	49.4108	1.47488	0.423492	3.48266	0.000496459	0.0568663	AL135818.1
ENSG00000257275	0.503903	-15.0937	4.33458	-3.48215	0.000497399	0.0568663	AL139020.1
ENSG00000137393	321.627	0.734601	0.211043	3.48081	0.000499894	0.0569421	RNF144B
ENSG00000162144	404.628	0.525482	0.151014	3.47968	0.000502006	0.056974	CYB561A3
ENSG00000275015	0.472331	-15.0659	4.3313	-3.47838	0.000504461	0.0570444	AL353149.1
ENSG00000272884	2.74484	-15.1632	4.36069	-3.47725	0.000506584	0.0570769	AC113189.4
ENSG00000165449	291.164	1.62091	0.466629	3.47365	0.000513438	0.0575992	SLC16A9
ENSG00000106546	1818.47	0.358718	0.103292	3.47287	0.000514924	0.0575992	AHR
ENSG00000105697	15.566	3.79545	1.09509	3.46587	0.000528515	0.0589076	HAMP
ENSG00000157350	737.712	0.402677	0.116276	3.46311	0.000533975	0.0593036	ST3GAL2
ENSG00000225744	0.546578	-14.9792	4.3287	-3.46045	0.000539283	0.05968	AC017002.2
ENSG00000244081	0.813511	-13.6846	3.95877	-3.45679	0.000546652	0.060281	AL591379.2
ENSG00000120217	66.9227	1.1863	0.343642	3.45215	0.000556136	0.0611101	CD274
ENSG00000254996	1569.55	0.345053	0.10002	3.44984	0.000560917	0.0614184	ANKHD1-EIF4EBP3
ENSG00000171310	4634.86	0.329039	0.0954233	3.4482	0.000564331	0.0615754	CHST11
ENSG00000279278	181.124	-0.716124	0.208114	-3.44102	0.000579533	0.0630131	AC245060.6
ENSG00000008517	16.2821	2.92683	0.852172	3.43455	0.000593541	0.064088	IL32
ENSG00000118785	82.9325	1.48813	0.43326	3.43474	0.000593133	0.064088	SPP1
ENSG00000236197	0.519952	-14.8533	4.3318	-3.42889	0.000606046	0.0652118	AC002429.2
ENSG00000099860	56.2299	1.14033	0.332786	3.42661	0.000611168	0.0655361	GADD45B
ENSG00000166224	821.097	0.43447	0.127046	3.41979	0.000626692	0.0669699	SGPL1
ENSG00000082512	782.554	-0.39704	0.116221	-3.41626	0.000634884	0.067613	TRAF5
ENSG00000134531	123.434	-0.932142	0.273226	-3.41162	0.000645782	0.0685388	EMP1
ENSG00000274642	0.628587	-14.7497	4.33243	-3.40448	0.000662893	0.069878	AC244669.2
ENSG00000266509	0.535732	-14.8098	4.3492	-3.40517	0.000661235	0.069878	MIR3934
ENSG00000132475	3933.36	0.280147	0.0823114	3.40351	0.000665261	0.0698906	H3F3B
ENSG00000163995	0.591377	-14.7608	4.34316	-3.39863	0.000677236	0.0709091	ABLIM2
ENSG00000171804	0.615871	-14.7472	4.34217	-3.39628	0.000683091	0.0712822	WDR87
ENSG00000277117	15.419	2.86386	0.844273	3.3921	0.000693604	0.0718966	FP565260.3
ENSG00000259972	377.922	-0.510987	0.150638	-3.39215	0.000693458	0.0718966	AC009120.2
ENSG00000251473	0.514313	-14.7229	4.34573	-3.3879	0.000704292	0.072762	AC004069.2
ENSG00000223522	69.4822	-1.09857	0.324435	-3.3861	0.000708935	0.0729992	AC093690.1
ENSG00000075223	163.559	0.730141	0.2158	3.38342	0.000715885	0.0734716	SEMA3C
ENSG00000138600	397.032	0.469394	0.138858	3.38038	0.000723845	0.0740441	SPPL2A
ENSG00000198879	590.976	-0.44751	0.132664	-3.37327	0.000742814	0.0757354	SFMBT2
ENSG00000224712	27.4011	2.642	0.783633	3.37147	0.000747674	0.0759817	NPIPA3
ENSG00000140307	1221.01	0.338562	0.100518	3.36818	0.000756674	0.0763971	GTF2A2
ENSG00000111371	4281.47	0.246503	0.0731725	3.36879	0.00075499	0.0763971	SLC38A1
ENSG00000112837	0.725891	-14.619	4.34177	-3.36707	0.000759707	0.0764551	TBX18
ENSG00000232852	1.20199	-11.8128	3.50991	-3.36555	0.000763906	0.0766296	CICP4
ENSG00000023330	631.805	0.392861	0.116832	3.36262	0.00077207	0.077047	ALAS1
ENSG00000109618	250.278	-0.582167	0.173147	-3.36228	0.000773022	0.077047	SEPSECS
ENSG00000166949	585.906	0.473296	0.140991	3.35693	0.000788123	0.0780931	SMAD3
ENSG00000162924	1716.27	0.345726	0.103016	3.35602	0.000790721	0.0780931	REL
ENSG00000233535	0.461537	-14.5911	4.34789	-3.35591	0.000791052	0.0780931	AC003035.2
ENSG00000231389	4783.04	0.33286	0.0992811	3.3527	0.000800268	0.0787529	HLA-DPA1
ENSG00000229569	0.55117	-14.6447	4.36977	-3.35136	0.00080415	0.0788853	AL356753.1
ENSG00000082641	1161.87	0.383013	0.114317	3.35044	0.000806836	0.0788999	NFE2L1
ENSG00000112096	3720.19	0.887261	0.265162	3.34611	0.000819541	0.0798911	SOD2
ENSG00000204482	1312.78	0.296102	0.0886172	3.34136	0.00083368	0.0810154	LST1
ENSG00000152520	771.184	-0.430581	0.128898	-3.34048	0.000836323	0.0810191	PAN3
ENSG00000108798	158.014	0.727128	0.217894	3.33706	0.000846683	0.0817681	ABI3
ENSG00000117091	1030.09	0.614359	0.184203	3.33523	0.00085229	0.0820546	CD48
ENSG00000160255	1610.42	0.339913	0.101976	3.33327	0.00085831	0.0823792	ITGB2
ENSG00000118322	11.4907	3.47923	1.047	3.32305	0.000890374	0.0849324	ATP10B
ENSG00000198019	33.83	1.38779	0.417611	3.32317	0.000889994	0.0849324	FCGR1B
ENSG00000254887	9.91676	3.4772	1.04728	3.32023	0.000899435	0.0854291	AC010247.1
ENSG00000266074	984.922	-0.355169	0.106987	-3.31972	0.000901075	0.0854291	BAHCC1
ENSG00000113161	3280.26	0.440481	0.132849	3.31566	0.000914285	0.086418	HMGCR
ENSG00000241163	45.138	1.48063	0.447096	3.31167	0.000927404	0.0873924	LINC00877
ENSG00000247627	110.501	-1.03551	0.312801	-3.31042	0.000931545	0.0875173	MTND4P12
ENSG00000260895	0.370429	14.5286	4.39231	3.30773	0.000940553	0.087833	AP003071.1
ENSG00000261407	0.370429	14.5286	4.39231	3.30773	0.000940553	0.087833	AC013565.3
ENSG00000049618	3181.39	-0.291336	0.0883321	-3.29819	0.000973093	0.0905996	ARID1B
ENSG00000130066	737.696	0.479076	0.145362	3.29574	0.000981645	0.091123	SAT1
ENSG00000180992	577.144	0.421188	0.127871	3.29385	0.000988236	0.0914619	MRPL14
ENSG00000183655	30.6703	-1.59286	0.483779	-3.29253	0.000992888	0.0916197	KLHL25
ENSG00000213949	20.2059	2.72591	0.82902	3.28811	0.00100863	0.0927969	ITGA1
ENSG00000104549	1940.06	0.460764	0.140252	3.28527	0.00101886	0.0931868	SQLE
ENSG00000026036	49.9534	-1.41287	0.430011	-3.28567	0.0010174	0.0931868	RTEL1-TNFRSF6B
ENSG00000199415	0.39665	-14.3992	4.38452	-3.2841	0.00102307	0.0932974	RNA5SP370
ENSG00000075426	725.665	-0.477853	0.145601	-3.28192	0.00103102	0.0937471	FOSL2
ENSG00000052802	790.538	0.632742	0.192995	3.27854	0.00104344	0.0946005	MSMO1
ENSG00000183166	533.836	0.509812	0.155585	3.27675	0.00105009	0.0949265	CALN1
ENSG00000167578	278.215	0.52008	0.159168	3.26748	0.00108508	0.0978051	RAB4B
ENSG00000179630	157.44	0.73608	0.225573	3.26316	0.00110177	0.0984537	LACC1
ENSG00000105374	537.718	0.515002	0.157803	3.26358	0.00110015	0.0984537	NKG7
ENSG00000267618	3.19427	-14.2888	4.3771	-3.26445	0.00109676	0.0984537	AC004223.3
ENSG00000279296	37.5603	2.21455	0.679039	3.26131	0.00110901	0.0986069	PRAL
ENSG00000160563	361.847	0.523281	0.160462	3.26109	0.00110983	0.0986069	MED27
ENSG00000164929	304.981	-0.606194	0.186217	-3.25531	0.00113267	0.100328	BAALC
ENSG00000196220	189.72	-0.694365	0.213351	-3.25457	0.00113566	0.100328	SRGAP3
ENSG00000204574	2190.28	0.336816	0.10355	3.2527	0.00114313	0.100702	ABCF1
ENSG00000112715	248.122	0.670939	0.206324	3.25188	0.00114646	0.10071	VEGFA
ENSG00000173559	1065.02	0.409389	0.125965	3.25002	0.00115396	0.101083	NABP1
ENSG00000179218	18285.7	0.217221	0.0668712	3.24836	0.00116074	0.101392	CALR
ENSG00000130590	274.521	0.664235	0.204657	3.2456	0.00117204	0.101524	SAMD10
ENSG00000072818	651.579	-0.375017	0.115524	-3.24622	0.00116948	0.101524	ACAP1
ENSG00000230606	835.31	-0.565506	0.174158	-3.24709	0.0011659	0.101524	AC092683.1
ENSG00000171608	984.923	0.352217	0.108596	3.24337	0.00118125	0.101829	PIK3CD
ENSG00000115956	1870.17	0.305026	0.0940519	3.24316	0.00118211	0.101829	PLEK
ENSG00000139233	1297.55	0.317514	0.0981538	3.23486	0.00121703	0.104547	LLPH
ENSG00000229877	0.825551	-12.6891	3.92513	-3.23279	0.00122588	0.105017	PAICSP5
ENSG00000160326	187.861	1.80277	0.55787	3.23153	0.00123129	0.105191	SLC2A6
ENSG00000006607	1062.04	0.331913	0.103161	3.21744	0.00129339	0.110193	FARP2
ENSG00000046889	306.535	0.760483	0.236601	3.2142	0.00130809	0.111141	PREX2
ENSG00000181143	4.4207	-5.61196	1.74648	-3.2133	0.0013122	0.111187	MUC16
ENSG00000102781	396.965	-0.45549	0.141858	-3.21089	0.00132323	0.111817	KATNAL1
ENSG00000272273	31.1128	2.10347	0.655411	3.2094	0.00133014	0.112096	AL662797.2
ENSG00000107485	51.6587	1.44535	0.450523	3.20817	0.00133581	0.112269	GATA3
ENSG00000115828	59.5888	1.14268	0.356641	3.204	0.0013553	0.113601	QPCT
ENSG00000188786	874.97	0.369334	0.115732	3.19129	0.00141639	0.118402	MTF1
ENSG00000229153	63.7438	-1.09226	0.342572	-3.18841	0.00143055	0.118946	EPHA1-AS1
ENSG00000261596	49.9837	-1.32025	0.414023	-3.18883	0.0014285	0.118946	AC005632.2
ENSG00000156860	709.178	0.358576	0.112512	3.18701	0.00143752	0.119207	FBRS
ENSG00000111885	924.565	0.390373	0.122545	3.18554	0.00144485	0.119496	MAN1A1
ENSG00000142166	1425.59	0.392403	0.123493	3.17752	0.00148539	0.122523	IFNAR1
ENSG00000185361	318.363	0.602594	0.18991	3.17305	0.00150846	0.124097	TNFAIP8L1
ENSG00000168754	56.802	1.22772	0.387502	3.1683	0.00153331	0.125809	FAM178B
ENSG00000101336	238.404	0.868249	0.274262	3.16576	0.00154677	0.126246	HCK
ENSG00000186074	217.211	-0.577879	0.182515	-3.16619	0.00154448	0.126246	CD300LF
ENSG00000183726	2376.91	0.309952	0.0979519	3.16433	0.00155438	0.126535	TMEM50A
ENSG00000196126	3004.19	0.329743	0.104258	3.16277	0.00156276	0.126555	HLA-DRB1
ENSG00000134215	1372.74	-0.349695	0.110559	-3.16298	0.00156166	0.126555	VAV3
ENSG00000155657	1695.24	-0.543563	0.172132	-3.15782	0.00158953	0.128056	TTN
ENSG00000125510	55.7717	-1.1022	0.348973	-3.15841	0.00158633	0.128056	OPRL1
ENSG00000274893	0.379416	-13.9101	4.40736	-3.15611	0.00159886	0.128475	AL136317.2
ENSG00000186687	1249.88	0.328009	0.104106	3.15071	0.00162874	0.130538	LYRM7
ENSG00000143514	1575.16	0.362214	0.114991	3.14992	0.00163313	0.130554	TP53BP2
ENSG00000112697	431.719	0.499513	0.158901	3.14355	0.0016691	0.133087	TMEM30A
ENSG00000124145	100.311	0.960838	0.305959	3.14041	0.00168711	0.133837	SDC4
ENSG00000151718	636.739	0.369647	0.11768	3.14113	0.00168295	0.133837	WWC2
ENSG00000143110	277.076	-0.53619	0.170932	-3.13687	0.00170762	0.135119	C1orf162
ENSG00000107779	9.73102	-2.69572	0.860186	-3.13388	0.00172514	0.136159	BMPR1A
ENSG00000259351	0.400986	-13.8021	4.40736	-3.13162	0.00173847	0.136864	AC015914.1
ENSG00000198917	523.358	0.427763	0.136821	3.12644	0.00176934	0.138942	SPOUT1
ENSG00000122025	611.931	-0.99692	0.319181	-3.12337	0.00178796	0.139349	FLT3
ENSG00000278954	0.595739	-13.6497	4.36834	-3.12469	0.0017799	0.139349	AC130686.1
ENSG00000196408	0.593212	-13.7236	4.39307	-3.12393	0.00178455	0.139349	NOXO1
ENSG00000131844	2516.68	0.28055	0.0898797	3.12139	0.00179997	0.139934	MCCC2
ENSG00000138834	307.636	-0.473207	0.15191	-3.11505	0.00183912	0.142621	MAPK8IP3
ENSG00000280046	304.576	-0.575321	0.185093	-3.10827	0.00188185	0.145572	AC104581.5
ENSG00000283360	2.98194	-5.62033	1.81001	-3.10514	0.00190187	0.146755	AL592295.3
ENSG00000100055	291.251	0.667022	0.214942	3.10327	0.00191394	0.147321	CYTH4
ENSG00000108799	408	-0.509834	0.164862	-3.09249	0.00198485	0.152402	EZH1
ENSG00000146731	7671.7	0.264805	0.085794	3.08652	0.00202513	0.155112	CCT6A
ENSG00000088881	28.1642	2.27277	0.737186	3.08303	0.00204904	0.156557	EBF4
ENSG00000138688	1698.82	-0.377052	0.12242	-3.07998	0.00207018	0.157723	KIAA1109
ENSG00000112893	856.604	-0.425887	0.138303	-3.07936	0.00207444	0.157723	MAN2A1
ENSG00000260272	10.3143	4.05349	1.31761	3.07639	0.00209522	0.158915	AC093525.2
ENSG00000110876	1058.93	-0.341766	0.111215	-3.07303	0.00211896	0.160325	SELPLG
ENSG00000020633	1124.82	0.355234	0.115736	3.06936	0.00214521	0.160949	RUNX3
ENSG00000099194	6532.75	0.33147	0.108006	3.06898	0.00214792	0.160949	SCD
ENSG00000100368	4127.97	0.302447	0.0985353	3.06943	0.00214466	0.160949	CSF2RB
ENSG00000231799	72.147	-1.15871	0.377438	-3.06994	0.00214105	0.160949	PA2G4P6
ENSG00000160213	1178.24	0.309611	0.100968	3.06643	0.00216628	0.161935	CSTB
ENSG00000165071	72.0224	-1.05161	0.34314	-3.06466	0.0021792	0.16251	TMEM71
ENSG00000158985	3004.59	0.377674	0.123381	3.06104	0.00220567	0.164091	CDC42SE2
ENSG00000150977	790.659	0.340888	0.111454	3.05855	0.00222414	0.165069	RILPL2
ENSG00000168389	183.308	0.622688	0.203757	3.05603	0.00224289	0.16567	MFSD2A
ENSG00000234511	41.2638	-1.37879	0.451138	-3.05624	0.0022413	0.16567	C5orf58
ENSG00000229154	23.1644	-1.68432	0.55166	-3.05318	0.00226431	0.166856	KCNQ5-AS1
ENSG00000114784	472.366	0.450416	0.147601	3.05157	0.00227649	0.167357	EIF1B
ENSG00000179979	262.098	-0.592096	0.194231	-3.04841	0.00230057	0.168728	CRIPAK
ENSG00000159128	573.47	0.459577	0.150805	3.04749	0.0023076	0.168846	IFNGR2
ENSG00000235582	3.83578	-5.05685	1.66094	-3.04456	0.0023302	0.170099	AL365258.2
ENSG00000237491	117.837	-0.962472	0.316437	-3.04159	0.00235335	0.171386	AL669831.5
ENSG00000172322	235.75	-0.800104	0.263468	-3.03681	0.00239093	0.173717	CLEC12A
ENSG00000227383	22.7459	-1.67877	0.553425	-3.03342	0.00241802	0.175276	AL353662.1
ENSG00000105355	659.241	0.363922	0.120084	3.03056	0.00244099	0.176529	PLIN3
ENSG00000111801	234.521	-0.58031	0.191715	-3.02694	0.00247046	0.177833	BTN3A3
ENSG00000053524	83.6116	-1.04525	0.345247	-3.02755	0.00246544	0.177833	MCF2L2
ENSG00000128965	21.2482	1.95067	0.646807	3.01584	0.00256265	0.184043	CHAC1
ENSG00000135604	120.562	0.960116	0.318496	3.01453	0.00257381	0.184419	STX11
ENSG00000118308	674.257	-0.409242	0.13586	-3.01224	0.00259326	0.185385	LRMP
ENSG00000069702	8.68619	3.09319	1.02923	3.00534	0.00265281	0.189207	TGFBR3
ENSG00000096264	15.1685	2.41038	0.802352	3.00414	0.00266333	0.189523	NCR2
ENSG00000169239	216.076	-0.558562	0.185986	-3.00324	0.0026712	0.189649	CA5B
ENSG00000125657	30.0846	1.59403	0.53155	2.99883	0.00271018	0.191978	TNFSF9
ENSG00000003393	1581.06	-0.253555	0.0845947	-2.99729	0.00272392	0.192513	ALS2
ENSG00000196345	84.1013	-0.916275	0.306044	-2.99393	0.00275408	0.194203	ZKSCAN7
ENSG00000141447	1027.72	-0.397494	0.132811	-2.99292	0.00276318	0.194404	OSBPL1A
ENSG00000111252	1414.35	0.312122	0.104313	2.99218	0.00276994	0.19444	SH2B3
ENSG00000178538	785.984	-0.340221	0.113812	-2.98931	0.00279607	0.195832	CA8
ENSG00000279059	164.029	-0.606508	0.203449	-2.98113	0.00287186	0.200688	AC007485.2
ENSG00000215301	6281.51	0.246067	0.0826394	2.9776	0.00290511	0.202103	DDX3X
ENSG00000175106	168.876	-0.667507	0.224166	-2.97773	0.00290387	0.202103	TVP23C
ENSG00000165757	48.7798	-1.12741	0.378718	-2.9769	0.00291182	0.202118	KIAA1462
ENSG00000171502	173.626	-0.681772	0.229083	-2.97609	0.00291945	0.202196	COL24A1
ENSG00000079459	4406.4	0.390488	0.131303	2.97394	0.00293998	0.203166	FDFT1
ENSG00000271092	17.8271	-1.90767	0.641653	-2.97305	0.00294857	0.203308	TMEM56-RWDD3
ENSG00000127951	405.59	0.499821	0.168269	2.97037	0.00297443	0.204185	FGL2
ENSG00000248553	5.23063	-5.04517	1.69831	-2.97071	0.00297117	0.204185	OR52H2P
ENSG00000261371	3022.5	-0.295488	0.0995758	-2.96747	0.00300263	0.205276	PECAM1
ENSG00000277701	438.475	-0.662417	0.223284	-2.9667	0.00301012	0.205276	AC159540.2
ENSG00000217653	13.2777	-2.51487	0.847671	-2.9668	0.00300913	0.205276	AL353692.1
ENSG00000019582	17146.7	0.235734	0.0794982	2.96527	0.00302414	0.20578	CD74
ENSG00000267228	186.417	0.837095	0.282427	2.96393	0.00303733	0.206227	AC012254.2
ENSG00000139318	608.342	-0.407437	0.137671	-2.9595	0.0030814	0.20831	DUSP6
ENSG00000049860	746.739	-0.492478	0.166372	-2.96011	0.00307529	0.20831	HEXB
ENSG00000136689	186.161	1.49147	0.504173	2.95825	0.00309391	0.208701	IL1RN
ENSG00000088179	382.369	-0.503887	0.170402	-2.95705	0.00310598	0.209062	PTPN4
ENSG00000119979	915.802	0.355186	0.120205	2.95483	0.00312844	0.210119	FAM45A
ENSG00000164430	382.097	0.470629	0.159344	2.95354	0.00314154	0.210544	MB21D1
ENSG00000256399	4.09921	-4.97016	1.68408	-2.95127	0.00316469	0.211639	AC079866.1
ENSG00000135678	75.6285	1.26459	0.428744	2.94951	0.00318275	0.212388	CPM
ENSG00000026297	547.016	-0.441415	0.149716	-2.94835	0.00319473	0.212388	RNASET2
ENSG00000197077	62.8588	-1.06475	0.361153	-2.94819	0.00319637	0.212388	KIAA1671
ENSG00000062598	632.766	0.363914	0.123485	2.94702	0.00320851	0.21274	ELMO2
ENSG00000138639	21.8098	2.13004	0.7231	2.9457	0.00322222	0.212742	ARHGAP24
ENSG00000120708	45.8227	-1.24369	0.422143	-2.94614	0.0032177	0.212742	TGFBI
ENSG00000163932	597.664	0.363645	0.123674	2.94036	0.00327831	0.21553	PRKCD
ENSG00000157045	304.809	-0.464872	0.158077	-2.94079	0.00327373	0.21553	NTAN1
ENSG00000134352	404.082	0.446726	0.152015	2.93869	0.00329599	0.216235	IL6ST
ENSG00000117298	397.967	0.477177	0.162428	2.93778	0.00330575	0.216419	ECE1
ENSG00000158106	72.3082	-0.903928	0.307784	-2.93689	0.0033152	0.216581	RHPN1
ENSG00000085117	717.439	0.327493	0.111726	2.93121	0.00337647	0.220122	CD82
ENSG00000254087	2277.97	0.319434	0.109062	2.92893	0.00340131	0.220385	LYN
ENSG00000124942	6032.67	-0.297889	0.101707	-2.92889	0.00340176	0.220385	AHNAK
ENSG00000160179	61.019	-1.05457	0.360053	-2.92893	0.00340129	0.220385	ABCG1
ENSG00000175352	247.118	0.671395	0.230007	2.91902	0.00351132	0.227009	NRIP3
ENSG00000118557	96.7393	-0.754415	0.258809	-2.91495	0.0035575	0.229518	PMFBP1
ENSG00000104133	1860.92	-0.275948	0.0946917	-2.91417	0.00356635	0.229612	SPG11
ENSG00000215252	895.516	-0.348112	0.119617	-2.91022	0.00361173	0.232053	GOLGA8B
ENSG00000280276	3.61973	-4.91303	1.6895	-2.90797	0.0036378	0.233246	AC009229.4
ENSG00000204130	319.733	-0.467917	0.161178	-2.90312	0.00369469	0.236407	RUFY2
ENSG00000167615	2094.24	-0.322251	0.111213	-2.8976	0.00376032	0.240112	LENG8
ENSG00000259891	42.6244	-1.18784	0.410228	-2.89556	0.00378479	0.24118	AC107375.1
ENSG00000171811	15.7196	2.43891	0.8432	2.89244	0.0038226	0.243091	CFAP46
ENSG00000042062	385.207	0.483453	0.167602	2.88453	0.00392001	0.24827	RIPOR3
ENSG00000259248	35.6912	-1.22296	0.423944	-2.88472	0.00391758	0.24827	USP3-AS1
ENSG00000140022	893.981	-0.370333	0.128491	-2.88217	0.00394941	0.249624	STON2
ENSG00000214455	40.8136	-1.27304	0.442347	-2.87793	0.004003	0.252497	RCN1P2
ENSG00000234390	8.73063	3.1413	1.09343	2.8729	0.00406727	0.25306	USP27X-AS1
ENSG00000120549	29.2254	1.54755	0.538438	2.87415	0.00405117	0.25306	KIAA1217
ENSG00000184384	163.869	0.832936	0.289735	2.87482	0.00404264	0.25306	MAML2
ENSG00000184602	209.502	0.530013	0.184321	2.87549	0.00403407	0.25306	SNN
ENSG00000204389	1274.27	0.345143	0.120062	2.87471	0.00404396	0.25306	HSPA1A
ENSG00000165678	2130.33	0.345082	0.120077	2.87384	0.00405509	0.25306	GHITM
ENSG00000113648	9292.18	-0.182894	0.0636835	-2.87192	0.00407989	0.25306	H2AFY
ENSG00000197301	230.316	-0.795109	0.276896	-2.87151	0.00408515	0.25306	AC090673.1
ENSG00000186919	110.514	-1.99683	0.695318	-2.87182	0.0040811	0.25306	ZACN
ENSG00000016864	472.858	-0.402102	0.140074	-2.87065	0.00409632	0.253247	GLT8D1
ENSG00000109062	1414.43	-0.267815	0.0933331	-2.86945	0.00411182	0.253701	SLC9A3R1
ENSG00000168310	636.189	0.38809	0.135349	2.86733	0.00413951	0.254903	IRF2
ENSG00000136235	96.3172	-1.28959	0.450866	-2.86026	0.004233	0.260145	GPNMB
ENSG00000254999	2326.35	0.231555	0.0811013	2.85514	0.00430179	0.263852	BRK1
ENSG00000158966	132.801	0.731424	0.256425	2.85239	0.0043392	0.265623	CACHD1
ENSG00000279348	243.99	-0.77483	0.272087	-2.84773	0.00440326	0.269014	AC012513.3
ENSG00000171860	205.754	1.35224	0.475199	2.84562	0.00443248	0.26974	C3AR1
ENSG00000120280	1072.8	0.456225	0.160315	2.8458	0.00443	0.26974	CXorf21
ENSG00000103005	1466.91	0.302809	0.106446	2.84472	0.00444505	0.269925	USB1
ENSG00000254431	26.1855	-1.61153	0.566611	-2.84416	0.00445288	0.269925	AC084083.1
ENSG00000264112	416.467	-0.653832	0.230384	-2.83801	0.00453954	0.274642	AC015813.1
ENSG00000267470	103.437	-0.807456	0.284744	-2.83573	0.00457218	0.276079	ZNF571-AS1
ENSG00000235194	796.422	-0.317387	0.112107	-2.83111	0.00463874	0.279556	PPP1R3E
ENSG00000278829	46.8461	-1.08191	0.382286	-2.83011	0.00465316	0.279883	AC099811.5
ENSG00000157017	43.9339	1.12546	0.397759	2.82949	0.00466222	0.279886	GHRL
ENSG00000278202	4.19404	-4.57262	1.61726	-2.82739	0.00469291	0.281186	AC243919.1
ENSG00000204642	57.4168	1.12141	0.396833	2.82589	0.004715	0.281566	HLA-F
ENSG00000139508	132.816	-0.687152	0.24323	-2.82511	0.00472641	0.281566	SLC46A3
ENSG00000277957	32.3466	-6.42032	2.2725	-2.82522	0.00472478	0.281566	SENP3-EIF4A1
ENSG00000177469	742.239	-0.306145	0.108418	-2.82373	0.00474678	0.282238	CAVIN1
ENSG00000227039	48.1607	1.22579	0.434343	2.82217	0.00476994	0.282535	ITGB2-AS1
ENSG00000136490	844.569	0.328792	0.11648	2.82273	0.00476172	0.282535	LIMD2
ENSG00000111642	7777.99	0.224135	0.0795352	2.81806	0.00483141	0.285632	CHD4
ENSG00000137776	3730.86	-0.227598	0.0810092	-2.80953	0.00496139	0.29276	SLTM
ENSG00000145740	1548.8	0.265952	0.0947191	2.80779	0.00498822	0.29323	SLC30A5
ENSG00000133069	42.672	-1.1193	0.398572	-2.80826	0.00498093	0.29323	TMCC2
ENSG00000259188	144.437	-0.851581	0.303504	-2.80583	0.0050187	0.293986	AC025040.1
ENSG00000228340	31.5993	-1.27711	0.455177	-2.80575	0.00501999	0.293986	MIR646HG
ENSG00000140350	7054.49	0.193281	0.0689155	2.80461	0.00503769	0.294468	ANP32A
ENSG00000124782	3840.12	-0.235005	0.083838	-2.80309	0.00506158	0.294562	RREB1
ENSG00000167984	791.088	-0.391123	0.139552	-2.8027	0.00506772	0.294562	NLRC3
ENSG00000230373	110.376	-0.741409	0.264488	-2.80319	0.00506003	0.294562	GOLGA6L5P
ENSG00000111875	1042.18	0.303591	0.10843	2.79987	0.00511235	0.296602	ASF1A
ENSG00000261618	21.6152	2.0126	0.719801	2.79605	0.00517316	0.299571	AC083837.1
ENSG00000204257	1289.84	0.311223	0.111629	2.78802	0.00530313	0.306374	HLA-DMA
ENSG00000234946	5.72907	-3.89632	1.39774	-2.78758	0.00531034	0.306374	SDHCP3
ENSG00000124813	1110.53	-0.309438	0.111087	-2.78556	0.00534354	0.307719	RUNX2
ENSG00000268738	3.09547	5.36477	1.92787	2.78274	0.00539022	0.308542	HSFX2
ENSG00000249138	8.15927	2.83022	1.01766	2.78111	0.00541737	0.308542	SLED1
ENSG00000213088	21.9002	2.24258	0.805839	2.78291	0.00538729	0.308542	ACKR1
ENSG00000013275	861.384	0.362417	0.130291	2.7816	0.00540917	0.308542	PSMC4
ENSG00000164989	464.464	-0.496309	0.178363	-2.78257	0.00539299	0.308542	CCDC171
ENSG00000260855	277.986	-0.573006	0.206012	-2.78142	0.00541219	0.308542	AL591848.4
ENSG00000140511	44.0743	1.21167	0.436588	2.77532	0.00551476	0.312372	HAPLN3
ENSG00000152229	2005.19	0.273001	0.0983607	2.77551	0.00551148	0.312372	PSTPIP2
ENSG00000096433	80.1483	-0.964124	0.3473	-2.77605	0.00550235	0.312372	ITPR3
ENSG00000266805	54.5896	-0.959818	0.345965	-2.77432	0.00553166	0.31276	AP005432.1
ENSG00000099250	33.7476	1.57868	0.56961	2.77151	0.00557967	0.314902	NRP1
ENSG00000004399	1245.21	-0.274882	0.0992862	-2.76859	0.00563001	0.317168	PLXND1
ENSG00000165240	534.511	-0.41507	0.150096	-2.76536	0.00568592	0.319738	ATP7A
ENSG00000154451	307.605	0.654752	0.236912	2.76369	0.0057152	0.320805	GBP5
ENSG00000177885	2925.63	0.236643	0.0856675	2.76235	0.00573877	0.320969	GRB2
ENSG00000167106	293.12	-0.466837	0.168985	-2.76259	0.00573452	0.320969	FAM102A
ENSG00000058668	2884.34	-0.233846	0.0847584	-2.75897	0.00579842	0.323722	ATP2B4
ENSG00000123636	1410.02	-0.349421	0.126702	-2.75781	0.00581897	0.324288	BAZ2B
ENSG00000165672	3228.96	0.327831	0.119109	2.75236	0.00591682	0.329151	PRDX3
ENSG00000125733	124.321	0.74017	0.269189	2.74963	0.00596633	0.330722	TRIP10
ENSG00000173230	2239.25	-0.36013	0.13097	-2.74972	0.00596466	0.330722	GOLGB1
ENSG00000185245	492.226	1.06049	0.386201	2.74596	0.00603339	0.333844	GP1BA
ENSG00000211677	10.3332	2.70165	0.984758	2.74347	0.00607942	0.335793	IGLC2
ENSG00000214688	21.5843	-1.80519	0.658576	-2.74105	0.00612425	0.33767	C10orf105
ENSG00000142156	66.1371	1.3957	0.510171	2.73575	0.00622383	0.341948	COL6A1
ENSG00000026103	125.593	0.687375	0.251238	2.73596	0.0062199	0.341948	FAS
ENSG00000226174	24.0819	-1.41896	0.518851	-2.73482	0.00624153	0.342316	TEX22
ENSG00000170854	577.045	0.357104	0.130638	2.73355	0.00626564	0.34243	RIOX2
ENSG00000124835	6.56803	-2.91986	1.06794	-2.7341	0.00625509	0.34243	AC105760.1
ENSG00000076604	104.226	0.823136	0.301269	2.73223	0.00629072	0.343197	TRAF4
ENSG00000112031	670.895	-0.435225	0.159353	-2.73119	0.00631053	0.343675	MTRF1L
ENSG00000258643	8.12968	4.23065	1.54992	2.7296	0.00634113	0.344136	BCL2L2-PABPN1
ENSG00000096384	45443.7	0.209677	0.0768159	2.7296	0.00634103	0.344136	HSP90AB1
ENSG00000237541	145.754	0.730179	0.267646	2.72815	0.00636905	0.345049	HLA-DQA2
ENSG00000114805	270.466	-0.496602	0.182109	-2.72696	0.00639211	0.345697	PLCH1
ENSG00000189157	6.65619	3.81837	1.40087	2.72572	0.00641619	0.346017	FAM47E
ENSG00000056558	59.4064	1.25172	0.459358	2.72493	0.00643143	0.346017	TRAF1
ENSG00000155368	2094.15	0.339689	0.124635	2.72547	0.00642107	0.346017	DBI
ENSG00000237840	25.8148	1.33905	0.491703	2.7233	0.00646342	0.347138	FAM21FP
ENSG00000280248	26.0081	1.43664	0.528701	2.7173	0.00658169	0.350618	AC124319.4
ENSG00000204388	500.189	0.477488	0.175602	2.71915	0.00654493	0.350618	HSPA1B
ENSG00000162704	3452.74	0.250982	0.0923338	2.71821	0.00656369	0.350618	ARPC5
ENSG00000184428	326.464	-0.43254	0.159189	-2.71715	0.00658458	0.350618	TOP1MT
ENSG00000219149	4.19931	-4.82175	1.77369	-2.71848	0.00655827	0.350618	AL161626.1
ENSG00000162783	197.94	0.584511	0.215457	2.71289	0.00667002	0.35456	IER5
ENSG00000118058	8403.68	0.239045	0.0883062	2.707	0.00678946	0.360293	KMT2A
ENSG00000258677	6.95568	4.30748	1.59359	2.703	0.00687177	0.363421	AC022826.2
ENSG00000226891	76.7137	-0.986947	0.365084	-2.70334	0.00686455	0.363421	LINC01359
ENSG00000168610	2107.16	0.260368	0.0963992	2.70094	0.00691441	0.365055	STAT3
ENSG00000105501	50.5007	1.04226	0.386213	2.69867	0.00696166	0.366306	SIGLEC5
ENSG00000138279	1993.2	0.282784	0.104765	2.69921	0.0069504	0.366306	ANXA7
ENSG00000136478	1584.53	-0.256941	0.0952786	-2.69673	0.00700231	0.367823	TEX2
ENSG00000188811	412.429	-0.541502	0.200853	-2.69601	0.00701757	0.368002	NHLRC3
ENSG00000106003	100.136	0.72556	0.269359	2.69365	0.00706741	0.369992	LFNG
ENSG00000085365	467.352	-0.392953	0.145969	-2.69203	0.00710191	0.371173	SCAMP1
ENSG00000159618	420.015	0.416839	0.154876	2.69144	0.0071145	0.371208	ADGRG5
ENSG00000169231	177.947	0.531648	0.197814	2.68762	0.00719636	0.37485	THBS3
ENSG00000262533	29.0267	-1.70381	0.634237	-2.68639	0.00722283	0.375599	AC090617.4
ENSG00000067842	4.11814	5.15246	1.91985	2.68378	0.0072795	0.376699	ATP2B3
ENSG00000171365	475.906	0.390164	0.145394	2.68349	0.00728575	0.376699	CLCN5
ENSG00000111775	3245.2	0.227732	0.0848458	2.68407	0.00727308	0.376699	COX6A1
ENSG00000075292	3537.83	-0.332419	0.123889	-2.68319	0.00729243	0.376699	ZNF638
ENSG00000243716	2556.31	-0.288872	0.107696	-2.68229	0.0073121	0.377089	NPIPB5
ENSG00000140379	40.8795	1.27245	0.474923	2.67929	0.00737795	0.377996	BCL2A1
ENSG00000125753	296.027	0.414982	0.154883	2.67933	0.00737706	0.377996	VASP
ENSG00000137806	294.881	0.399303	0.148986	2.68014	0.00735913	0.377996	NDUFAF1
ENSG00000115758	8811.3	0.224971	0.0839847	2.67872	0.00739047	0.377996	ODC1
ENSG00000167613	776.649	-0.279103	0.104191	-2.67877	0.00738941	0.377996	LAIR1
ENSG00000128791	1054.53	0.312624	0.116785	2.67692	0.00743019	0.379404	TWSG1
ENSG00000165507	15.8466	2.11026	0.790844	2.66837	0.00762206	0.387734	C10orf10
ENSG00000172893	530.805	0.42773	0.160308	2.66817	0.00762651	0.387734	DHCR7
ENSG00000152932	29.5041	-1.38622	0.519576	-2.66799	0.00763075	0.387734	RAB3C
ENSG00000167703	147.34	0.614112	0.230305	2.66651	0.00766424	0.388801	SLC43A2
ENSG00000119314	6604.57	0.207749	0.0779359	2.66564	0.00768416	0.389177	PTBP3
ENSG00000204131	327.347	-0.526933	0.197835	-2.6635	0.00773332	0.391029	NHSL2
ENSG00000235347	43.2434	-1.50807	0.566366	-2.66271	0.00775149	0.391312	Z84478.1
ENSG00000158691	307.08	-0.419212	0.157754	-2.65737	0.00787523	0.396272	ZSCAN12
ENSG00000231256	3.11885	-4.70958	1.77226	-2.65739	0.00787485	0.396272	C17orf105
ENSG00000204177	543.785	-0.353751	0.133183	-2.65612	0.00790462	0.397108	BMS1P1
ENSG00000134153	1333.59	0.32225	0.121351	2.65552	0.00791863	0.39717	EMC7
ENSG00000142657	3934.85	0.281169	0.105938	2.65409	0.00795229	0.397576	PGD
ENSG00000267080	216.323	-0.501011	0.188735	-2.65457	0.00794099	0.397576	ASB16-AS1
ENSG00000255073	269.835	0.526071	0.198586	2.64909	0.00807099	0.402863	ZFP91-CNTF
ENSG00000166004	894.948	-0.394589	0.149024	-2.64783	0.00810103	0.403714	CEP295
ENSG00000151748	424.545	0.403546	0.152477	2.64659	0.00813067	0.404543	SAV1
ENSG00000198538	487.21	0.416645	0.157604	2.64362	0.00820248	0.407091	ZNF28
ENSG00000198300	196.568	-0.585302	0.221421	-2.64339	0.00820807	0.407091	PEG3
ENSG00000270629	987.972	0.324029	0.122652	2.64187	0.00824505	0.407446	NBPF14
ENSG00000075407	2006.41	0.211886	0.0801844	2.64249	0.00822995	0.407446	ZNF37A
ENSG00000228157	5.65352	-3.18154	1.20446	-2.64148	0.00825452	0.407446	AC007952.2
ENSG00000276168	101.197	4.31856	1.63634	2.63915	0.0083114	0.408955	RN7SL1
ENSG00000284052	30.8945	-1.37136	0.519596	-2.63928	0.00830814	0.408955	AC006460.2
ENSG00000128266	19.2379	1.55421	0.5893	2.63738	0.00835494	0.410448	GNAZ
ENSG00000143333	98.1425	2.16488	0.821309	2.63589	0.0083916	0.411599	RGS16
ENSG00000047230	557.378	-0.334421	0.126924	-2.63481	0.00841836	0.412261	CTPS2
ENSG00000126368	324.708	-0.455217	0.173247	-2.62757	0.00859983	0.419568	NR1D1
ENSG00000255158	23.6257	-1.49875	0.57058	-2.62671	0.00862154	0.419568	AC131934.1
ENSG00000081148	12.5394	-1.95059	0.742514	-2.627	0.00861403	0.419568	IMPG2
ENSG00000250656	7.57753	-2.84488	1.08242	-2.62825	0.00858249	0.419568	ST3GAL1P1
ENSG00000273136	136.334	0.670653	0.255373	2.62617	0.00863508	0.41957	NBPF26
ENSG00000237940	111.173	-0.648333	0.246945	-2.62542	0.00865429	0.419848	LINC01238
ENSG00000168887	503.41	-0.32864	0.125246	-2.62396	0.00869149	0.420416	C2orf68
ENSG00000175455	2230.65	-0.345068	0.131536	-2.62337	0.00870657	0.420416	CCDC14
ENSG00000244675	45.0871	-1.07861	0.411153	-2.62338	0.00870631	0.420416	AC108676.1
ENSG00000143401	4133.58	0.225023	0.0858299	2.62173	0.00874842	0.421581	ANP32E
ENSG00000172794	851.84	-0.31003	0.11827	-2.62137	0.0087578	0.421581	RAB37
ENSG00000267529	108.008	-0.764517	0.291772	-2.62025	0.00878651	0.422309	AP005131.4
ENSG00000132768	471.281	0.393601	0.150249	2.61965	0.00880192	0.422397	DPH2
ENSG00000143178	19.4584	1.43449	0.547726	2.619	0.00881878	0.422554	TBX19
ENSG00000100024	4.21204	4.55806	1.74074	2.61846	0.00883271	0.42257	UPB1
ENSG00000182095	1745.47	-0.25486	0.0975021	-2.61389	0.00895183	0.427611	TNRC18
ENSG00000005187	319.315	-0.430353	0.164721	-2.61263	0.00898496	0.428536	ACSM3
ENSG00000203739	25.2278	-1.43694	0.550211	-2.61161	0.00901162	0.429149	AL645568.1
ENSG00000166920	10.6042	2.88993	1.10735	2.60978	0.00905994	0.430736	C15orf48
ENSG00000140564	849.308	0.322669	0.123661	2.6093	0.00907265	0.430736	FURIN
ENSG00000260664	45.8146	-1.09882	0.42129	-2.60823	0.00910125	0.431435	AC004158.1
ENSG00000167100	56.1123	1.0861	0.416547	2.6074	0.0091234	0.431827	SAMD14
ENSG00000163694	110.329	0.644294	0.247282	2.6055	0.00917395	0.432457	RBM47
ENSG00000134508	319.04	-0.382172	0.146676	-2.60555	0.00917278	0.432457	CABLES1
ENSG00000173198	412.027	-0.45528	0.174773	-2.60498	0.00918808	0.432457	CYSLTR1
ENSG00000277991	561.741	-2.21448	0.850146	-2.60482	0.00919234	0.432457	FP236241.1
ENSG00000103489	1480	-0.265963	0.102238	-2.60141	0.00928411	0.436115	XYLT1
ENSG00000144741	300.866	0.397699	0.152959	2.60004	0.00932131	0.437202	SLC25A26
ENSG00000166471	1469.22	0.259043	0.0996746	2.59889	0.00935253	0.438006	TMEM41B
ENSG00000271856	34.7533	1.15962	0.446492	2.59718	0.00939926	0.439532	LINC01215
ENSG00000260401	86.5058	-0.845063	0.325475	-2.5964	0.00942065	0.439871	AP002761.4
ENSG00000164400	3.80055	4.56782	1.75976	2.59571	0.00943959	0.440094	CSF2
ENSG00000205959	4.97834	-3.96417	1.52797	-2.5944	0.00947551	0.441108	AC105345.1
ENSG00000250565	78.042	-0.735002	0.283361	-2.59387	0.00949024	0.441133	ATP6V1E2
ENSG00000135362	99.7066	0.872363	0.336517	2.59233	0.00953276	0.441288	PRR5L
ENSG00000213024	1709.64	0.245351	0.0946463	2.59229	0.00953393	0.441288	NUP62
ENSG00000232149	17.1195	-1.69687	0.654603	-2.59221	0.00953614	0.441288	FERP1
ENSG00000150753	8622.26	0.231674	0.0894272	2.59064	0.00957977	0.442648	CCT5
ENSG00000034053	135.305	0.596167	0.230454	2.58692	0.00968386	0.445472	APBA2
ENSG00000054967	228.757	0.532594	0.205821	2.58765	0.0096632	0.445472	RELT
ENSG00000120949	71.4478	-0.928196	0.358735	-2.58741	0.00966999	0.445472	TNFRSF8
ENSG00000113504	407.101	0.355293	0.137501	2.58393	0.00976813	0.448023	SLC12A7
ENSG00000204539	4.91859	-3.44433	1.33272	-2.58444	0.00975386	0.448023	CDSN
ENSG00000074416	740.421	0.297744	0.1153	2.58233	0.00981344	0.448118	MGLL
ENSG00000170917	210.933	-0.460149	0.17819	-2.58236	0.00981286	0.448118	NUDT6
ENSG00000108551	28.7427	-1.28138	0.496187	-2.58245	0.00981022	0.448118	RASD1
ENSG00000047644	494.09	0.30729	0.119024	2.58174	0.00983026	0.448228	WWC3
ENSG00000178175	27.2023	1.88783	0.731908	2.57932	0.00989937	0.450396	ZNF366
ENSG00000157833	43.7416	1.1077	0.429495	2.57907	0.00990678	0.450396	GAREM2
ENSG00000184371	108.954	0.702726	0.272587	2.57799	0.00993776	0.451131	CSF1
ENSG00000166454	1216.19	0.255598	0.0991653	2.57749	0.00995195	0.451131	ATMIN
ENSG00000160285	592.771	0.52826	0.20528	2.57337	0.0100715	0.455222	LSS
ENSG00000163611	494.252	-0.355459	0.138116	-2.57363	0.0100636	0.455222	SPICE1
ENSG00000132330	592.534	-0.291025	0.113217	-2.57051	0.0101548	0.45832	SCLY
ENSG00000187231	928.821	-0.428956	0.166971	-2.56904	0.0101979	0.459602	SESTD1
ENSG00000204370	1751.95	0.272774	0.106205	2.56838	0.0102176	0.459819	SDHD
ENSG00000183718	500.512	-0.343065	0.133608	-2.56769	0.0102378	0.460065	TRIM52
ENSG00000026751	155.758	0.963163	0.375214	2.56697	0.0102591	0.460357	SLAMF7
ENSG00000100220	1590.36	0.293593	0.114442	2.56544	0.0103044	0.461723	RTCB
ENSG00000234684	112.155	-0.727692	0.283751	-2.56454	0.0103311	0.462254	SDCBP2-AS1
ENSG00000205978	668.744	-0.355118	0.138508	-2.56387	0.0103511	0.462484	NYNRIN
ENSG00000218336	2.29808	5.20033	2.02923	2.56272	0.0103857	0.463364	TENM3
ENSG00000238009	17.5219	1.66641	0.651331	2.55848	0.0105132	0.466127	AL627309.1
ENSG00000008018	1722.85	0.285078	0.11141	2.55883	0.0105026	0.466127	PSMB1
ENSG00000213366	271.541	-0.448288	0.175104	-2.56012	0.0104635	0.466127	GSTM2
ENSG00000263503	9.37525	-3.3873	1.32338	-2.55958	0.0104798	0.466127	MAPK8IP1P2
ENSG00000215893	2.55841	-5.04582	1.97244	-2.55817	0.0105226	0.466127	RPL23AP17
ENSG00000272486	42.3595	-1.20889	0.473006	-2.55575	0.0105958	0.468036	AC090922.1
ENSG00000182013	20.5389	-1.73309	0.678019	-2.55611	0.010585	0.468036	PNMA8A
ENSG00000175130	909.784	0.32377	0.126889	2.5516	0.0107229	0.471383	MARCKSL1
ENSG00000188452	1530.29	-0.340488	0.133425	-2.55189	0.0107139	0.471383	CERKL
ENSG00000184857	234.997	-0.4615	0.180958	-2.55032	0.0107625	0.471383	TMEM186
ENSG00000170264	161.286	-0.500144	0.196109	-2.55033	0.010762	0.471383	FAM161A
ENSG00000196118	153.281	-0.601422	0.235815	-2.5504	0.01076	0.471383	CCDC189
ENSG00000239998	117.652	-0.605731	0.237309	-2.5525	0.0106954	0.471383	LILRA2
ENSG00000228570	38.8411	-1.44982	0.568861	-2.54863	0.0108148	0.473005	NUTM2E
ENSG00000279467	11.4947	-2.30153	0.903416	-2.54758	0.0108473	0.47376	AP000350.7
ENSG00000138035	668.277	0.32373	0.127149	2.54606	0.0108947	0.475166	PNPT1
ENSG00000050730	66.9121	2.21335	0.869764	2.54478	0.0109348	0.476246	TNIP3
ENSG00000169429	143.683	1.77178	0.697424	2.54046	0.0110707	0.480818	CXCL8
ENSG00000160991	695.227	0.299717	0.117975	2.54051	0.0110692	0.480818	ORAI2
ENSG00000113302	19.5002	2.22544	0.877234	2.53688	0.0111845	0.484105	IL12B
ENSG00000108932	40.9799	1.14503	0.4514	2.53661	0.0111931	0.484105	SLC16A6
ENSG00000226253	18.4848	-1.5279	0.602265	-2.53693	0.0111828	0.484105	MRPL35P3
ENSG00000259080	4.69141	4.14703	1.63651	2.53407	0.0112746	0.48668	AC074091.1
ENSG00000163719	1109.77	0.290809	0.114773	2.53378	0.0112839	0.48668	MTMR14
ENSG00000126759	132.616	0.844496	0.333476	2.5324	0.0113285	0.487924	CFP
ENSG00000178462	8.95169	2.34299	0.926572	2.52866	0.0114498	0.488527	TUBAL3
ENSG00000109854	138.864	0.567167	0.224337	2.52819	0.0114653	0.488527	HTATIP2
ENSG00000140105	1232.95	0.315693	0.124775	2.53009	0.0114032	0.488527	WARS
ENSG00000143398	2066.45	0.228646	0.0904589	2.52762	0.0114839	0.488527	PIP5K1A
ENSG00000147180	415.95	-0.363063	0.143538	-2.52938	0.0114263	0.488527	ZNF711
ENSG00000175938	228.216	-0.464322	0.183424	-2.53141	0.0113604	0.488527	ORAI3
ENSG00000166664	165.691	-0.528476	0.208868	-2.5302	0.0113999	0.488527	CHRFAM7A
ENSG00000254929	58.661	-1.23552	0.48872	-2.52807	0.0114691	0.488527	AL591684.2
ENSG00000269271	7.80279	-3.01231	1.1916	-2.52795	0.0114732	0.488527	AC245036.5
ENSG00000248712	5.27015	3.34602	1.32511	2.52508	0.0115672	0.489186	CCDC153
ENSG00000037474	2351.42	0.26963	0.106815	2.52428	0.0115937	0.489186	NSUN2
ENSG00000135870	1978.13	0.200285	0.0793196	2.52504	0.0115687	0.489186	RC3H1
ENSG00000129353	859.605	-0.272547	0.107903	-2.52586	0.0115416	0.489186	SLC44A2
ENSG00000148516	499.079	-0.391636	0.155128	-2.52461	0.0115828	0.489186	ZEB1
ENSG00000198298	99.1802	-0.628582	0.248789	-2.52656	0.0115184	0.489186	ZNF485
ENSG00000091106	29.2199	1.25886	0.499123	2.52215	0.0116642	0.490942	NLRC4
ENSG00000258210	137.97	-0.772082	0.306131	-2.52206	0.0116669	0.490942	AC144548.2
ENSG00000130714	246.593	-0.407847	0.161866	-2.51965	0.0117471	0.492981	POMT1
ENSG00000174776	25.9363	-1.46733	0.582303	-2.51988	0.0117396	0.492981	WDR49
ENSG00000166523	6.16666	3.72626	1.48012	2.51754	0.0118177	0.495002	CLEC4E
ENSG00000181634	35.6122	1.84443	0.73307	2.51604	0.0118681	0.495002	TNFSF15
ENSG00000138018	2058.11	0.263653	0.104797	2.51584	0.0118748	0.495002	SELENOI
ENSG00000162601	1803.92	-0.255417	0.101467	-2.51723	0.011828	0.495002	MYSM1
ENSG00000170153	104.387	-0.797744	0.317054	-2.51611	0.0118657	0.495002	RNF150
ENSG00000272068	6.50394	3.45995	1.37569	2.51507	0.0119009	0.495423	AL365181.2
ENSG00000268565	51.6246	0.850945	0.338411	2.51454	0.0119189	0.495512	AC005339.1
ENSG00000142227	1122.85	0.26364	0.104929	2.51256	0.0119858	0.497321	EMP3
ENSG00000168172	2327.87	0.235847	0.0938767	2.51231	0.0119944	0.497321	HOOK3
ENSG00000164405	1080.87	0.248412	0.0991012	2.50665	0.0121881	0.504563	UQCRQ
ENSG00000232593	275.71	-0.445436	0.177729	-2.50626	0.0122016	0.504563	KANTR
ENSG00000159314	585.842	-0.295848	0.118209	-2.50275	0.0123233	0.508922	ARHGAP27
ENSG00000141232	243.532	0.442955	0.177054	2.50181	0.012356	0.509192	TOB1
ENSG00000134287	2309.66	0.236978	0.0947474	2.50115	0.012379	0.509192	ARF3
ENSG00000174586	32.4362	-1.1451	0.45781	-2.50126	0.0123753	0.509192	ZNF497
ENSG00000163751	3319.87	-0.33206	0.132851	-2.49949	0.0124371	0.510907	CPA3
ENSG00000114374	280.535	-0.519237	0.20778	-2.49898	0.0124552	0.510977	USP9Y
ENSG00000258890	943.448	-0.411068	0.164576	-2.49774	0.0124986	0.512082	CEP95
ENSG00000145391	654.964	0.324512	0.129996	2.49633	0.0125486	0.513128	SETD7
ENSG00000257957	40.4986	-1.13971	0.4566	-2.49609	0.0125572	0.513128	QRSL1P3
ENSG00000157978	260.404	-0.402533	0.161665	-2.48992	0.0127773	0.521439	LDLRAP1
ENSG00000001561	151.408	0.602481	0.242309	2.48641	0.0129038	0.521946	ENPP4
ENSG00000197530	137.166	0.509	0.204691	2.48668	0.0128942	0.521946	MIB2
ENSG00000130164	928.374	0.406542	0.163474	2.48689	0.0128865	0.521946	LDLR
ENSG00000161956	379.962	0.379873	0.152796	2.48614	0.0129139	0.521946	SENP3
ENSG00000115232	3611.28	-0.226476	0.0910999	-2.48602	0.0129182	0.521946	ITGA4
ENSG00000054983	637.421	-0.347363	0.139609	-2.48812	0.0128422	0.521946	GALC
ENSG00000186399	218.289	-0.518972	0.208592	-2.48798	0.0128471	0.521946	GOLGA8R
ENSG00000088970	194.502	-0.681738	0.274247	-2.48586	0.012924	0.521946	KIZ
ENSG00000111731	874.693	-0.340341	0.136949	-2.48517	0.0129488	0.52227	C2CD5
ENSG00000173692	3282.76	0.203816	0.0820691	2.48347	0.0130111	0.524101	PSMD1
ENSG00000157014	868.906	0.274967	0.110783	2.48204	0.0130634	0.525527	TATDN2
ENSG00000172058	96.4308	0.838707	0.338118	2.48052	0.0131193	0.526176	SERF1A
ENSG00000120008	1651.84	0.270229	0.108973	2.47978	0.0131465	0.526176	WDR11
ENSG00000144306	297.671	-0.430759	0.17371	-2.47976	0.0131472	0.526176	SCRN3
ENSG00000083750	292.19	-0.612945	0.247172	-2.47983	0.0131445	0.526176	RRAGB
ENSG00000275395	3.27964	4.25188	1.71639	2.47722	0.013241	0.527216	FCGBP
ENSG00000169855	637.418	0.403265	0.162725	2.47821	0.0132043	0.527216	ROBO1
ENSG00000106799	1591.03	0.265266	0.107052	2.47791	0.0132154	0.527216	TGFBR1
ENSG00000166889	2519.71	0.204142	0.0823971	2.47754	0.0132292	0.527216	PATL1
ENSG00000115009	6.85425	3.49129	1.40964	2.47672	0.0132597	0.527284	CCL20
ENSG00000273489	19.2553	-2.05158	0.828634	-2.47586	0.0132916	0.527879	AC008264.2
ENSG00000203943	41.6038	-1.11407	0.450198	-2.47461	0.0133381	0.529051	SAMD13
ENSG00000136379	142.857	0.62109	0.251077	2.47371	0.0133719	0.529715	ABHD17C
ENSG00000081237	4438.41	0.205479	0.0831249	2.47194	0.0134383	0.531546	PTPRC
ENSG00000185920	16.6849	-2.09508	0.847673	-2.47156	0.0134523	0.531546	PTCH1
ENSG00000224078	1311.31	-0.284097	0.115046	-2.46941	0.0135335	0.534076	SNHG14
ENSG00000267278	37.5954	-1.04322	0.422593	-2.46861	0.0135637	0.534589	MAP3K14-AS1
ENSG00000163666	28.8165	1.3043	0.528862	2.46624	0.0136541	0.536114	HESX1
ENSG00000102317	7229.47	0.246662	0.0999795	2.46712	0.0136203	0.536114	RBM3
ENSG00000259726	10.6805	-2.57589	1.04429	-2.46663	0.013639	0.536114	CSPG4P11
ENSG00000142507	1214.13	0.242597	0.0983862	2.46576	0.0136722	0.536147	PSMB6
ENSG00000151012	416.469	1.15651	0.469289	2.46439	0.0137246	0.537408	SLC7A11
ENSG00000149311	1316.08	-0.277089	0.112454	-2.46402	0.0137389	0.537408	ATM
ENSG00000198729	31.7373	-1.13504	0.460853	-2.46292	0.0137812	0.538383	PPP1R14C
ENSG00000136560	436.919	0.431473	0.175319	2.46107	0.0138524	0.540485	TANK
ENSG00000251544	7.59001	-2.69654	1.09613	-2.46006	0.0138914	0.541329	MTND5P12
ENSG00000175600	19.845	1.45766	0.592728	2.45924	0.0139233	0.541892	SUGCT
ENSG00000255390	14.2577	2.44286	0.993833	2.45802	0.0139706	0.543055	AC091564.5
ENSG00000226533	11.8346	-2.04792	0.833571	-2.4568	0.014018	0.544217	BTBD9-AS1
ENSG00000241525	50.4642	-0.837195	0.340839	-2.45627	0.0140386	0.544338	AC141424.1
ENSG00000258644	121.879	0.652791	0.266142	2.45279	0.0141751	0.544692	SYNJ2BP-COX16
ENSG00000119661	147.448	0.583263	0.237616	2.45465	0.0141022	0.544692	DNAL1
ENSG00000147383	365.051	0.417661	0.170254	2.45316	0.0141606	0.544692	NSDHL
ENSG00000152818	3419.81	-0.202631	0.082551	-2.45461	0.0141036	0.544692	UTRN
ENSG00000035862	774.559	-0.385974	0.157351	-2.45296	0.0141687	0.544692	TIMP2
ENSG00000106066	564.412	-0.395961	0.161425	-2.45291	0.0141705	0.544692	CPVL
ENSG00000279159	576.552	-0.430717	0.175449	-2.45495	0.0140906	0.544692	AC003681.1
ENSG00000203737	15.7598	-1.94227	0.791963	-2.45247	0.0141879	0.544692	GPR52
ENSG00000215769	110.299	-0.642206	0.26195	-2.45163	0.0142209	0.545288	ARHGAP27P1-BPTFP1-KPNA2P3
ENSG00000135124	352.637	0.359667	0.146862	2.44902	0.0143247	0.546572	P2RX4
ENSG00000254093	438.436	0.334881	0.136738	2.44907	0.0143225	0.546572	PINX1
ENSG00000124571	2496.81	0.217747	0.0888771	2.44998	0.0142866	0.546572	XPO5
ENSG00000175591	117.62	-0.619404	0.252909	-2.44912	0.0143206	0.546572	P2RY2
ENSG00000151892	6.42269	2.8866	1.17928	2.44775	0.014375	0.547147	GFRA1
ENSG00000129187	1019.43	0.265585	0.108499	2.4478	0.0143732	0.547147	DCTD
ENSG00000162437	723.143	-0.300985	0.123068	-2.44569	0.0144575	0.549614	RAVER2
ENSG00000148158	332.175	-0.347764	0.142286	-2.44413	0.0145204	0.550659	SNX30
ENSG00000180871	37.8678	-1.07499	0.439749	-2.44456	0.0145027	0.550659	CXCR2
ENSG00000229927	14.2086	-2.27867	0.932698	-2.44309	0.014562	0.551566	RHEBP1
ENSG00000043143	746.768	0.320251	0.131119	2.44245	0.0145878	0.55187	JADE2
ENSG00000204165	44.8002	1.00522	0.411837	2.44081	0.0146542	0.551902	CXorf65
ENSG00000158411	408.34	0.331184	0.135693	2.44068	0.0146596	0.551902	MITD1
ENSG00000064313	1598.93	0.282182	0.115609	2.44082	0.0146538	0.551902	TAF2
ENSG00000143753	1232.41	0.25731	0.105404	2.44119	0.0146391	0.551902	DEGS1
ENSG00000223305	13.1005	2.03615	0.834929	2.43871	0.01474	0.554256	RN7SKP30
ENSG00000257743	15.4064	2.22409	0.91267	2.4369	0.0148138	0.554349	MGAM2
ENSG00000077454	355.563	-0.364473	0.149539	-2.43731	0.0147971	0.554349	LRCH4
ENSG00000198482	395.786	-0.419805	0.172224	-2.43756	0.0147868	0.554349	ZNF808
ENSG00000146904	45.9756	-1.1335	0.464912	-2.43811	0.0147644	0.554349	EPHA1
ENSG00000144118	539.832	-0.417723	0.171466	-2.43619	0.014843	0.554776	RALB
ENSG00000133246	629.714	-0.34602	0.142072	-2.43553	0.01487	0.555116	PRAM1
ENSG00000167378	766.53	0.281292	0.115539	2.4346	0.0149082	0.555877	IRGQ
ENSG00000283294	3.1056	-4.85838	1.99618	-2.43384	0.0149395	0.556375	AP005212.5
ENSG00000044574	12719.3	0.218573	0.0898713	2.43207	0.0150128	0.558438	HSPA5
ENSG00000239911	53.1397	0.863168	0.355181	2.43022	0.0150898	0.560559	PRKAG2-AS1
ENSG00000060069	306.065	0.414705	0.170794	2.4281	0.015178	0.560559	CTDP1
ENSG00000152518	2654.22	-0.229039	0.0943222	-2.42826	0.0151715	0.560559	ZFP36L2
ENSG00000146802	370.154	-0.418747	0.172407	-2.42883	0.0151477	0.560559	TMEM168
ENSG00000138709	926.415	-0.455695	0.187665	-2.42824	0.0151722	0.560559	LARP1B
ENSG00000146021	244.741	-0.474805	0.195465	-2.4291	0.0151365	0.560559	KLHL3
ENSG00000005379	608.314	-0.351997	0.145019	-2.42725	0.015214	0.56122	TSPOAP1
ENSG00000198804	192925	-0.32428	0.133626	-2.42677	0.015234	0.561293	MT-CO1
ENSG00000108960	204.187	0.470969	0.194153	2.42576	0.0152762	0.562181	MMD
ENSG00000242616	331.459	0.403441	0.166363	2.42506	0.0153057	0.562312	GNG10
ENSG00000115271	398.395	0.322304	0.133022	2.42294	0.0153954	0.562312	GCA
ENSG00000109133	3697.6	0.25028	0.10328	2.42331	0.0153796	0.562312	TMEM33
ENSG00000169710	1528.47	0.217519	0.0897693	2.42309	0.015389	0.562312	FASN
ENSG00000120071	2411.77	-0.226243	0.0933505	-2.42359	0.0153681	0.562312	KANSL1
ENSG00000103249	392.89	-0.328066	0.135375	-2.42339	0.0153763	0.562312	CLCN7
ENSG00000266918	169.857	-0.63445	0.261879	-2.42268	0.0154063	0.562312	AC091132.4
ENSG00000279803	12.4586	-2.15094	0.888026	-2.42216	0.0154286	0.562466	AC009090.5
ENSG00000232629	71.3396	0.820006	0.338638	2.42148	0.0154574	0.562857	HLA-DQB2
ENSG00000133398	446.058	0.332814	0.137485	2.42072	0.0154898	0.563374	MED10
ENSG00000112137	1171.82	0.289164	0.119513	2.41952	0.0155412	0.564585	PHACTR1
ENSG00000187912	5.56892	2.97523	1.23056	2.41778	0.0156154	0.565183	CLEC17A
ENSG00000280649	36.0578	1.10714	0.457775	2.41852	0.0155838	0.565183	AC245100.8
ENSG00000076928	969.375	-0.281187	0.116295	-2.41789	0.015611	0.565183	ARHGEF1
ENSG00000188092	351.357	-0.45105	0.186582	-2.41743	0.0156304	0.565183	GPR89B
ENSG00000197646	3.83023	-3.60517	1.49325	-2.41431	0.0157652	0.569398	PDCD1LG2
ENSG00000279989	20.99	-1.3006	0.53894	-2.41326	0.0158104	0.570366	AC011815.3
ENSG00000276814	35.6521	1.00049	0.415394	2.40853	0.0160171	0.572509	AC004801.6
ENSG00000170185	917.783	0.316592	0.131357	2.41016	0.0159454	0.572509	USP38
ENSG00000169241	849.505	0.282014	0.117076	2.40881	0.0160045	0.572509	SLC50A1
ENSG00000196497	1162.1	0.270241	0.1122	2.40857	0.0160151	0.572509	IPO4
ENSG00000125107	11811.8	0.215682	0.0895333	2.40896	0.0159979	0.572509	CNOT1
ENSG00000248334	102.195	-0.635053	0.263449	-2.41053	0.0159292	0.572509	WHAMMP2
ENSG00000163531	3.06753	-4.27794	1.77523	-2.40979	0.0159617	0.572509	NFASC
ENSG00000241067	2.84968	-4.43395	1.83989	-2.40989	0.0159571	0.572509	AC136624.1
ENSG00000244115	89.6104	0.720191	0.299164	2.40734	0.0160691	0.573709	DNAJC25-GNG10
ENSG00000280143	173.396	-0.573009	0.238083	-2.40676	0.0160947	0.573966	AP000892.3
ENSG00000059804	1188	0.257008	0.106836	2.40564	0.016144	0.575065	SLC2A3
ENSG00000075711	762.948	-0.321768	0.133908	-2.4029	0.0162654	0.578283	DLG1
ENSG00000229334	55.3253	-0.998454	0.415616	-2.40235	0.0162902	0.578283	AC046143.1
ENSG00000259583	21.52	-1.28564	0.535112	-2.40256	0.0162806	0.578283	AC015712.2
ENSG00000258064	54.192	1.10327	0.459588	2.40056	0.01637	0.579104	AC073612.1
ENSG00000253797	847.686	0.265669	0.110637	2.40127	0.0163381	0.579104	UTP14C
ENSG00000180346	164.804	-0.537503	0.223875	-2.40091	0.0163545	0.579104	TIGD2
ENSG00000143951	172.924	-0.55755	0.232297	-2.40016	0.0163878	0.579104	WDPCP
ENSG00000196535	2022.83	-0.210467	0.0877317	-2.39898	0.0164409	0.58032	MYO18A
ENSG00000260246	10.2603	-2.56286	1.06854	-2.39846	0.0164641	0.580479	AC000032.1
ENSG00000279841	46.8038	-0.887525	0.370215	-2.39732	0.0165155	0.581633	AC092135.3
ENSG00000165732	3522.54	0.211533	0.088312	2.39529	0.0166073	0.584205	DDX21
ENSG00000137871	779.681	-0.309922	0.129433	-2.39445	0.0166452	0.584216	ZNF280D
ENSG00000257921	4.04786	-3.77628	1.57688	-2.39478	0.0166302	0.584216	AC025165.3
ENSG00000110848	96.3563	0.607788	0.254027	2.39261	0.016729	0.586497	CD69
ENSG00000157303	271.919	-0.475401	0.19878	-2.3916	0.0167753	0.587457	SUSD3
ENSG00000185630	745.136	-0.298956	0.125072	-2.39027	0.016836	0.58892	PBX1
ENSG00000116574	190.848	0.502139	0.210202	2.38884	0.0169016	0.590551	RHOU
ENSG00000015479	6277.25	-0.239856	0.100444	-2.38796	0.0169423	0.590806	MATR3
ENSG00000260260	383.922	-0.373632	0.156471	-2.38786	0.0169469	0.590806	SNHG19
ENSG00000171729	188.687	0.461224	0.193207	2.3872	0.0169773	0.5912	TMEM51
ENSG00000091879	315.241	-0.418255	0.1753	-2.38594	0.0170355	0.592564	ANGPT2
ENSG00000126457	2081.95	0.254494	0.106743	2.38417	0.0171179	0.594765	PRMT1
ENSG00000116871	656.936	0.276289	0.115911	2.38363	0.0171428	0.594967	MAP7D1
ENSG00000153898	90.3404	0.889149	0.373306	2.38182	0.0172272	0.595901	MCOLN2
ENSG00000140836	1002.85	0.406653	0.170682	2.38252	0.0171946	0.595901	ZFHX3
ENSG00000121350	360.689	0.372691	0.156453	2.38212	0.0172132	0.595901	PYROXD1
ENSG00000169696	179.343	-0.460534	0.193474	-2.38034	0.0172966	0.597636	ASPSCR1
ENSG00000171236	26.3126	1.43857	0.604738	2.37883	0.0173679	0.598252	LRG1
ENSG00000084070	935.715	0.266978	0.11222	2.37906	0.0173569	0.598252	SMAP2
ENSG00000144395	300.635	-0.444969	0.187061	-2.37874	0.0173721	0.598252	CCDC150
ENSG00000259522	55.264	7.82933	3.29307	2.37751	0.0174297	0.598665	AL136295.4
ENSG00000169715	4.26629	3.54923	1.49264	2.37783	0.017415	0.598665	MT1E
ENSG00000140740	4770.96	0.223068	0.0938499	2.37686	0.0174607	0.598665	UQCRC2
ENSG00000232757	8.92806	-2.13733	0.899229	-2.37685	0.0174611	0.598665	ETF1P1
ENSG00000213613	61.356	-0.865948	0.364531	-2.37551	0.0175247	0.600183	RPL11P3
ENSG00000100985	36.1767	1.17184	0.493407	2.375	0.0175488	0.600345	MMP9
ENSG00000211772	1899.84	-0.25818	0.108739	-2.37431	0.0175818	0.600815	TRBC2
ENSG00000133935	1143.21	0.283744	0.119548	2.37348	0.0176212	0.60084	C14orf1
ENSG00000177990	294.671	-0.437082	0.184131	-2.37375	0.0176083	0.60084	DPY19L2
ENSG00000257225	13.3532	-2.15623	0.908759	-2.37272	0.0176578	0.60143	AC079601.1
ENSG00000204954	249.494	0.371184	0.156486	2.37199	0.0176928	0.601961	C12orf73
ENSG00000283674	171.345	-0.59627	0.251617	-2.36976	0.0177999	0.604942	AC068587.6
ENSG00000184313	96.1218	-0.643905	0.271776	-2.36924	0.0178245	0.605117	MROH7
ENSG00000169230	2200.54	0.228747	0.0965687	2.36875	0.0178484	0.605268	PRELID1
ENSG00000134769	48.8419	-1.15169	0.486293	-2.36831	0.0178697	0.605331	DTNA
ENSG00000264443	17.1732	-2.40954	1.01879	-2.36509	0.0180255	0.609944	AL445686.2
ENSG00000144218	784.87	-0.442211	0.187148	-2.36289	0.0181329	0.612911	AFF3
ENSG00000272921	129.649	0.611734	0.258946	2.3624	0.0181569	0.613056	AC005832.4
ENSG00000139842	2488.42	0.215875	0.0914555	2.36044	0.0182534	0.613649	CUL4A
ENSG00000169180	3919.58	0.205667	0.0871217	2.36069	0.0182408	0.613649	XPO6
ENSG00000096060	3877.91	0.200104	0.0847575	2.3609	0.0182306	0.613649	FKBP5
ENSG00000246859	473.751	-0.391021	0.165656	-2.36044	0.0182532	0.613649	STARD4-AS1
ENSG00000213071	33.4077	-1.13883	0.482789	-2.35885	0.0183316	0.614288	LPAL2
ENSG00000118997	13.8841	-1.63446	0.69284	-2.35907	0.0183206	0.614288	DNAH7
ENSG00000251396	6.10354	-2.48017	1.0511	-2.35961	0.0182942	0.614288	LINC01301
ENSG00000204252	327.8	0.452804	0.192038	2.35788	0.0183795	0.615229	HLA-DOA
ENSG00000248803	4.05322	-3.67678	1.56077	-2.35574	0.0184856	0.618116	AC092349.1
ENSG00000188985	697.347	0.346674	0.147244	2.35441	0.0185519	0.619666	DHFRP1
ENSG00000164168	920.4	0.280904	0.119351	2.3536	0.0185925	0.619692	TMEM184C
ENSG00000273749	1494.45	0.270205	0.114798	2.35374	0.0185857	0.619692	CYFIP1
ENSG00000170458	11.2315	2.04177	0.867956	2.35239	0.0186531	0.620698	CD14
ENSG00000003056	2979.84	0.223663	0.0951027	2.3518	0.0186826	0.620698	M6PR
ENSG00000156966	260.021	-0.426931	0.181533	-2.35181	0.0186825	0.620698	B3GNT7
ENSG00000065833	54.5399	1.02045	0.434369	2.34927	0.01881	0.62095	ME1
ENSG00000111817	330.372	0.447589	0.190486	2.34972	0.0187876	0.62095	DSE
ENSG00000119523	571.26	0.321095	0.136667	2.34946	0.0188004	0.62095	ALG2
ENSG00000163106	1340.5	-0.361851	0.153973	-2.35009	0.0187689	0.62095	HPGDS
ENSG00000233695	249.773	-0.405104	0.172352	-2.35044	0.0187512	0.62095	GAS6-AS1
ENSG00000108479	161.099	-0.530758	0.225843	-2.35011	0.0187677	0.62095	GALK1
ENSG00000269958	152.901	-0.555822	0.236782	-2.3474	0.0189049	0.62342	AL049840.4
ENSG00000178209	1048.71	-0.284948	0.121441	-2.34639	0.0189561	0.624446	PLEC
ENSG00000119280	289.099	0.35973	0.153385	2.34528	0.0190127	0.624988	C1orf198
ENSG00000123353	522.42	0.333155	0.142042	2.34547	0.019003	0.624988	ORMDL2
ENSG00000117676	1075.81	0.256346	0.109355	2.34415	0.0190704	0.625019	RPS6KA1
ENSG00000080822	1424.98	0.211002	0.0900193	2.34396	0.0190801	0.625019	CLDND1
ENSG00000117632	6298.26	-0.24034	0.102536	-2.34395	0.0190806	0.625019	STMN1
ENSG00000266714	503.369	-0.295364	0.126028	-2.34364	0.0190967	0.625019	MYO15B
ENSG00000228369	5.63755	-2.71206	1.15737	-2.3433	0.0191142	0.625019	TXNDC12-AS1
ENSG00000224707	18.709	-1.46296	0.624984	-2.34079	0.0192428	0.628565	E2F3-IT1
ENSG00000132603	1356.7	0.273198	0.116735	2.34033	0.0192665	0.628679	NIP7
ENSG00000276449	100.269	-0.599577	0.25629	-2.33945	0.0193121	0.629506	AC004076.2
ENSG00000013364	46.5168	1.00667	0.430944	2.33596	0.0194932	0.631016	MVP
ENSG00000116747	3331.5	0.237815	0.101775	2.33666	0.0194569	0.631016	TROVE2
ENSG00000214425	1955.26	-0.267151	0.114345	-2.33636	0.0194723	0.631016	LRRC37A4P
ENSG00000087095	1804.33	-0.281849	0.120664	-2.33582	0.0195005	0.631016	NLK
ENSG00000144357	1256.48	-0.3392	0.145119	-2.33739	0.019419	0.631016	UBR3
ENSG00000179914	5.23751	-3.07533	1.31579	-2.33726	0.0194259	0.631016	ITLN1
ENSG00000278274	3.88954	-3.75085	1.60457	-2.33761	0.0194075	0.631016	SNORA61
ENSG00000110063	532.852	0.294607	0.126339	2.33188	0.0197071	0.634504	DCPS
ENSG00000113273	1239.35	0.2291	0.0982039	2.3329	0.0196535	0.634504	ARSB
ENSG00000129003	3721.85	-0.220378	0.0945406	-2.33104	0.0197511	0.634504	VPS13C
ENSG00000174501	859.358	-0.315301	0.135261	-2.33107	0.0197499	0.634504	ANKRD36C
ENSG00000167535	81.8955	-0.625328	0.268193	-2.33163	0.0197202	0.634504	CACNB3
ENSG00000238198	23.0425	-1.20773	0.517805	-2.33241	0.0196791	0.634504	AL357055.3
ENSG00000162746	6.51765	-2.60053	1.11535	-2.33159	0.0197224	0.634504	FCRLB
ENSG00000198842	22.2535	-1.41315	0.606387	-2.33044	0.0197828	0.634867	DUSP27
ENSG00000135605	496.254	-0.285186	0.122474	-2.32855	0.0198831	0.637427	TEC
ENSG00000228000	14.1728	1.68126	0.72331	2.3244	0.020104	0.639448	AC127537.1
ENSG00000068438	556.552	0.304623	0.131004	2.32529	0.0200563	0.639448	FTSJ1
ENSG00000149485	4030.33	0.289459	0.124575	2.32358	0.0201481	0.639448	FADS1
ENSG00000127311	1095	0.287856	0.123859	2.32406	0.0201224	0.639448	HELB
ENSG00000124535	1450.48	-0.314024	0.134977	-2.3265	0.0199919	0.639448	WRNIP1
ENSG00000083223	927.001	-0.387953	0.166833	-2.32539	0.0200509	0.639448	ZCCHC6
ENSG00000169660	118.251	-0.575409	0.247707	-2.32294	0.0201823	0.639448	HEXDC
ENSG00000178718	73.2792	-0.717567	0.308777	-2.3239	0.0201308	0.639448	RPP25
ENSG00000281100	34.513	-1.07628	0.462543	-2.32688	0.0199715	0.639448	AC105749.1
ENSG00000237336	16.6542	-1.55821	0.670791	-2.32294	0.0201825	0.639448	AL445489.1
ENSG00000279315	14.5764	-1.94738	0.837464	-2.32533	0.0200545	0.639448	AL158212.4
ENSG00000174607	2.17616	-4.41649	1.90141	-2.32274	0.0201929	0.639448	UGT8
ENSG00000000460	851.802	-0.275251	0.118609	-2.32067	0.0203049	0.640386	C1orf112
ENSG00000139278	1032.07	-0.279992	0.120601	-2.32163	0.0202527	0.640386	GLIPR1
ENSG00000182504	880.037	-0.318647	0.137266	-2.32138	0.0202666	0.640386	CEP97
ENSG00000106336	3.51401	-3.56353	1.53544	-2.32085	0.0202948	0.640386	FBXO24
ENSG00000114861	2289.28	-0.232847	0.100401	-2.31917	0.020386	0.641687	FOXP1
ENSG00000104490	243.647	-0.535191	0.230771	-2.31914	0.0203874	0.641687	NCALD
ENSG00000163141	8.68376	2.04248	0.881447	2.31719	0.0204934	0.64372	BNIPL
ENSG00000131149	3408.41	-0.213507	0.0921386	-2.31724	0.0204908	0.64372	GSE1
ENSG00000166128	902.32	0.248131	0.107129	2.3162	0.0205473	0.644243	RAB8B
ENSG00000189195	63.8743	-2.16581	0.935101	-2.31612	0.0205515	0.644243	BTBD8
ENSG00000166455	23.2692	1.34738	0.582172	2.3144	0.0206456	0.645613	C16orf46
ENSG00000267272	44.4717	0.913728	0.395274	2.31163	0.0207979	0.645613	LINC01140
ENSG00000130349	140.808	0.57259	0.247438	2.31407	0.0206638	0.645613	C6orf203
ENSG00000169955	357.099	0.350626	0.151653	2.31202	0.0207766	0.645613	ZNF747
ENSG00000141424	635.248	0.322744	0.139764	2.30921	0.0209319	0.645613	SLC39A6
ENSG00000155189	1451.9	0.276759	0.120001	2.30631	0.0210934	0.645613	AGPAT5
ENSG00000189043	1840.72	0.208484	0.0900666	2.31477	0.0206254	0.645613	NDUFA4
ENSG00000090520	1808.81	0.196774	0.0853165	2.3064	0.0210885	0.645613	DNAJB11
ENSG00000168488	3179.53	0.192086	0.083213	2.30836	0.0209791	0.645613	ATXN2L
ENSG00000225921	3565.21	0.178606	0.077322	2.3099	0.0208936	0.645613	NOL7
ENSG00000172115	10352.5	0.174715	0.0755757	2.31179	0.0207895	0.645613	CYCS
ENSG00000114857	5325.04	-0.224652	0.0971557	-2.31229	0.0207617	0.645613	NKTR
ENSG00000132716	1145.81	-0.239306	0.103691	-2.30786	0.0210068	0.645613	DCAF8
ENSG00000135525	654.865	-0.301422	0.13028	-2.31365	0.0206869	0.645613	MAP7
ENSG00000171988	2180.33	-0.306364	0.132737	-2.30805	0.0209962	0.645613	JMJD1C
ENSG00000183354	1025.9	-0.309714	0.134137	-2.30894	0.020947	0.645613	KIAA2026
ENSG00000145390	259.925	-0.42357	0.183499	-2.3083	0.0209825	0.645613	USP53
ENSG00000105877	63.3192	-0.772883	0.334984	-2.30723	0.0210423	0.645613	DNAH11
ENSG00000156689	54.1585	-0.956603	0.413878	-2.31132	0.0208153	0.645613	GLYATL2
ENSG00000283125	44.0218	-0.986727	0.42754	-2.30792	0.0210037	0.645613	AC022726.2
ENSG00000226167	34.8364	-1.27562	0.552613	-2.30834	0.0209801	0.645613	AP4B1-AS1
ENSG00000115252	20.1929	-1.7597	0.762976	-2.30636	0.0210904	0.645613	PDE1A
ENSG00000232354	4.76259	-2.86186	1.24019	-2.30761	0.0210211	0.645613	VIPR1-AS1
ENSG00000248851	2.45266	-5.15183	2.2337	-2.30641	0.0210875	0.645613	AC006427.1
ENSG00000182923	963.268	-0.337037	0.146212	-2.30513	0.0211593	0.646993	CEP63
ENSG00000075240	461.237	-0.317318	0.137792	-2.30288	0.0212855	0.648301	GRAMD4
ENSG00000245648	17.6468	-1.61174	0.699565	-2.30392	0.0212269	0.648301	AC022075.1
ENSG00000261645	9.57152	-1.82926	0.794318	-2.30293	0.0212829	0.648301	DISC1FP1
ENSG00000223117	3.44267	-3.85564	1.67426	-2.30289	0.0212848	0.648301	RN7SKP296
ENSG00000198690	424.302	-0.311498	0.135309	-2.30212	0.0213282	0.648966	FAN1
ENSG00000102218	1014.15	0.284723	0.123708	2.30157	0.0213592	0.649273	RP2
ENSG00000087253	2507.18	-0.223428	0.0971956	-2.29874	0.0215196	0.65351	LPCAT2
ENSG00000147202	1067.13	0.381278	0.165905	2.29817	0.0215524	0.653867	DIAPH2
ENSG00000108825	8.01516	3.12366	1.3599	2.29698	0.02162	0.65528	PTGES3L-AARSD1
ENSG00000263590	4.64445	-4.48772	1.95424	-2.2964	0.0216532	0.655648	AC239800.3
ENSG00000255274	6.30282	2.58946	1.12781	2.29601	0.0216752	0.655676	TMPRSS4-AS1
ENSG00000270157	75.4566	0.713232	0.31071	2.29549	0.0217051	0.65594	AC004918.3
ENSG00000268199	13.6864	1.89841	0.827847	2.29319	0.0218371	0.656043	AC010335.1
ENSG00000077238	289.389	0.432283	0.188437	2.29404	0.021788	0.656043	IL4R
ENSG00000111911	347.219	0.392676	0.171219	2.29341	0.0218244	0.656043	HINT3
ENSG00000164258	474.368	-0.311877	0.136043	-2.29249	0.0218772	0.656043	NDUFS4
ENSG00000104903	453.886	-0.339119	0.14792	-2.29257	0.0218726	0.656043	LYL1
ENSG00000110060	203.441	-0.456607	0.199091	-2.29346	0.0218218	0.656043	PUS3
ENSG00000213626	59.0876	-0.793497	0.345962	-2.29359	0.0218138	0.656043	LBH
ENSG00000127074	2.07176	-4.91326	2.14217	-2.29359	0.0218142	0.656043	RGS13
ENSG00000159433	878.119	-0.278551	0.121539	-2.29187	0.0219133	0.65649	STARD9
ENSG00000125827	1852.7	-0.264917	0.115658	-2.29052	0.021991	0.658184	TMX4
ENSG00000271551	10.8881	-1.99215	0.87013	-2.28949	0.022051	0.659347	AL355297.4
ENSG00000131467	3888.66	0.186784	0.0816026	2.28895	0.0220824	0.65965	PSME3
ENSG00000169136	196.412	0.478707	0.209407	2.28601	0.0222535	0.661584	ATF5
ENSG00000065491	240.721	0.414292	0.181161	2.28687	0.0222034	0.661584	TBC1D22B
ENSG00000146223	3417.48	0.199353	0.0871877	2.28648	0.0222264	0.661584	RPL7L1
ENSG00000198673	266.36	-0.544038	0.237933	-2.28651	0.0222243	0.661584	FAM19A2
ENSG00000139132	98.2173	-0.626373	0.274001	-2.28603	0.0222528	0.661584	FGD4
ENSG00000101384	114.87	-0.578457	0.25312	-2.28531	0.0222949	0.661981	JAG1
ENSG00000263874	18.5912	-1.52016	0.665259	-2.28506	0.0223094	0.661981	LINC00672
ENSG00000170891	675.405	-0.280688	0.122934	-2.28324	0.0224161	0.664472	CYTL1
ENSG00000271857	11.6974	-1.9214	0.841647	-2.2829	0.0224361	0.664472	AL096865.1
ENSG00000107719	199.124	-0.566619	0.248366	-2.28138	0.0225258	0.666495	PALD1
ENSG00000227842	2.60519	-4.5411	1.99084	-2.281	0.0225487	0.666537	AC093166.1
ENSG00000175189	6.74235	-3.25601	1.42785	-2.28035	0.0225869	0.667031	INHBC
ENSG00000135365	1208.85	0.212564	0.0932368	2.27983	0.022618	0.667317	PHF21A
ENSG00000075213	18.2626	1.82807	0.802386	2.27829	0.0227094	0.66938	SEMA3A
ENSG00000258429	77.3096	0.820743	0.360627	2.27588	0.0228532	0.670354	PDF
ENSG00000162769	559.423	0.375189	0.164877	2.27557	0.0228719	0.670354	FLVCR1
ENSG00000183741	665.579	0.259496	0.113965	2.27698	0.0227874	0.670354	CBX6
ENSG00000115827	559.565	-0.351034	0.154251	-2.27573	0.0228621	0.670354	DCAF17
ENSG00000163053	112.175	-0.553661	0.243141	-2.27711	0.0227794	0.670354	SLC16A14
ENSG00000132010	89.6605	-0.601627	0.264289	-2.2764	0.0228221	0.670354	ZNF20
ENSG00000164761	2.56249	4.75336	2.09226	2.27187	0.0230942	0.673579	TNFRSF11B
ENSG00000170779	638.547	0.253052	0.111336	2.27288	0.0230336	0.673579	CDCA4
ENSG00000125977	3311.28	0.219021	0.0964167	2.27161	0.0231102	0.673579	EIF2S2
ENSG00000112182	204.785	-0.454297	0.200023	-2.27122	0.0231335	0.673579	BACH2
ENSG00000204311	36.1145	-0.927656	0.408086	-2.27318	0.0230151	0.673579	DFNB59
ENSG00000174946	39.8042	-1.11648	0.491418	-2.27196	0.0230892	0.673579	GPR171
ENSG00000270067	13.012	-1.58279	0.696826	-2.27142	0.0231213	0.673579	AC008536.1
ENSG00000167371	6.59678	2.75452	1.21342	2.27005	0.0232043	0.67501	PRRT2
ENSG00000231887	35.7763	1.06192	0.46822	2.26799	0.0233298	0.676867	PRH1
ENSG00000130340	414.7	0.318556	0.140448	2.26814	0.0233206	0.676867	SNX9
ENSG00000272750	36.3426	-1.03419	0.456008	-2.26793	0.0233335	0.676867	AL592148.3
ENSG00000080815	1321.97	0.209378	0.0923706	2.26672	0.0234074	0.678379	PSEN1
ENSG00000142867	481.052	0.303313	0.13392	2.26488	0.02352	0.679742	BCL10
ENSG00000156931	800.195	-0.321326	0.141834	-2.2655	0.0234818	0.679742	VPS8
ENSG00000180096	154.856	-0.486636	0.214857	-2.26493	0.0235172	0.679742	SEPT1
ENSG00000117984	1075.22	-0.288333	0.127345	-2.2642	0.0235621	0.680009	CTSD
ENSG00000237649	359.527	-0.354005	0.156386	-2.26366	0.0235949	0.680009	KIFC1
ENSG00000283154	92.6888	-0.908881	0.401462	-2.26393	0.0235785	0.680009	IQCJ-SCHIP1
ENSG00000273428	4.08698	4.06493	1.79693	2.26216	0.0236877	0.682054	AC004832.6
ENSG00000138757	4959.84	0.19948	0.0882035	2.26159	0.0237226	0.682425	G3BP2
ENSG00000281183	76.1673	-0.744903	0.329463	-2.26096	0.0237617	0.682918	NPTN-IT1
ENSG00000240694	6.54436	3.1754	1.40578	2.25881	0.0238949	0.685795	PNMA2
ENSG00000272325	2932.55	-0.279232	0.123628	-2.25864	0.0239059	0.685795	NUDT3
ENSG00000197261	7.29586	-2.82403	1.25066	-2.25803	0.023944	0.686254	C6orf141
ENSG00000196419	6228.3	0.20442	0.0905465	2.25762	0.0239691	0.686341	XRCC6
ENSG00000179241	466.711	-0.316412	0.140184	-2.25711	0.024001	0.686623	LDLRAD3
ENSG00000095637	175.07	-0.42512	0.188379	-2.25673	0.0240249	0.686674	SORBS1
ENSG00000140284	577.924	-0.402807	0.178533	-2.25621	0.0240577	0.68698	SLC27A2
ENSG00000126217	31.6133	-0.953454	0.422705	-2.2556	0.0240955	0.687429	MCF2L
ENSG00000139351	88.7829	-0.745975	0.330792	-2.25512	0.0241259	0.687665	SYCP3
ENSG00000281691	158.401	-0.555904	0.246573	-2.25453	0.0241631	0.688095	RBM5-AS1
ENSG00000173930	118.496	-0.56961	0.252801	-2.2532	0.0242466	0.689841	SLCO4C1
ENSG00000121039	131.272	0.518545	0.230191	2.25268	0.0242796	0.69015	RDH10
ENSG00000197965	1291.32	0.235018	0.104363	2.25194	0.0243263	0.690213	MPZL1
ENSG00000235619	7.25897	-2.19413	0.974243	-2.25214	0.0243134	0.690213	RPL36AP33
ENSG00000169299	1330.88	0.234138	0.104005	2.25122	0.0243714	0.690864	PGM2
ENSG00000092020	380.581	0.329561	0.146537	2.24899	0.0245129	0.693611	PPP2R3C
ENSG00000172967	5.17081	-2.9438	1.30891	-2.24904	0.0245097	0.693611	XKR3
ENSG00000228305	3.35424	3.84427	1.71039	2.2476	0.0246019	0.694915	AC016734.1
ENSG00000143621	6085.34	0.178378	0.0793899	2.24686	0.0246487	0.694915	ILF2
ENSG00000165646	376.738	-0.349432	0.155544	-2.24652	0.0246708	0.694915	SLC18A2
ENSG00000229999	10.9388	-1.78401	0.793939	-2.24704	0.0246375	0.694915	AL022238.2
ENSG00000224163	11.7406	-1.93295	0.860247	-2.24697	0.0246421	0.694915	AC025594.1
ENSG00000125746	110.429	0.562027	0.250384	2.24466	0.0247899	0.695862	EML2
ENSG00000198355	212.485	0.422506	0.188261	2.24425	0.0248163	0.695862	PIM3
ENSG00000174840	1341.4	0.220352	0.0981257	2.24561	0.0247289	0.695862	PDE12
ENSG00000082074	752.111	-0.243946	0.108652	-2.2452	0.024755	0.695862	FYB
ENSG00000167925	104.423	-0.546455	0.243481	-2.24435	0.0248102	0.695862	GHDC
ENSG00000138190	815.137	-0.318856	0.142182	-2.2426	0.0249227	0.698216	EXOC6
ENSG00000007341	358.407	-0.375567	0.167543	-2.24161	0.0249866	0.698748	ST7L
ENSG00000269924	29.0296	-1.08946	0.48596	-2.24187	0.0249701	0.698748	AC024451.4
ENSG00000198408	1565.79	-0.318068	0.141939	-2.24088	0.025034	0.698923	MGEA5
ENSG00000202198	46.9938	-9.38828	4.18967	-2.24082	0.0250378	0.698923	7SK
ENSG00000012048	1855.51	-0.186039	0.0830509	-2.24006	0.0250873	0.699676	BRCA1
ENSG00000226777	3469.94	-0.199353	0.089043	-2.23884	0.0251666	0.701261	FAM30A
ENSG00000144792	318.342	-0.500187	0.223688	-2.23609	0.0253459	0.705623	ZNF660
ENSG00000214650	23.1885	1.64367	0.735451	2.23491	0.0254233	0.707145	AC073592.1
ENSG00000165609	1065.24	0.215611	0.0965345	2.23351	0.0255154	0.709073	NUDT5
ENSG00000008952	1247.31	-0.397608	0.178145	-2.23193	0.0256196	0.710066	SEC62
ENSG00000095585	255.425	-0.533609	0.239078	-2.23195	0.0256183	0.710066	BLNK
ENSG00000228663	58.2496	-0.938296	0.420363	-2.23211	0.0256079	0.710066	PSMD10P1
ENSG00000146263	2020.44	-0.217063	0.0973107	-2.23061	0.0257067	0.711843	MMS22L
ENSG00000130487	23.9763	1.77671	0.797161	2.2288	0.0258271	0.713096	KLHDC7B
ENSG00000162607	1166.27	0.239746	0.107549	2.22917	0.0258025	0.713096	USP1
ENSG00000196632	33.4357	-1.0819	0.4854	-2.22888	0.0258217	0.713096	WNK3
ENSG00000279926	11.2128	-1.85057	0.830389	-2.22855	0.0258436	0.713096	AL138831.3
ENSG00000280028	4.59731	-3.2665	1.46664	-2.22719	0.0259343	0.714962	AC007431.3
ENSG00000226964	16.6692	2.11564	0.950261	2.22637	0.0259892	0.715209	RHEBP2
ENSG00000134824	3485.25	0.213073	0.0956904	2.22669	0.0259682	0.715209	FADS2
ENSG00000279200	1.78034	4.82034	2.16763	2.22379	0.0261628	0.717868	AC020558.3
ENSG00000276547	9.95732	1.95123	0.877169	2.22446	0.0261174	0.717868	PCDHGB5
ENSG00000083896	1473.33	-0.242345	0.10899	-2.22356	0.0261782	0.717868	YTHDC1
ENSG00000131747	9049.97	-0.292414	0.131495	-2.22377	0.0261641	0.717868	TOP2A
ENSG00000082153	1853.66	0.204549	0.0920243	2.22277	0.0262312	0.718057	BZW1
ENSG00000117155	374.886	-0.402536	0.181069	-2.22311	0.0262084	0.718057	SSX2IP
ENSG00000267551	59.8818	0.72845	0.327927	2.22138	0.0263254	0.718106	AC005264.1
ENSG00000128805	239.857	-0.382844	0.172279	-2.22223	0.026268	0.718106	ARHGAP22
ENSG00000198840	643.445	-0.446515	0.200989	-2.22159	0.0263113	0.718106	MT-ND3
ENSG00000265713	53.6255	-1.09978	0.494959	-2.22195	0.0262864	0.718106	AC023389.2
ENSG00000128692	15.1119	1.73789	0.782706	2.22036	0.0263945	0.718218	EIF2S2P4
ENSG00000184831	310.156	0.349553	0.157456	2.22001	0.0264182	0.718218	APOO
ENSG00000118246	726.807	0.328965	0.148208	2.21961	0.026445	0.718218	FASTKD2
ENSG00000164104	5570.15	-0.237218	0.106857	-2.21995	0.0264225	0.718218	HMGB2
ENSG00000265018	35.2653	-1.18897	0.535451	-2.2205	0.0263847	0.718218	AGAP12P
ENSG00000270012	94.4032	0.709315	0.319863	2.21756	0.0265849	0.718255	AC232271.1
ENSG00000198252	899.453	0.264567	0.119281	2.21801	0.026554	0.718255	STYX
ENSG00000114354	1938.04	0.235453	0.106097	2.21921	0.0264722	0.718255	TFG
ENSG00000275221	214.955	-0.479269	0.216043	-2.2184	0.0265277	0.718255	HIST1H2AK
ENSG00000130270	117.229	-0.601631	0.271299	-2.2176	0.0265823	0.718255	ATP8B3
ENSG00000280157	5.64399	-2.77127	1.24895	-2.21889	0.0264945	0.718255	AL359510.2
ENSG00000173812	2081.74	0.192918	0.0870273	2.21676	0.0266397	0.719109	EIF1
ENSG00000182481	4955.6	0.220026	0.0993068	2.21562	0.0267173	0.719954	KPNA2
ENSG00000228057	10.5704	-1.968	0.888126	-2.2159	0.0266981	0.719954	SEC63P1
ENSG00000106803	1460.01	0.211159	0.0953231	2.21519	0.0267472	0.720136	SEC61B
ENSG00000278811	99.5952	-0.632239	0.285469	-2.21473	0.0267783	0.72035	LINC00624
ENSG00000117450	7202.47	0.182576	0.0824625	2.21405	0.0268252	0.720989	PRDX1
ENSG00000115520	249.236	0.459242	0.20752	2.21299	0.026898	0.721697	COQ10B
ENSG00000248521	1.89521	-4.84646	2.18981	-2.21319	0.0268845	0.721697	AC092612.1
ENSG00000170759	2286.54	0.191212	0.0864756	2.21116	0.0270244	0.723657	KIF5B
ENSG00000137501	171.632	-0.512473	0.231791	-2.21093	0.0270409	0.723657	SYTL2
ENSG00000226232	28.3753	-1.05937	0.479038	-2.21145	0.027005	0.723657	NPIPB14P
ENSG00000100387	2203.95	0.202416	0.0915722	2.21045	0.027074	0.723922	RBX1
ENSG00000073146	5.08533	3.15439	1.42752	2.2097	0.0271257	0.724059	MOV10L1
ENSG00000142798	1135.57	-0.24531	0.111001	-2.20998	0.0271067	0.724059	HSPG2
ENSG00000152382	417.964	0.30148	0.136485	2.2089	0.0271817	0.724931	TADA1
ENSG00000160013	34.5014	1.1353	0.514573	2.2063	0.027363	0.725148	PTGIR
ENSG00000100811	2533.04	0.175987	0.0797552	2.20659	0.0273425	0.725148	YY1
ENSG00000161960	7003.96	0.166203	0.0753377	2.20611	0.0273764	0.725148	EIF4A1
ENSG00000100321	864.239	-0.228394	0.10344	-2.20799	0.0272452	0.725148	SYNGR1
ENSG00000136436	820.471	-0.241188	0.109289	-2.20688	0.0273225	0.725148	CALCOCO2
ENSG00000132549	2012.88	-0.27271	0.12353	-2.20764	0.0272693	0.725148	VPS13B
ENSG00000116667	539.785	-0.303662	0.137514	-2.20824	0.0272278	0.725148	C1orf21
ENSG00000272371	4.73743	-3.31777	1.50301	-2.20742	0.0272846	0.725148	AL591167.1
ENSG00000159596	1267.09	0.229209	0.10392	2.20564	0.0274092	0.725399	TMEM69
ENSG00000240463	2.63345	-4.0712	1.84638	-2.20496	0.0274566	0.726037	RPS19P3
ENSG00000179010	4926.34	0.18492	0.0839183	2.20357	0.0275547	0.726968	MRFAP1
ENSG00000219712	4.85009	-3.24776	1.47387	-2.20356	0.027555	0.726968	AL357054.1
ENSG00000229700	3.91058	-3.28231	1.48961	-2.20346	0.027562	0.726968	AL008627.1
ENSG00000205238	669.132	-0.422974	0.192022	-2.20273	0.0276134	0.727091	SPDYE2
ENSG00000171217	34.147	-1.05988	0.481154	-2.20279	0.0276098	0.727091	CLDN20
ENSG00000110057	85.6176	-0.644277	0.292663	-2.20143	0.0277056	0.728902	UNC93B1
ENSG00000283103	111.743	0.623512	0.283494	2.19938	0.0278507	0.732099	AC010642.2
ENSG00000161813	1897.49	0.204163	0.0929048	2.19755	0.027981	0.734282	LARP4
ENSG00000223764	5.18577	-3.12762	1.42318	-2.19763	0.0279755	0.734282	AL645608.1
ENSG00000145087	84.2685	-0.751076	0.341875	-2.19693	0.0280252	0.734823	STXBP5L
ENSG00000137364	463.584	0.320668	0.146	2.19636	0.028066	0.735273	TPMT
ENSG00000198513	91.5669	-0.69677	0.317287	-2.19602	0.0280904	0.735291	ATL1
ENSG00000172602	5.14816	3.51464	1.60152	2.19457	0.0281945	0.73554	RND1
ENSG00000240057	9.05916	1.75191	0.798277	2.19462	0.028191	0.73554	AC078785.1
ENSG00000182670	5199.14	-0.225392	0.102668	-2.19535	0.0281385	0.73554	TTC3
ENSG00000145833	3700.86	-0.309925	0.141183	-2.1952	0.0281494	0.73554	DDX46
ENSG00000157191	646.24	0.299008	0.136349	2.19296	0.0283106	0.737331	NECAP2
ENSG00000158427	103.774	-0.573555	0.26153	-2.19308	0.0283018	0.737331	TMSB15B
ENSG00000279191	140.696	-0.622673	0.284041	-2.19219	0.0283654	0.738142	AC068491.4
ENSG00000186472	93.014	-0.570934	0.260492	-2.19175	0.0283973	0.738354	PCLO
ENSG00000128617	11.1635	-1.69272	0.772556	-2.19107	0.028447	0.739027	OPN1SW
ENSG00000211459	1.44311e+06	-0.21952	0.100254	-2.18965	0.0285498	0.739844	MT-RNR1
ENSG00000177200	2425.91	-0.315855	0.144225	-2.19002	0.028523	0.739844	CHD9
ENSG00000163406	171.888	-0.499953	0.228296	-2.18993	0.0285294	0.739844	SLC15A2
ENSG00000105518	249.388	0.391533	0.178888	2.1887	0.0286186	0.740394	TMEM205
ENSG00000230322	47.2809	-0.800513	0.365732	-2.1888	0.0286115	0.740394	AL136320.1
ENSG00000234883	54.8217	0.759736	0.347967	2.18335	0.0290097	0.748254	MIR155HG
ENSG00000179115	1664.25	0.20884	0.0956338	2.18374	0.0289812	0.748254	FARSA
ENSG00000164171	74.8349	-0.752589	0.344713	-2.18323	0.0290187	0.748254	ITGA2
ENSG00000242553	19.7827	-1.26814	0.58073	-2.1837	0.0289844	0.748254	AP001432.1
ENSG00000100629	922.357	-0.282272	0.129352	-2.18221	0.0290943	0.749583	CEP128
ENSG00000186469	280.328	-0.391214	0.179344	-2.18136	0.0291568	0.750572	GNG2
ENSG00000109929	270.766	0.43013	0.197312	2.17995	0.0292609	0.752627	SC5D
ENSG00000071242	68.3767	-0.798307	0.366296	-2.1794	0.0293017	0.753053	RPS6KA2
ENSG00000273162	20.4764	-1.22219	0.560929	-2.17886	0.0293417	0.75346	AL133215.2
ENSG00000230650	9.32921	-2.47449	1.13591	-2.17842	0.029375	0.753692	AC140479.2
ENSG00000275302	128.391	2.04859	0.941017	2.17699	0.0294813	0.754038	CCL4
ENSG00000118939	248.088	0.41654	0.191307	2.17734	0.0294556	0.754038	UCHL3
ENSG00000154310	1171.7	-0.310224	0.142498	-2.17704	0.0294775	0.754038	TNIK
ENSG00000279355	17.7113	-1.36023	0.624837	-2.17693	0.0294855	0.754038	AGPAT4-IT1
ENSG00000234338	35.6647	-1.08082	0.496577	-2.17654	0.0295148	0.754167	AC073349.2
ENSG00000105339	849.125	-0.223493	0.102734	-2.17545	0.0295961	0.755213	DENND3
ENSG00000157077	113.289	-0.59298	0.272591	-2.17534	0.0296043	0.755213	ZFYVE9
ENSG00000188771	12.7658	-1.70355	0.783411	-2.17452	0.0296659	0.756164	PLET1
ENSG00000203710	20.646	-1.30392	0.599741	-2.17413	0.0296952	0.75629	CR1
ENSG00000133056	828.375	-0.281156	0.129372	-2.17324	0.0297625	0.756766	PIK3C2B
ENSG00000280136	49.1113	-1.11809	0.51446	-2.17333	0.0297558	0.756766	AC240565.1
ENSG00000184470	192.935	-0.411115	0.189218	-2.17271	0.0298024	0.757162	TXNRD2
ENSG00000067167	1431.48	0.221389	0.101932	2.17193	0.0298608	0.757434	TRAM1
ENSG00000103037	621.535	-0.400249	0.184311	-2.1716	0.0298862	0.757434	SETD6
ENSG00000276255	16.7134	-1.46554	0.674787	-2.17186	0.0298665	0.757434	AL136379.1
ENSG00000163468	3496.22	0.173285	0.0798796	2.16933	0.0300576	0.761158	CCT3
ENSG00000136026	229.977	0.651698	0.300488	2.1688	0.0300977	0.761546	CKAP4
ENSG00000116679	2495.72	-0.333382	0.15374	-2.16848	0.0301219	0.761546	IVNS1ABP
ENSG00000107968	217.819	0.523107	0.24134	2.16751	0.0301959	0.761981	MAP3K8
ENSG00000160752	2587.32	0.243571	0.112447	2.1661	0.0303038	0.761981	FDPS
ENSG00000174574	1510.39	0.194781	0.0899277	2.16598	0.0303129	0.761981	AKIRIN1
ENSG00000143569	7598.72	0.176932	0.0816283	2.16753	0.0301943	0.761981	UBAP2L
ENSG00000124406	480.772	-0.279878	0.129181	-2.16655	0.0302689	0.761981	ATP8A1
ENSG00000185658	1297.22	-0.301051	0.138957	-2.16651	0.030272	0.761981	BRWD1
ENSG00000111832	724.293	-0.372337	0.171931	-2.16562	0.0303405	0.761981	RWDD1
ENSG00000230393	11.4684	-1.52177	0.702778	-2.16537	0.0303597	0.761981	AC092667.1
ENSG00000101311	14.5649	-1.64574	0.759462	-2.16698	0.030236	0.761981	FERMT1
ENSG00000203709	261.588	-0.356235	0.164575	-2.16457	0.0304206	0.762896	C1orf132
ENSG00000179331	17.8197	1.41353	0.653152	2.16417	0.0304511	0.763045	RAB39A
ENSG00000168913	3.56338	-3.82511	1.76795	-2.16359	0.030496	0.763554	ENHO
ENSG00000141682	241.362	0.398237	0.184123	2.16289	0.0305499	0.764287	PMAIP1
ENSG00000074266	325.94	0.364199	0.168447	2.16211	0.0306099	0.764559	EED
ENSG00000178917	241.689	-0.475336	0.219843	-2.16216	0.0306058	0.764559	ZNF852
ENSG00000280003	6.50068	-2.08388	0.964142	-2.16139	0.0306653	0.765328	AC097637.2
ENSG00000258790	72.9844	0.779198	0.360891	2.15909	0.030843	0.769145	AL121594.3
ENSG00000180423	54.3587	0.731512	0.338904	2.15846	0.0308918	0.769746	HARBI1
ENSG00000257489	23.3032	-1.05538	0.489276	-2.15703	0.0310035	0.771911	AC010203.1
ENSG00000236900	5.00232	-3.20678	1.48702	-2.15651	0.0310437	0.772151	TIMM9P1
ENSG00000248459	1.84948	-4.36414	2.02393	-2.15627	0.0310628	0.772151	AC083906.1
ENSG00000275895	1711.38	0.236393	0.109689	2.15512	0.0311528	0.773151	U2AF1L5
ENSG00000198105	320.878	-0.326677	0.151568	-2.15531	0.0311376	0.773151	ZNF248
ENSG00000138755	3.50462	4.16363	1.93354	2.15337	0.0312898	0.773671	CXCL9
ENSG00000128578	208.293	0.427205	0.198453	2.15268	0.031344	0.773671	STRIP2
ENSG00000091651	869.689	0.26894	0.124884	2.15353	0.0312774	0.773671	ORC6
ENSG00000118260	1997.28	0.216638	0.100584	2.15379	0.0312567	0.773671	CREB1
ENSG00000123136	2534.82	0.192946	0.0895622	2.15433	0.0312146	0.773671	DDX39A
ENSG00000064547	62.8399	-0.678229	0.31507	-2.15263	0.0313479	0.773671	LPAR2
ENSG00000273173	40.0441	-1.00269	0.465766	-2.15279	0.0313355	0.773671	SNURF
ENSG00000155097	1234.7	0.238466	0.110828	2.15167	0.0314232	0.774301	ATP6V1C1
ENSG00000229953	10.3901	-1.62398	0.75468	-2.15188	0.0314072	0.774301	AL590666.2
ENSG00000139323	324.121	-0.368319	0.171214	-2.15122	0.031459	0.774569	POC1B
ENSG00000168724	2103.59	0.195047	0.0907107	2.15021	0.0315387	0.774809	DNAJC21
ENSG00000205464	52.2245	-0.825824	0.383988	-2.15065	0.0315039	0.774809	ATP6AP1L
ENSG00000241941	8.15915	-2.4116	1.1216	-2.15015	0.0315435	0.774809	AC048341.1
ENSG00000187189	604.271	0.28213	0.131287	2.14895	0.0316383	0.776525	TSPYL4
ENSG00000171223	230.735	0.630751	0.29397	2.14563	0.0319024	0.781771	JUNB
ENSG00000242338	63.3298	-0.733659	0.341902	-2.14582	0.0318876	0.781771	BMS1P4
ENSG00000163281	251.461	0.369498	0.172458	2.14254	0.03215	0.784266	GNPDA2
ENSG00000143545	454.812	0.278547	0.12999	2.14284	0.0321263	0.784266	RAB13
ENSG00000139726	1098.02	0.257734	0.120385	2.14091	0.0322816	0.784266	DENR
ENSG00000185947	499.899	0.251457	0.117326	2.14324	0.0320938	0.784266	ZNF267
ENSG00000124209	1024.76	0.243266	0.113597	2.14148	0.0322352	0.784266	RAB22A
ENSG00000090861	2138.51	0.208808	0.097524	2.14109	0.0322664	0.784266	AARS
ENSG00000163297	988.479	-0.278886	0.130199	-2.14201	0.0321929	0.784266	ANTXR2
ENSG00000154188	1002.24	-0.290322	0.135558	-2.14168	0.0322192	0.784266	ANGPT1
ENSG00000145331	140.012	-0.536909	0.250638	-2.14217	0.0321799	0.784266	TRMT10A
ENSG00000250506	40.7291	-0.79881	0.372707	-2.14327	0.0320917	0.784266	CDK3
ENSG00000231063	19.8572	-1.30017	0.6069	-2.14232	0.0321679	0.784266	AC006994.1
ENSG00000129515	1499.5	0.280712	0.13116	2.14023	0.0323363	0.78437	SNX6
ENSG00000128322	1795.68	-0.271483	0.126842	-2.14033	0.0323279	0.78437	IGLL1
ENSG00000204604	478.479	0.317607	0.14843	2.13978	0.0323724	0.784633	ZNF468
ENSG00000271949	7.81475	3.0797	1.44314	2.13403	0.0328404	0.78524	AC093423.3
ENSG00000106565	8.22716	2.21233	1.03515	2.13721	0.0325806	0.78524	TMEM176B
ENSG00000122641	21.617	1.24603	0.583673	2.1348	0.032777	0.78524	INHBA
ENSG00000116117	65.1685	0.86573	0.405348	2.13577	0.032698	0.78524	PARD3B
ENSG00000151474	79.4856	0.618517	0.289506	2.13645	0.0326425	0.78524	FRMD4A
ENSG00000132356	1002.51	0.25647	0.120189	2.13389	0.032852	0.78524	PRKAA1
ENSG00000108064	1797.59	0.227887	0.106752	2.13474	0.0327822	0.78524	TFAM
ENSG00000180376	607.713	-0.318759	0.149207	-2.13635	0.0326509	0.78524	CCDC66
ENSG00000163947	399.088	-0.379127	0.177578	-2.13499	0.0327617	0.78524	ARHGEF3
ENSG00000166432	223.231	-0.446854	0.209342	-2.13456	0.0327968	0.78524	ZMAT1
ENSG00000176834	181.072	-0.502066	0.234794	-2.13832	0.0324907	0.78524	VSIG10
ENSG00000279390	370.119	-0.509488	0.238205	-2.13887	0.0324466	0.78524	AF127577.6
ENSG00000187676	115.719	-0.528791	0.247333	-2.13797	0.0325192	0.78524	B3GLCT
ENSG00000121807	121.389	-0.597453	0.279662	-2.13634	0.0326519	0.78524	CCR2
ENSG00000099864	67.0741	-0.796653	0.373015	-2.13571	0.0327028	0.78524	PALM
ENSG00000181541	35.4967	-1.0379	0.485754	-2.13667	0.0326245	0.78524	MAB21L2
ENSG00000101188	24.4208	-1.22466	0.573232	-2.13642	0.0326451	0.78524	NTSR1
ENSG00000138075	2.30931	-3.84957	1.80363	-2.13435	0.0328145	0.78524	ABCG5
ENSG00000006534	144.029	-0.465801	0.218346	-2.13331	0.0328991	0.785421	ALDH3B1
ENSG00000198553	164.521	-0.74236	0.348054	-2.13289	0.0329341	0.785421	KCNRG
ENSG00000151687	65.3985	-0.753247	0.353161	-2.13287	0.0329353	0.785421	ANKAR
ENSG00000185973	349.668	-0.430611	0.201925	-2.13253	0.0329634	0.785489	TMLHE
ENSG00000151746	522.609	-0.289683	0.135895	-2.13167	0.0330344	0.786577	BICD1
ENSG00000242396	4.69544	3.6794	1.72872	2.12839	0.0333044	0.791203	AC096536.3
ENSG00000198556	746.444	-0.279773	0.131505	-2.12747	0.0333813	0.791203	ZNF789
ENSG00000148120	172.862	-0.409439	0.192444	-2.12757	0.0333725	0.791203	C9orf3
ENSG00000149591	19.9239	-1.32479	0.622423	-2.12843	0.0333013	0.791203	TAGLN
ENSG00000236364	12.8482	-1.61228	0.757803	-2.12757	0.0333725	0.791203	AL358115.1
ENSG00000265478	7.41195	-2.08757	0.980967	-2.12807	0.0333311	0.791203	AC107982.3
ENSG00000110042	518.004	0.368302	0.173271	2.12559	0.0335376	0.791891	DTX4
ENSG00000105879	1734.9	0.224504	0.105604	2.12591	0.0335111	0.791891	CBLL1
ENSG00000188580	93.5141	-0.561946	0.26434	-2.12584	0.0335165	0.791891	NKAIN2
ENSG00000213149	4.93777	-3.48184	1.63754	-2.12626	0.0334815	0.791891	CNN2P9
ENSG00000199319	2.21041	-4.31747	2.03085	-2.12594	0.0335086	0.791891	RN7SKP25
ENSG00000163554	2779.83	0.183767	0.086487	2.12479	0.0336043	0.792862	SPTA1
ENSG00000140694	1110.4	-0.21933	0.103245	-2.12437	0.033639	0.792863	PARN
ENSG00000070214	1592.57	-0.265828	0.125168	-2.12376	0.0336901	0.792863	SLC44A1
ENSG00000204611	204.978	-0.416982	0.196366	-2.1235	0.0337122	0.792863	ZNF616
ENSG00000183691	50.492	-0.76094	0.358234	-2.12414	0.0336586	0.792863	NOG
ENSG00000240979	25.5666	-1.09965	0.517906	-2.12326	0.0337318	0.792863	AL353813.1
ENSG00000276768	5.21702	-2.97236	1.40033	-2.12262	0.033786	0.793537	AL121890.2
ENSG00000237827	17.5744	-1.56797	0.738825	-2.12224	0.0338172	0.79367	RPS15AP29
ENSG00000255587	276.624	-0.384378	0.181228	-2.12096	0.0339248	0.794997	RAB44
ENSG00000187243	75.9835	-0.77683	0.36622	-2.12121	0.0339039	0.794997	MAGED4B
ENSG00000084073	505.171	0.264133	0.124588	2.12006	0.034001	0.795174	ZMPSTE24
ENSG00000124207	5393.1	0.205212	0.0968006	2.11995	0.0340107	0.795174	CSE1L
ENSG00000255423	125.956	-0.654836	0.308857	-2.12019	0.0339897	0.795174	EBLN2
ENSG00000142178	36.4243	-1.01678	0.479689	-2.11966	0.0340347	0.795174	SIK1
ENSG00000118257	62.3577	0.820118	0.386986	2.11924	0.0340699	0.7954	NRP2
ENSG00000007168	2939.04	0.17183	0.0810926	2.11894	0.0340957	0.795405	PAFAH1B1
ENSG00000268533	2.73274	4.60693	2.1768	2.11637	0.0343129	0.797481	AC003002.3
ENSG00000115204	1378.88	0.207329	0.0979396	2.1169	0.034268	0.797481	MPV17
ENSG00000154358	280.151	-0.362013	0.171005	-2.11698	0.0342615	0.797481	OBSCN
ENSG00000259165	18.9565	-1.23726	0.584553	-2.1166	0.0342942	0.797481	AL391262.1
ENSG00000284240	6.15708	-2.25811	1.06644	-2.11743	0.034223	0.797481	AC099062.1
ENSG00000231039	2.12229	-4.81619	2.27601	-2.11607	0.034339	0.79749	AL355303.2
ENSG00000099992	71.8459	0.659159	0.31176	2.11431	0.0344885	0.799172	TBC1D10A
ENSG00000204386	387.986	0.325554	0.153973	2.11436	0.0344847	0.799172	NEU1
ENSG00000172349	873.072	0.300547	0.142114	2.11483	0.0344442	0.799172	IL16
ENSG00000182378	1344.92	-0.207188	0.0980121	-2.11391	0.0345233	0.799382	PLCXD1
ENSG00000089050	352.199	0.340154	0.160978	2.11305	0.0345966	0.799889	RBBP9
ENSG00000126787	1593.82	-0.360869	0.170773	-2.11314	0.0345884	0.799889	DLGAP5
ENSG00000242247	562.25	0.331094	0.156716	2.1127	0.0346266	0.799987	ARFGAP3
ENSG00000131473	3070.96	0.165252	0.0782338	2.11228	0.0346624	0.800221	ACLY
ENSG00000167723	4.19978	2.74445	1.29997	2.11116	0.0347584	0.801486	TRPV3
ENSG00000173674	1811.48	0.206106	0.0976389	2.1109	0.0347809	0.801486	EIF1AX
ENSG00000113555	24.1036	-1.14326	0.541637	-2.11074	0.0347946	0.801486	PCDH12
ENSG00000127954	36.1764	2.33717	1.10792	2.10951	0.0349005	0.803321	STEAP4
ENSG00000118971	7850.97	-0.154715	0.0733521	-2.10922	0.0349259	0.803321	CCND2
ENSG00000231310	14.5232	1.44713	0.686597	2.10769	0.0350582	0.803986	TBL1XR1-AS1
ENSG00000121579	1908.71	0.187344	0.0888719	2.10802	0.0350294	0.803986	NAA50
ENSG00000113389	1397.1	-0.251212	0.119183	-2.10778	0.0350497	0.803986	NPR3
ENSG00000227218	9.6502	-1.65026	0.782946	-2.10776	0.035052	0.803986	AL157935.1
ENSG00000130396	108.838	0.554565	0.263265	2.10649	0.035162	0.805772	AFDN
ENSG00000123094	48.3585	0.899988	0.427433	2.10556	0.0352423	0.807016	RASSF8
ENSG00000230590	1630.24	-0.279474	0.132761	-2.1051	0.0352828	0.807351	FTX
ENSG00000144580	2234.3	0.178578	0.0848945	2.10352	0.03542	0.809658	CNOT9
ENSG00000157796	443.237	-0.33371	0.158657	-2.10334	0.0354357	0.809658	WDR19
ENSG00000275056	46.7506	0.782348	0.372254	2.10165	0.035584	0.810664	AC020663.3
ENSG00000109920	1884.15	-0.311243	0.14804	-2.10242	0.0355162	0.810664	FNBP4
ENSG00000180998	19.4403	-1.21163	0.57644	-2.10191	0.0355612	0.810664	GPR137C
ENSG00000149294	7.52665	-2.30225	1.09527	-2.10199	0.0355544	0.810664	NCAM1
ENSG00000249931	42.9509	-0.99797	0.47492	-2.10134	0.035611	0.810685	GOLGA8K
ENSG00000051108	712.537	0.310804	0.147944	2.10083	0.0356562	0.811121	HERPUD1
ENSG00000277840	60.1795	-0.782826	0.37282	-2.09974	0.0357513	0.812688	AC026368.1
ENSG00000113272	538.304	0.284477	0.135587	2.09811	0.0358955	0.815371	THG1L
ENSG00000215910	5.34057	6.47157	3.085	2.09775	0.0359271	0.815492	C1orf167
ENSG00000257803	10.7079	1.63186	0.778075	2.0973	0.0359668	0.815739	AC010200.1
ENSG00000061676	196.445	-0.502144	0.239454	-2.09704	0.0359904	0.815739	NCKAP1
ENSG00000100578	1146.91	-0.204086	0.0973354	-2.09673	0.0360177	0.815763	KIAA0586
ENSG00000228302	58.0849	-0.810398	0.386619	-2.09611	0.036072	0.816398	AL512770.1
ENSG00000167525	80.442	-0.569146	0.27172	-2.0946	0.0362063	0.818526	PROCA1
ENSG00000260618	5.96538	-2.25417	1.07625	-2.09446	0.0362187	0.818526	AC025917.1
ENSG00000197937	202.391	-0.436788	0.208619	-2.09371	0.0362857	0.81906	ZNF347
ENSG00000280434	225.07	-0.46489	0.222052	-2.09361	0.036295	0.81906	AL031595.3
ENSG00000166037	1233.95	-0.193018	0.0922698	-2.09189	0.0364487	0.821933	CEP57
ENSG00000080839	2344.66	-0.269289	0.128767	-2.09129	0.0365023	0.822544	RBL1
ENSG00000155744	1001.35	0.203274	0.0972145	2.09099	0.0365292	0.822555	FAM126B
ENSG00000013306	1251.02	0.220328	0.105446	2.08948	0.0366643	0.824045	SLC25A39
ENSG00000140525	2773.21	-0.250276	0.119772	-2.0896	0.0366537	0.824045	FANCI
ENSG00000143499	499.144	-0.295322	0.141346	-2.08937	0.0366749	0.824045	SMYD2
ENSG00000274565	11.0758	1.5024	0.719341	2.08858	0.0367454	0.824439	AC080038.1
ENSG00000148680	32.8324	1.00552	0.481384	2.0888	0.0367254	0.824439	HTR7
ENSG00000175792	1652.67	0.176338	0.0844553	2.08795	0.0368025	0.825124	RUVBL1
ENSG00000061987	1014.5	-0.313378	0.150188	-2.08658	0.0369263	0.826707	MON2
ENSG00000213109	14.3233	-1.76951	0.847953	-2.0868	0.0369066	0.826707	AL365223.1
ENSG00000246596	144.355	-0.489569	0.234681	-2.0861	0.0369695	0.82708	AC139795.1
ENSG00000249592	185.815	0.435563	0.208862	2.08542	0.0370314	0.827869	AC139887.2
ENSG00000119772	1836.54	0.211997	0.10169	2.08473	0.0370934	0.82866	DNMT3A
ENSG00000234664	128.116	0.564974	0.27116	2.08355	0.0372015	0.830477	HMGN2P5
ENSG00000257093	1357.72	0.221883	0.106524	2.08293	0.0372575	0.831131	KIAA1147
ENSG00000270872	4.98304	3.30227	1.5866	2.08134	0.0374024	0.832571	SRGAP2D
ENSG00000223534	10.1487	2.05023	0.985026	2.0814	0.0373975	0.832571	HLA-DQB1-AS1
ENSG00000176485	4.76125	-3.05964	1.46989	-2.08154	0.0373841	0.832571	PLA2G16
ENSG00000166352	367.695	-0.406703	0.195606	-2.07919	0.0375999	0.836368	C11orf74
ENSG00000130584	191.165	0.414875	0.199638	2.07814	0.0376968	0.837925	ZBTB46
ENSG00000165097	790.27	0.234681	0.112974	2.07729	0.0377747	0.838644	KDM1B
ENSG00000249876	2.17428	-4.28008	2.0605	-2.0772	0.0377831	0.838644	AC010285.3
ENSG00000136153	287.32	-0.343841	0.165586	-2.07651	0.0378471	0.839467	LMO7
ENSG00000230046	27.7947	-0.969457	0.467192	-2.07507	0.03798	0.841242	BIRC6-AS1
ENSG00000227986	24.7162	-1.20723	0.581781	-2.07506	0.0379813	0.841242	TRIM60P18
ENSG00000120137	3097.99	0.18835	0.0907956	2.07444	0.0380387	0.841915	PANK3
ENSG00000100473	291.998	-0.566909	0.27337	-2.07378	0.0380999	0.842668	COCH
ENSG00000164236	989.604	0.245393	0.118362	2.07325	0.038149	0.843156	ANKRD33B
ENSG00000135218	781.927	0.327656	0.158107	2.07238	0.0382303	0.844352	CD36
ENSG00000078804	101.266	0.560882	0.270948	2.07008	0.0384452	0.845496	TP53INP2
ENSG00000164626	264.785	0.367995	0.177697	2.07092	0.0383662	0.845496	KCNK5
ENSG00000138363	3814.21	0.192612	0.0930155	2.07075	0.0383822	0.845496	ATIC
ENSG00000110713	3545.89	0.178398	0.0861342	2.07117	0.0383433	0.845496	NUP98
ENSG00000257195	34.9827	-0.903519	0.436431	-2.07025	0.0384292	0.845496	HNRNPA1P50
ENSG00000144810	5.21374	-2.7978	1.35135	-2.07037	0.0384174	0.845496	COL8A1
ENSG00000281741	5.437	3.02315	1.46147	2.06857	0.0385865	0.846417	AC241377.3
ENSG00000086300	292.091	0.345484	0.167	2.06877	0.038568	0.846417	SNX10
ENSG00000104299	473.654	0.274101	0.132551	2.06789	0.0386504	0.846417	INTS9
ENSG00000165688	635.48	0.239307	0.115709	2.06817	0.038624	0.846417	PMPCA
ENSG00000197170	1446.24	0.202392	0.0978481	2.06843	0.0385994	0.846417	PSMD12
ENSG00000277577	5.24834	-3.54392	1.71353	-2.0682	0.0386214	0.846417	Xist_exon4
ENSG00000112531	2040.71	0.185062	0.0895202	2.06727	0.0387086	0.847095	QKI
ENSG00000015171	1273.39	0.211294	0.102232	2.06682	0.0387515	0.847438	ZMYND11
ENSG00000091436	1470.23	0.198945	0.0963004	2.06588	0.0388398	0.848771	MAP3K20
ENSG00000269102	13.6349	1.40033	0.679501	2.06082	0.0393207	0.851453	AC010320.3
ENSG00000263585	37.6853	0.964273	0.467637	2.06201	0.0392067	0.851453	AC145207.4
ENSG00000172243	74.3889	0.814471	0.394887	2.06254	0.0391563	0.851453	CLEC7A
ENSG00000170464	175.309	0.462991	0.22458	2.06159	0.0392469	0.851453	DNAJC18
ENSG00000007545	549.706	0.286096	0.138828	2.06079	0.0393229	0.851453	CRAMP1
ENSG00000115368	1078.33	0.241736	0.117262	2.0615	0.0392549	0.851453	WDR75
ENSG00000073849	1737.56	0.230209	0.111635	2.06216	0.0391927	0.851453	ST6GAL1
ENSG00000116750	2216.74	0.205345	0.0995794	2.06212	0.0391964	0.851453	UCHL5
ENSG00000164151	2141.86	0.187692	0.0910846	2.06064	0.0393377	0.851453	ICE1
ENSG00000183688	2485.33	-0.209357	0.101498	-2.06267	0.0391441	0.851453	RFLNB
ENSG00000174099	1117.81	-0.23771	0.115176	-2.06387	0.0390296	0.851453	MSRB3
ENSG00000260404	687.433	-0.251742	0.122172	-2.06055	0.0393458	0.851453	AC110079.1
ENSG00000164040	1195.4	-0.345561	0.167651	-2.06119	0.0392846	0.851453	PGRMC2
ENSG00000117643	52.9316	-0.736654	0.356994	-2.06349	0.0390659	0.851453	MAN1C1
ENSG00000253230	10.7325	1.93405	0.93897	2.05976	0.0394216	0.852498	LINC00599
ENSG00000170542	910.194	0.264201	0.128291	2.05938	0.039458	0.852693	SERPINB9
ENSG00000167508	404.546	0.463897	0.225363	2.05844	0.0395476	0.852852	MVD
ENSG00000196263	79.4264	-0.5414	0.262944	-2.059	0.0394946	0.852852	ZNF471
ENSG00000270174	8.82897	-2.02738	0.984789	-2.05869	0.0395238	0.852852	AL022097.1
ENSG00000110092	624.098	0.314494	0.152805	2.05814	0.0395769	0.852893	CCND1
ENSG00000258757	269.779	0.354154	0.172165	2.05706	0.0396805	0.854532	AL133453.1
ENSG00000254208	4.29095	-3.03389	1.4751	-2.05673	0.0397125	0.85463	AC011773.1
ENSG00000107937	1792.7	0.210534	0.102383	2.05633	0.0397508	0.854862	GTPBP4
ENSG00000060558	856.924	0.23987	0.116672	2.05594	0.0397886	0.855084	GNA15
ENSG00000136280	448.474	-0.282592	0.137486	-2.05542	0.0398385	0.855275	CCM2
ENSG00000239653	56.3782	-0.713824	0.347313	-2.05527	0.0398525	0.855275	PSMD6-AS2
ENSG00000255642	17.5966	1.24249	0.60479	2.05441	0.0399358	0.856254	PABPC1P4
ENSG00000164751	501.556	-0.273079	0.132935	-2.05423	0.0399532	0.856254	PEX2
ENSG00000196431	2.47638	4.05169	1.97355	2.053	0.040073	0.856276	CRYBA4
ENSG00000224855	2.46168	3.84798	1.87637	2.05075	0.0402911	0.856276	OPA1-AS1
ENSG00000107537	231.583	0.3565	0.17369	2.05251	0.0401206	0.856276	PHYH
ENSG00000115446	669.656	0.258356	0.125993	2.05056	0.0403097	0.856276	UNC50
ENSG00000177189	2703.18	0.2148	0.104685	2.05187	0.0401823	0.856276	RPS6KA3
ENSG00000071553	1087.98	0.203873	0.099418	2.05066	0.0403	0.856276	ATP6AP1
ENSG00000145907	7062.75	0.159523	0.0777579	2.05153	0.0402151	0.856276	G3BP1
ENSG00000074370	2308.75	-0.191242	0.093277	-2.05025	0.0403397	0.856276	ATP2A3
ENSG00000137807	1826.01	-0.210246	0.10254	-2.05038	0.040327	0.856276	KIF23
ENSG00000138032	1030.96	-0.37332	0.181913	-2.05218	0.0401518	0.856276	PPM1B
ENSG00000113231	76.7917	-0.680151	0.331299	-2.05298	0.0400741	0.856276	PDE8B
ENSG00000280295	35.4069	-1.07276	0.522821	-2.05187	0.0401821	0.856276	AC099811.6
ENSG00000223650	18.2838	-1.21423	0.592165	-2.05049	0.0403165	0.856276	UHRF2P1
ENSG00000250878	9.72842	-1.83804	0.89619	-2.05095	0.0402714	0.856276	METTL21EP
ENSG00000162645	101.838	0.712645	0.347874	2.04857	0.0405037	0.858001	GBP2
ENSG00000121310	192.653	-0.497733	0.242934	-2.04884	0.0404775	0.858001	ECHDC2
ENSG00000244270	57.8047	-0.735411	0.358957	-2.04874	0.0404872	0.858001	AL139099.1
ENSG00000179051	7134.5	0.182983	0.0894061	2.04665	0.0406927	0.861416	RCC2
ENSG00000204103	14.8076	1.85723	0.908211	2.04493	0.0408615	0.863228	MAFB
ENSG00000174437	6593.32	0.180587	0.0882964	2.04524	0.0408313	0.863228	ATP2A2
ENSG00000184575	3501.82	-0.242932	0.118784	-2.04515	0.0408399	0.863228	XPOT
ENSG00000119929	774.196	0.253067	0.123783	2.04444	0.0409098	0.863661	CUTC
ENSG00000120458	186.194	-0.395171	0.193354	-2.04377	0.040976	0.864472	MSANTD2
ENSG00000196873	502.246	-0.362573	0.177488	-2.04281	0.0410717	0.865903	CBWD3
ENSG00000125304	3304.59	0.202181	0.0990158	2.0419	0.041161	0.86638	TM9SF2
ENSG00000167851	203.242	-0.464311	0.22737	-2.04209	0.0411423	0.86638	CD300A
ENSG00000279786	14.1007	-1.62325	0.795033	-2.04173	0.0411779	0.86638	AC105235.1
ENSG00000225479	5.88926	-2.20698	1.0814	-2.04085	0.0412653	0.867631	PLCB1-IT1
ENSG00000121594	13.5049	1.70011	0.835018	2.03602	0.0417483	0.869339	CD80
ENSG00000177989	17.1886	1.62148	0.796309	2.03624	0.0417262	0.869339	ODF3B
ENSG00000121577	18.5779	1.36906	0.672331	2.03629	0.0417217	0.869339	POPDC2
ENSG00000089041	153.305	0.572303	0.280776	2.03829	0.0415205	0.869339	P2RX7
ENSG00000183722	239.24	0.421344	0.20688	2.03666	0.0416846	0.869339	LHFP
ENSG00000182541	413.069	0.322655	0.158267	2.03868	0.0414822	0.869339	LIMK2
ENSG00000176476	418.039	0.289274	0.14199	2.03728	0.0416216	0.869339	SGF29
ENSG00000112759	1572.97	0.218097	0.107011	2.03808	0.0415416	0.869339	SLC29A1
ENSG00000110955	19374.9	0.184404	0.0904419	2.03892	0.0414579	0.869339	ATP5B
ENSG00000051341	1571.47	-0.223016	0.109499	-2.0367	0.0416804	0.869339	POLQ
ENSG00000196405	770.555	-0.226046	0.110882	-2.03862	0.0414882	0.869339	EVL
ENSG00000197858	350.078	-0.293445	0.144093	-2.0365	0.0417	0.869339	GPAA1
ENSG00000100592	716.122	-0.358831	0.176237	-2.03607	0.0417432	0.869339	DAAM1
ENSG00000175097	16.0752	-1.25716	0.616918	-2.03781	0.0415694	0.869339	RAG2
ENSG00000184254	1.99367	-4.7158	2.31638	-2.03585	0.0417659	0.869339	ALDH1A3
ENSG00000238172	1.72026	-4.67635	2.29738	-2.03552	0.0417989	0.869445	RPS2P35
ENSG00000205927	2.40042	4.30517	2.11687	2.03375	0.041977	0.869919	OLIG2
ENSG00000196152	61.1565	0.632203	0.31099	2.03287	0.0420653	0.869919	ZNF79
ENSG00000138495	396.097	0.281395	0.138428	2.03279	0.0420735	0.869919	COX17
ENSG00000213178	3308.19	-0.29432	0.144752	-2.03326	0.0420258	0.869919	AC074033.1
ENSG00000100360	312.819	-0.33423	0.164336	-2.03382	0.0419699	0.869919	IFT27
ENSG00000124243	109.154	-0.496081	0.243965	-2.03341	0.0420109	0.869919	BCAS4
ENSG00000213033	51.4377	-0.81172	0.399152	-2.03361	0.0419907	0.869919	AURKAPS1
ENSG00000255220	39.7519	-0.859014	0.422388	-2.03371	0.041981	0.869919	DDX18P5
ENSG00000154864	41.6328	-1.10505	0.543071	-2.03481	0.0418698	0.869919	PIEZO2
ENSG00000142892	281.702	0.350782	0.172599	2.03235	0.0421178	0.870156	PIGK
ENSG00000112851	1862.43	0.173083	0.0851733	2.03213	0.0421409	0.870156	ERBIN
ENSG00000198492	1379.16	0.215061	0.105866	2.03144	0.04221	0.870444	YTHDF2
ENSG00000147324	659.453	-0.380369	0.187258	-2.03126	0.0422291	0.870444	MFHAS1
ENSG00000278330	109.586	-0.533503	0.262659	-2.03116	0.0422388	0.870444	AC018529.2
ENSG00000042286	34.7718	1.05281	0.518588	2.03014	0.0423423	0.871999	AIFM2
ENSG00000234956	1.6201	4.59865	2.26653	2.02894	0.0424645	0.873798	AL357060.2
ENSG00000136367	95.1165	0.570278	0.28113	2.02852	0.0425073	0.873798	ZFHX2
ENSG00000173145	735.383	0.245236	0.120898	2.02845	0.042514	0.873798	NOC3L
ENSG00000242314	2.98274	3.7692	1.85971	2.02676	0.0426866	0.875626	RPL12P32
ENSG00000114054	1521.22	0.209416	0.103459	2.02415	0.0429548	0.875626	PCCB
ENSG00000141522	1146.03	0.209412	0.103415	2.02497	0.0428703	0.875626	ARHGDIA
ENSG00000129128	2543.6	0.163985	0.0809673	2.02533	0.0428335	0.875626	SPCS3
ENSG00000251022	1000.41	-0.27839	0.137556	-2.02383	0.0429874	0.875626	THAP9-AS1
ENSG00000109674	522.706	-0.296322	0.146396	-2.02412	0.0429582	0.875626	NEIL3
ENSG00000005059	420.054	-0.323984	0.16	-2.0249	0.0428772	0.875626	MCUB
ENSG00000131115	358.753	-0.343826	0.169869	-2.02407	0.0429629	0.875626	ZNF227
ENSG00000278897	143.956	-0.462299	0.228323	-2.02476	0.0428925	0.875626	AC020951.1
ENSG00000279620	114.814	-0.532858	0.263164	-2.02481	0.0428867	0.875626	AC099494.3
ENSG00000272335	121.552	-0.58882	0.290721	-2.02538	0.0428283	0.875626	AC093297.3
ENSG00000233750	56.69	-0.682658	0.336766	-2.0271	0.0426525	0.875626	CICP27
ENSG00000215458	40.398	-0.811727	0.400593	-2.02632	0.0427325	0.875626	AATBC
ENSG00000265894	2.20877	-4.1791	2.06504	-2.02374	0.0429971	0.875626	RN7SL357P
ENSG00000152207	13.1882	2.09311	1.03498	2.02237	0.0431383	0.875635	CYSLTR2
ENSG00000134755	23.2892	1.3903	0.687412	2.02252	0.0431226	0.875635	DSC2
ENSG00000141380	2049.91	0.229364	0.113401	2.02259	0.0431151	0.875635	SS18
ENSG00000244405	427.52	-0.34175	0.168948	-2.02282	0.0430919	0.875635	ETV5
ENSG00000239883	255.88	-0.478232	0.23639	-2.02306	0.0430669	0.875635	PARGP1
ENSG00000260555	4.72294	3.61762	1.79525	2.01511	0.0438936	0.876244	AC092681.2
ENSG00000280137	6.2385	2.80117	1.38621	2.02074	0.0433071	0.876244	AC116348.4
ENSG00000153446	4.0099	2.67219	1.32568	2.01571	0.0438308	0.876244	C16orf89
ENSG00000100307	21.9054	1.02652	0.508651	2.01812	0.0435789	0.876244	CBX7
ENSG00000274333	525.004	0.840046	0.41747	2.01223	0.0441954	0.876244	CU633967.1
ENSG00000182325	161.506	0.389934	0.193517	2.01499	0.0439057	0.876244	FBXL6
ENSG00000107679	243.505	0.357511	0.177436	2.01488	0.0439175	0.876244	PLEKHA1
ENSG00000121864	687.258	0.272426	0.134916	2.01923	0.0434633	0.876244	ZNF639
ENSG00000175274	710.414	0.261341	0.129856	2.01255	0.0441623	0.876244	TP53I11
ENSG00000146476	638.6	0.252913	0.125686	2.01227	0.044192	0.876244	ARMT1
ENSG00000147872	1042.54	0.231842	0.115027	2.01554	0.0438482	0.876244	PLIN2
ENSG00000134452	1090.44	0.228189	0.113413	2.01202	0.0442177	0.876244	FBXO18
ENSG00000102144	5575.2	0.171542	0.0850168	2.01774	0.0436182	0.876244	PGK1
ENSG00000173209	1607.97	-0.229306	0.11374	-2.01605	0.0437943	0.876244	AHSA2
ENSG00000146414	1520.4	-0.251862	0.124708	-2.01962	0.0434226	0.876244	SHPRH
ENSG00000138286	1223.02	-0.284237	0.141284	-2.01182	0.0442391	0.876244	FAM149B1
ENSG00000119401	436.042	-0.304725	0.151368	-2.01314	0.0440994	0.876244	TRIM32
ENSG00000197381	329.89	-0.315104	0.15612	-2.01834	0.0435556	0.876244	ADARB1
ENSG00000235381	158.643	-0.383375	0.190472	-2.01276	0.0441399	0.876244	AL596202.1
ENSG00000228492	215.204	-0.391003	0.193829	-2.01726	0.0436682	0.876244	RAB11FIP1P1
ENSG00000261884	184.72	-0.399342	0.198041	-2.01646	0.0437516	0.876244	AC040162.1
ENSG00000137942	688.627	-0.400822	0.199086	-2.01331	0.0440821	0.876244	FNBP1L
ENSG00000276644	147.552	-0.41198	0.20409	-2.01862	0.0435269	0.876244	DACH1
ENSG00000153485	209.971	-0.497655	0.24699	-2.01488	0.0439176	0.876244	TMEM251
ENSG00000177272	69.4967	-0.618323	0.306626	-2.01654	0.0437434	0.876244	KCNA3
ENSG00000128591	73.4692	-1.02753	0.509183	-2.018	0.0435915	0.876244	FLNC
ENSG00000004139	44.8384	-1.03472	0.513929	-2.01336	0.044077	0.876244	SARM1
ENSG00000166840	21.1687	-1.05414	0.523789	-2.01253	0.044164	0.876244	GLYATL1
ENSG00000245105	28.3449	-1.09286	0.542009	-2.01631	0.0437677	0.876244	A2M-AS1
ENSG00000272523	15.6752	-1.23595	0.612951	-2.01639	0.043759	0.876244	LINC01023
ENSG00000248367	13.9983	-1.31782	0.653234	-2.01738	0.0436558	0.876244	AC008610.1
ENSG00000271332	12.2246	-1.49505	0.740212	-2.01976	0.0434086	0.876244	AC023206.1
ENSG00000263603	11.9545	-1.76393	0.875516	-2.01473	0.0439331	0.876244	AC127024.2
ENSG00000223505	5.95024	-2.09801	1.04228	-2.01292	0.0441235	0.876244	AC114402.1
ENSG00000279320	5.80155	-2.40213	1.19333	-2.01296	0.0441188	0.876244	AC069528.2
ENSG00000223549	2.03695	-4.04436	2.00606	-2.01607	0.0437931	0.876244	MTND5P28
ENSG00000223725	1.75164	-4.3373	2.15471	-2.01294	0.0441212	0.876244	AC009226.1
ENSG00000267288	1.78654	-4.81837	2.38495	-2.02032	0.0433499	0.876244	AC138150.2
ENSG00000029639	547.787	0.286015	0.142223	2.01103	0.0443227	0.87665	TFB1M
ENSG00000111229	3478.66	0.172804	0.0859174	2.01128	0.0442962	0.87665	ARPC3
ENSG00000196502	402.085	-0.301775	0.150076	-2.01082	0.0443442	0.87665	SULT1A1
ENSG00000259751	3.14768	3.66659	1.82382	2.0104	0.0443893	0.876985	AC018868.2
ENSG00000101695	653.102	-0.23917	0.119014	-2.0096	0.0444739	0.877558	RNF125
ENSG00000214629	25.6055	-1.259	0.626498	-2.00959	0.0444748	0.877558	RPSAP6
ENSG00000110422	1616.38	0.206908	0.102988	2.00905	0.0445319	0.878128	HIPK3
ENSG00000107854	1783.69	-0.306598	0.152708	-2.00774	0.0446713	0.880319	TNKS2
ENSG00000127124	332.051	0.300154	0.149595	2.00644	0.044809	0.882145	HIVEP3
ENSG00000280187	73.062	-0.602456	0.300277	-2.00633	0.0448207	0.882145	AC022107.1
ENSG00000136250	227.304	0.44476	0.22171	2.00604	0.0448517	0.882197	AOAH
ENSG00000188042	167.268	0.432778	0.215906	2.00448	0.0450191	0.882201	ARL4C
ENSG00000011422	414.354	0.320713	0.160014	2.00428	0.0450406	0.882201	PLAUR
ENSG00000134108	896.53	0.201346	0.100421	2.00501	0.0449622	0.882201	ARL8B
ENSG00000108424	5551.78	0.142141	0.0708698	2.00566	0.0448927	0.882201	KPNB1
ENSG00000062822	520.398	-0.258443	0.12893	-2.00453	0.0450138	0.882201	POLD1
ENSG00000268543	10.6957	-1.51788	0.757355	-2.00418	0.0450505	0.882201	AC012313.5
ENSG00000189134	1.92959	-4.09037	2.03973	-2.00536	0.0449251	0.882201	NKAPL
ENSG00000008516	24.7935	1.05229	0.525137	2.00384	0.0450868	0.882222	MMP25
ENSG00000233614	4.98918	-2.52445	1.25993	-2.00364	0.0451083	0.882222	DDX11L10
ENSG00000000938	58.6963	0.715369	0.357253	2.00241	0.0452404	0.88425	FGR
ENSG00000116212	262.598	0.335006	0.16738	2.00147	0.0453421	0.885125	LRRC42
ENSG00000174827	25.016	-1.26753	0.63325	-2.00163	0.0453247	0.885125	PDZK1
ENSG00000254692	132.89	1.64645	0.823322	1.99976	0.0455261	0.885344	AL136295.1
ENSG00000180901	323.597	0.307051	0.153579	1.99931	0.0455749	0.885344	KCTD2
ENSG00000172840	534.845	0.299136	0.149663	1.99873	0.0456375	0.885344	PDP2
ENSG00000141385	1344.26	0.221285	0.110601	2.00075	0.0454196	0.885344	AFG3L2
ENSG00000198363	1505.57	-0.1725	0.0863024	-1.99879	0.0456311	0.885344	ASPH
ENSG00000113368	3483.66	-0.195644	0.0978407	-1.99962	0.0455418	0.885344	LMNB1
ENSG00000259994	199.839	-0.529533	0.264958	-1.99855	0.0456566	0.885344	AL353796.1
ENSG00000249713	25.3483	-1.02591	0.513208	-1.99901	0.0456073	0.885344	AC026725.1
ENSG00000188388	3.73218	-3.1159	1.55837	-1.99946	0.0455587	0.885344	GOLGA6L3
ENSG00000273987	2.99178	-3.69325	1.84805	-1.99846	0.0456665	0.885344	AC121761.2
ENSG00000180525	2.30371	-4.18711	2.09429	-1.9993	0.0455762	0.885344	PRR26
ENSG00000178104	508.05	0.310612	0.155473	1.99785	0.0457327	0.886074	PDE4DIP
ENSG00000257264	1.66693	4.93428	2.47203	1.99604	0.0459294	0.887673	AC136443.3
ENSG00000135373	2.32198	4.35868	2.18313	1.99653	0.0458765	0.887673	EHF
ENSG00000258301	70.6681	0.660731	0.331015	1.99608	0.0459257	0.887673	VASH1-AS1
ENSG00000180592	21.1272	-1.05833	0.530071	-1.99658	0.0458705	0.887673	SKIDA1
ENSG00000137218	46.9993	-0.737023	0.369299	-1.99574	0.0459624	0.887759	FRS3
ENSG00000090447	86.1507	-0.586092	0.293745	-1.99524	0.0460163	0.888248	TFAP4
ENSG00000172738	28.2692	0.942706	0.472756	1.99407	0.0461449	0.888941	TMEM217
ENSG00000068366	1056.44	0.232911	0.116778	1.99447	0.0461006	0.888941	ACSL4
ENSG00000024862	303.308	-0.466991	0.234178	-1.99417	0.0461339	0.888941	CCDC28A
ENSG00000280035	11.709	-1.62088	0.81293	-1.99387	0.0461665	0.888941	AC011676.5
ENSG00000196305	5946.41	0.139807	0.0701535	1.99287	0.0462755	0.890487	IARS
ENSG00000256294	164.32	-0.493718	0.247852	-1.99199	0.046372	0.891793	ZNF225
ENSG00000276085	66.4075	1.61018	0.808665	1.99116	0.046463	0.892991	CCL3L1
ENSG00000114978	6131.55	0.160467	0.0806036	1.99081	0.0465012	0.893174	MOB1A
ENSG00000158321	280.085	-0.366722	0.184335	-1.98943	0.0466541	0.895556	AUTS2
ENSG00000107551	109.629	1.34487	0.676574	1.98777	0.0468375	0.896069	RASSF4
ENSG00000057657	114.853	0.718721	0.361595	1.98764	0.0468513	0.896069	PRDM1
ENSG00000063438	700.817	0.345453	0.17385	1.98707	0.0469142	0.896069	AHRR
ENSG00000101413	781.561	0.279658	0.140722	1.98731	0.0468879	0.896069	RPRD1B
ENSG00000147586	621.105	0.254327	0.127985	1.98716	0.0469043	0.896069	MRPS28
ENSG00000047849	2854.91	0.155983	0.0785079	1.98684	0.0469401	0.896069	MAP4
ENSG00000121413	247.275	-0.343824	0.17304	-1.98696	0.0469264	0.896069	ZSCAN18
ENSG00000279991	38.0984	-0.870453	0.437656	-1.9889	0.0467125	0.896069	AC009044.1
ENSG00000268530	3.68153	-3.38761	1.70431	-1.98767	0.0468483	0.896069	AC008403.2
ENSG00000169490	573.466	0.266695	0.134274	1.9862	0.0470109	0.89687	TM2D2
ENSG00000283239	12.385	8.42338	4.24847	1.98269	0.0474023	0.899093	KBTBD11-OT1
ENSG00000270750	1.83338	4.10409	2.0683	1.98428	0.0472248	0.899093	AC080078.2
ENSG00000213694	39.0201	0.90513	0.456675	1.982	0.0474789	0.899093	S1PR3
ENSG00000197063	775.732	0.267182	0.134688	1.9837	0.0472892	0.899093	MAFG
ENSG00000141219	648.162	0.218696	0.110346	1.98191	0.0474893	0.899093	C17orf80
ENSG00000124198	2108.27	0.214995	0.108414	1.98309	0.0473575	0.899093	ARFGEF2
ENSG00000107625	1153.9	0.201886	0.101787	1.98341	0.0473221	0.899093	DDX50
ENSG00000144136	1752.01	0.178358	0.0899468	1.98293	0.0473757	0.899093	SLC20A1
ENSG00000085788	724.529	-0.276348	0.139299	-1.98385	0.0472726	0.899093	DDHD2
ENSG00000137288	397.86	-0.282799	0.142699	-1.98179	0.0475033	0.899093	UQCC2
ENSG00000225234	42.699	-0.781751	0.393957	-1.98436	0.0472162	0.899093	TRAPPC12-AS1
ENSG00000276445	6.96799	-1.82765	0.92187	-1.98255	0.047418	0.899093	AC005393.1
ENSG00000226247	2.57722	-3.62101	1.82664	-1.98233	0.0474418	0.899093	SUPT4H1P1
ENSG00000165733	2461.21	0.186546	0.0941881	1.98057	0.0476392	0.900022	BMS1
ENSG00000175928	75.5834	-0.628259	0.317175	-1.9808	0.0476141	0.900022	LRRN1
ENSG00000235641	2.90865	-3.92468	1.98128	-1.98088	0.0476043	0.900022	LINC00484
ENSG00000123146	861.451	0.200612	0.101377	1.97888	0.0478295	0.902742	ADGRE5
ENSG00000222004	4.80722	-2.58696	1.30735	-1.97878	0.0478412	0.902742	C7orf71
ENSG00000012124	153.451	1.87886	0.951811	1.97398	0.0483835	0.903699	CD22
ENSG00000280211	90.5123	0.671822	0.339987	1.97602	0.0481523	0.903699	AC106886.4
ENSG00000135069	579.579	0.354013	0.179017	1.97754	0.0479804	0.903699	PSAT1
ENSG00000066583	614.849	0.326706	0.165444	1.97472	0.0482999	0.903699	ISOC1
ENSG00000047249	851.377	0.242751	0.122898	1.97522	0.0482434	0.903699	ATP6V1H
ENSG00000133114	637.159	0.234356	0.118714	1.97411	0.0483687	0.903699	GPALPP1
ENSG00000126067	3133.17	0.153453	0.0776276	1.97678	0.0480664	0.903699	PSMB2
ENSG00000172845	1728.36	-0.215882	0.109197	-1.977	0.0480415	0.903699	SP3
ENSG00000141401	602.914	-0.249691	0.12648	-1.97415	0.0483643	0.903699	IMPA2
ENSG00000148842	413.55	-0.294591	0.148953	-1.97775	0.0479573	0.903699	CNNM2
ENSG00000133104	1605.4	-0.314951	0.159294	-1.97716	0.0480231	0.903699	SPG20
ENSG00000172878	236.414	-0.348593	0.176515	-1.97487	0.0482834	0.903699	METAP1D
ENSG00000168386	302.366	-0.36272	0.183634	-1.97523	0.0482421	0.903699	FILIP1L
ENSG00000242114	176.41	-0.37561	0.190276	-1.97403	0.0483783	0.903699	MTFP1
ENSG00000234995	10.5634	-1.59549	0.808265	-1.97396	0.048386	0.903699	AC013429.2
ENSG00000128298	6.51865	-2.15029	1.089	-1.97456	0.0483181	0.903699	BAIAP2L2
ENSG00000255347	4.54014	-2.80319	1.41959	-1.97464	0.0483088	0.903699	AC021820.1
ENSG00000213865	129.144	-0.573015	0.290348	-1.97354	0.0484335	0.904044	C8orf44
ENSG00000270882	117.907	1.29764	0.657908	1.97237	0.0485672	0.905342	HIST2H4A
ENSG00000164211	459.977	0.383653	0.194559	1.97191	0.0486195	0.905342	STARD4
ENSG00000119820	661.386	0.223022	0.113087	1.97212	0.0485957	0.905342	YIPF4
ENSG00000143321	4302.57	0.183612	0.0931092	1.97201	0.0486083	0.905342	HDGF
ENSG00000155100	350.992	0.312226	0.158365	1.97157	0.0486591	0.905536	OTUD6B
ENSG00000261441	3.16455	3.11679	1.58278	1.96918	0.0489319	0.906047	AC124068.2
ENSG00000147471	763.812	0.243436	0.12359	1.96971	0.0488716	0.906047	PLPBP
ENSG00000084207	7593.31	0.167304	0.0849309	1.96988	0.0488516	0.906047	GSTP1
ENSG00000131778	1997.98	-0.15784	0.0801672	-1.96888	0.0489664	0.906047	CHD1L
ENSG00000265479	546.616	-0.233042	0.118296	-1.97	0.0488389	0.906047	DTX2P1-UPK3BP1-PMS2P11
ENSG00000184260	496.53	-0.261844	0.132982	-1.96901	0.0489516	0.906047	HIST2H2AC
ENSG00000138050	516.537	-0.350291	0.177859	-1.96949	0.0488974	0.906047	THUMPD2
ENSG00000228253	502.014	-0.393072	0.199652	-1.96878	0.0489779	0.906047	MT-ATP8
ENSG00000267136	148.995	-0.696746	0.353758	-1.96955	0.0488896	0.906047	AP005131.1
ENSG00000227492	5.96119	-2.22171	1.12744	-1.97058	0.0487721	0.906047	AL138921.1
ENSG00000213240	42.5672	1.2328	0.626348	1.96824	0.0490403	0.906124	AC239799.1
ENSG00000162390	206.917	-0.341697	0.173601	-1.96829	0.049035	0.906124	ACOT11
ENSG00000092295	13.5662	1.61708	0.822333	1.96645	0.0492462	0.908427	TGM1
ENSG00000214300	357.906	-0.35261	0.1793	-1.9666	0.0492298	0.908427	SPDYE3
ENSG00000250091	14.5574	-1.34254	0.682743	-1.9664	0.0492526	0.908427	DNAH10OS
ENSG00000089486	622.152	-0.237435	0.120793	-1.96563	0.0493409	0.909516	CDIP1
ENSG00000185101	21.8471	1.24392	0.63328	1.96425	0.0495006	0.910302	ANO9
ENSG00000120686	1384.91	0.193772	0.0986435	1.96436	0.0494879	0.910302	UFM1
ENSG00000217128	2108.95	-0.196131	0.0998314	-1.96462	0.049458	0.910302	FNIP1
ENSG00000151092	972.96	-0.231065	0.117617	-1.96456	0.0494648	0.910302	NGLY1
ENSG00000087903	243.629	-0.415857	0.211755	-1.96385	0.0495469	0.910615	RFX2
ENSG00000226268	10.2283	1.85824	0.946395	1.96349	0.0495887	0.910666	AC135977.1
ENSG00000198814	489.627	0.296378	0.150976	1.96307	0.0496376	0.910666	GK
ENSG00000144057	44.2924	-0.857714	0.43687	-1.96332	0.0496094	0.910666	ST6GAL2
ENSG00000074842	1034.53	0.223081	0.113698	1.96205	0.0497567	0.911973	MYDGF
ENSG00000196912	934.682	-0.317468	0.161827	-1.96178	0.0497884	0.911973	ANKRD36B
ENSG00000133134	218.03	-0.489748	0.249654	-1.96171	0.0497968	0.911973	BEX2
ENSG00000272004	8.85405	6.4251	3.27707	1.96062	0.0499232	0.913315	FO704657.1
ENSG00000109466	203.253	0.435212	0.221982	1.96057	0.0499288	0.913315	KLHL2
ENSG00000213904	23.5173	-1.09706	0.560205	-1.95832	0.0501919	0.917588	LIPE-AS1
ENSG00000249212	12.7419	-1.48456	0.758201	-1.958	0.0502295	0.917735	ATP1B1P1
ENSG00000167912	160.707	-0.462989	0.236537	-1.95736	0.0503048	0.918572	AC090152.1
ENSG00000143742	2941.88	0.220101	0.112474	1.95691	0.0503577	0.918998	SRP9
ENSG00000149428	2100.23	0.175378	0.0896315	1.95665	0.0503886	0.919023	HYOU1
ENSG00000104067	16.6902	1.19517	0.611057	1.9559	0.0504766	0.920089	TJP1
ENSG00000143375	25.6616	0.976988	0.499731	1.95503	0.0505795	0.920346	CGN
ENSG00000197780	137.016	0.461544	0.236046	1.95531	0.0505463	0.920346	TAF13
ENSG00000224032	822.708	-0.286084	0.146315	-1.95525	0.0505531	0.920346	EPB41L4A-AS1
ENSG00000025708	73.6332	0.763309	0.390638	1.95401	0.0507006	0.922009	TYMP
ENSG00000100297	2207.43	-0.149601	0.0765799	-1.95353	0.0507569	0.922494	MCM5
ENSG00000254838	181.395	-0.470204	0.240766	-1.95295	0.0508256	0.922812	GVINP1
ENSG00000268854	6.71742	-5.37833	2.75405	-1.95288	0.0508337	0.922812	AC020909.3
ENSG00000135821	4343.84	-0.230864	0.118238	-1.95254	0.0508747	0.923016	GLUL
ENSG00000257027	246.615	-0.401465	0.205742	-1.9513	0.0510212	0.924057	AC010186.3
ENSG00000159685	91.7352	-0.574789	0.294533	-1.95153	0.0509944	0.924057	CHCHD6
ENSG00000259918	2.41873	-3.59348	1.84154	-1.95135	0.051016	0.924057	NDUFA5P11
ENSG00000230989	1176.25	0.201962	0.103587	1.94969	0.0512127	0.925078	HSBP1
ENSG00000240303	370.679	-0.410997	0.210813	-1.94958	0.0512263	0.925078	ACAD11
ENSG00000261534	28.0445	-1.00139	0.513529	-1.95002	0.0511739	0.925078	AL596244.1
ENSG00000232926	5.80745	-2.28587	1.17241	-1.94972	0.0512092	0.925078	AC000078.1
ENSG00000283636	2.5937	-3.31878	1.7017	-1.95027	0.0511436	0.925078	Metazoa_SRP
ENSG00000245248	3.35966	3.59686	1.84754	1.94684	0.0515539	0.92671	USP2-AS1
ENSG00000258490	3.29367	3.49653	1.80173	1.94066	0.0523001	0.92671	AL049835.1
ENSG00000235090	4.58433	2.38793	1.22986	1.94162	0.0521827	0.92671	RPL7L1P3
ENSG00000272159	9.9215	2.35657	1.2143	1.94068	0.0522973	0.92671	AC087623.4
ENSG00000271755	5.25424	2.29778	1.18396	1.94076	0.0522875	0.92671	AL031118.1
ENSG00000277173	6.20107	2.29062	1.18002	1.94116	0.0522391	0.92671	AC004241.4
ENSG00000261216	9.65316	1.71371	0.880364	1.94659	0.0515839	0.92671	AC007216.2
ENSG00000136960	49.3512	0.959247	0.493237	1.9448	0.0517991	0.92671	ENPP2
ENSG00000213780	104.76	0.62013	0.319455	1.94121	0.0522323	0.92671	GTF2H4
ENSG00000088808	131.252	0.42879	0.220775	1.9422	0.0521125	0.92671	PPP1R13B
ENSG00000155307	1066.4	0.308422	0.15843	1.94674	0.0515664	0.92671	SAMSN1
ENSG00000105397	643.597	0.261205	0.134248	1.94569	0.0516919	0.92671	TYK2
ENSG00000130706	796.793	0.227269	0.116934	1.94357	0.0519476	0.92671	ADRM1
ENSG00000101367	2846.79	0.22071	0.113401	1.94627	0.0516223	0.92671	MAPRE1
ENSG00000166507	591.491	0.218964	0.112553	1.94543	0.0517231	0.92671	NDST2
ENSG00000114742	928.088	0.212763	0.109438	1.94415	0.0518771	0.92671	WDR48
ENSG00000066926	1624.62	0.196454	0.101202	1.9412	0.0522338	0.92671	FECH
ENSG00000166847	2622	0.157391	0.080939	1.94456	0.0518278	0.92671	DCTN5
ENSG00000136104	965.306	-0.198764	0.102107	-1.94663	0.0515792	0.92671	RNASEH2B
ENSG00000198727	22720.3	-0.223547	0.115189	-1.9407	0.0522947	0.92671	MT-CYB
ENSG00000250462	559.967	-0.23711	0.122093	-1.94205	0.0521316	0.92671	LRRC37BP1
ENSG00000138346	580.961	-0.283374	0.145578	-1.94654	0.0515897	0.92671	DNA2
ENSG00000163251	193.845	-0.368616	0.189651	-1.94365	0.0519374	0.92671	FZD5
ENSG00000280063	146.525	-0.426004	0.219352	-1.9421	0.0521249	0.92671	AC012676.5
ENSG00000150636	36.792	-0.86401	0.443834	-1.9467	0.0515711	0.92671	CCDC102B
ENSG00000270019	24.6716	-0.980413	0.504466	-1.94347	0.0519597	0.92671	AC110769.2
ENSG00000146215	9.67756	-1.53468	0.790017	-1.94259	0.0520652	0.92671	CRIP3
ENSG00000224533	16.4156	-1.68665	0.868039	-1.94306	0.0520093	0.92671	TMLHE-AS1
ENSG00000244945	8.79884	-1.75111	0.901799	-1.9418	0.0521613	0.92671	AC136604.2
ENSG00000227541	6.82544	-2.08182	1.07044	-1.94482	0.0517966	0.92671	SFR1P1
ENSG00000158482	5.63745	-2.73269	1.4034	-1.9472	0.0515113	0.92671	SNX29P1
ENSG00000236698	6.67949	-2.74135	1.41248	-1.9408	0.0522825	0.92671	EIF1AXP1
ENSG00000124721	1.92149	-4.2046	2.16317	-1.94373	0.0519286	0.92671	DNAH8
ENSG00000116288	3247.98	0.1647	0.0848883	1.9402	0.0523551	0.927157	PARK7
ENSG00000281501	80.3672	-0.567654	0.2927	-1.93937	0.0524565	0.928424	AC104662.3
ENSG00000197629	933.911	0.278972	0.143992	1.93741	0.052695	0.929999	MPEG1
ENSG00000092964	3883.36	0.185069	0.0955096	1.9377	0.0526593	0.929999	DPYSL2
ENSG00000124383	2326.35	0.170441	0.0879703	1.93748	0.0526868	0.929999	MPHOSPH10
ENSG00000213047	498.038	-0.287934	0.148605	-1.93758	0.0526749	0.929999	DENND1B
ENSG00000236859	291.91	-0.359142	0.185326	-1.9379	0.0526357	0.929999	NIFK-AS1
ENSG00000103194	2224.24	0.235822	0.121751	1.93692	0.0527549	0.930527	USP10
ENSG00000213853	30.0248	1.05372	0.544131	1.93651	0.0528049	0.930881	EMP2
ENSG00000197816	93.6051	-0.56568	0.29218	-1.93607	0.052859	0.931307	CCDC180
ENSG00000197771	2157.69	0.169972	0.0878189	1.93548	0.0529311	0.931586	MCMBP
ENSG00000139910	2.03888	-4.60457	2.37907	-1.93545	0.0529348	0.931586	NOVA1
ENSG00000176809	396.633	-0.350126	0.180956	-1.93487	0.0530065	0.93232	LRRC37A3
ENSG00000078902	320.927	0.307949	0.159217	1.93415	0.0530943	0.932912	TOLLIP
ENSG00000121454	429.061	-0.332804	0.172071	-1.93411	0.0531001	0.932912	LHX4
ENSG00000153037	505.69	0.266563	0.137908	1.9329	0.0532486	0.933441	SRP19
ENSG00000156599	1141.91	0.22054	0.114106	1.93277	0.0532644	0.933441	ZDHHC5
ENSG00000164096	1310.96	0.196972	0.101918	1.93264	0.0532803	0.933441	C4orf3
ENSG00000175265	1198.38	-0.259905	0.134454	-1.93304	0.0532316	0.933441	GOLGA8A
ENSG00000166398	261.683	-0.354545	0.183359	-1.93361	0.0531614	0.933441	KIAA0355
ENSG00000042493	941.114	-0.242127	0.12535	-1.93161	0.0534081	0.934728	CAPG
ENSG00000269918	127.81	-0.436465	0.225965	-1.93156	0.0534139	0.934728	AF131215.6
ENSG00000167676	7.46076	1.98223	1.02669	1.9307	0.0535197	0.935001	PLIN4
ENSG00000175387	2176.23	-0.198158	0.102629	-1.93082	0.0535048	0.935001	SMAD2
ENSG00000204603	1.80915	-4.12233	2.13508	-1.93076	0.0535126	0.935001	LINC01257
ENSG00000271121	1.49894	-6.04581	3.13285	-1.92981	0.0536301	0.936404	NUDT4P2
ENSG00000148153	875	0.200959	0.104195	1.92868	0.0537707	0.93728	INIP
ENSG00000188177	338.615	-0.298461	0.154739	-1.92881	0.0537544	0.93728	ZC3H6
ENSG00000178026	36.6284	-0.9342	0.484266	-1.92911	0.0537177	0.93728	LRRC75B
ENSG00000053702	62.2012	-0.749404	0.388697	-1.92799	0.0538563	0.938247	NRIP2
ENSG00000225187	5.59721	2.27718	1.18158	1.92723	0.0539505	0.938835	AC073283.1
ENSG00000127084	202.728	-0.334811	0.173719	-1.92731	0.053941	0.938835	FGD3
ENSG00000105185	787.341	0.210751	0.109434	1.92583	0.0541259	0.939318	PDCD5
ENSG00000036054	863.684	-0.302686	0.157139	-1.92622	0.0540764	0.939318	TBC1D23
ENSG00000105854	424.5	-0.369555	0.19184	-1.92637	0.0540579	0.939318	PON2
ENSG00000110237	151.104	-0.435218	0.22602	-1.92557	0.0541575	0.939318	ARHGEF17
ENSG00000235272	34.8598	-0.85727	0.445205	-1.92556	0.0541589	0.939318	FAM103A2P
ENSG00000254997	2.83382	-3.52971	1.83308	-1.92556	0.0541595	0.939318	KRTAP5-9
ENSG00000136888	1040.98	0.250612	0.13022	1.92452	0.0542889	0.939995	ATP6V1G1
ENSG00000164902	776.308	0.195384	0.101524	1.92452	0.0542897	0.939995	PHAX
ENSG00000215695	440.346	-0.465363	0.241837	-1.92428	0.0543194	0.939995	RSC1A1
ENSG00000261279	82.8608	-0.691265	0.359165	-1.92464	0.0542741	0.939995	ULK4P1
ENSG00000138606	60.3245	-0.629073	0.326975	-1.92392	0.0543647	0.940256	SHF
ENSG00000104154	24.7703	1.22358	0.636143	1.92344	0.0544253	0.940258	SLC30A4
ENSG00000075884	1430.64	-0.17207	0.0894551	-1.92354	0.0544123	0.940258	ARHGAP15
ENSG00000273247	134.094	-0.598012	0.310968	-1.92306	0.054472	0.940473	AC097376.2
ENSG00000219085	9.0114	-1.80482	0.938613	-1.92285	0.0544983	0.940473	NPM1P37
ENSG00000166682	6.61589	1.8001	0.93708	1.92097	0.0547358	0.940555	TMPRSS5
ENSG00000175779	10.1656	1.56337	0.813182	1.92253	0.054539	0.940555	C15orf53
ENSG00000148143	510.124	0.313424	0.163102	1.92165	0.0546502	0.940555	ZNF462
ENSG00000115128	1647.49	0.189181	0.0984981	1.92065	0.0547752	0.940555	SF3B6
ENSG00000132646	2830.8	0.189156	0.0984748	1.92086	0.0547497	0.940555	PCNA
ENSG00000139083	6647.29	0.153721	0.0800218	1.92099	0.0547334	0.940555	ETV6
ENSG00000181827	5229.86	-0.15965	0.0831168	-1.92079	0.0547585	0.940555	RFX7
ENSG00000257591	102.205	-0.620002	0.322727	-1.92113	0.0547148	0.940555	ZNF625
ENSG00000124194	4.68822	-2.96561	1.54358	-1.92126	0.0546986	0.940555	GDAP1L1
ENSG00000113575	2437.62	-0.269901	0.140612	-1.91948	0.0549235	0.942061	PPP2CA
ENSG00000257391	4.1539	-2.4955	1.30009	-1.91949	0.0549227	0.942061	AC126763.1
ENSG00000156103	62.4915	0.944875	0.492575	1.91824	0.0550811	0.942901	MMP16
ENSG00000090432	187.116	0.401814	0.209481	1.91814	0.0550938	0.942901	MUL1
ENSG00000179335	739.3	0.243153	0.126718	1.91885	0.055003	0.942901	CLK3
ENSG00000171204	817.394	-0.322677	0.168223	-1.91815	0.0550919	0.942901	TMEM126B
ENSG00000248115	23.5407	-1.04045	0.542845	-1.91667	0.0552801	0.945569	AC023154.1
ENSG00000171488	1049.3	-0.216436	0.112957	-1.9161	0.0553529	0.946295	LRRC8C
ENSG00000005022	7368.7	0.154712	0.0807587	1.91573	0.0553999	0.946578	SLC25A5
ENSG00000171631	35.7943	-0.980205	0.512156	-1.91388	0.0556355	0.950081	P2RY6
ENSG00000171532	2.12116	3.80852	1.99101	1.91286	0.055766	0.951787	NEUROD2
ENSG00000101350	429.094	0.292396	0.152928	1.91199	0.0558777	0.952748	KIF3B
ENSG00000165704	493.015	0.268594	0.140514	1.91152	0.0559384	0.952748	HPRT1
ENSG00000243960	68.5296	-0.557243	0.291527	-1.91146	0.0559449	0.952748	AL390195.1
ENSG00000134955	21.7967	-1.09575	0.573163	-1.91176	0.0559066	0.952748	SLC37A2
ENSG00000099139	62.795	-0.690139	0.361107	-1.91117	0.0559822	0.952862	PCSK5
ENSG00000261684	396.282	0.363616	0.190345	1.91031	0.0560938	0.953726	AC018362.1
ENSG00000156873	477.048	0.27909	0.146114	1.91009	0.0561221	0.953726	PHKG2
ENSG00000139644	7444.68	0.180604	0.0946232	1.90866	0.0563056	0.953726	TMBIM6
ENSG00000103018	2262.22	0.178226	0.0933998	1.90821	0.0563645	0.953726	CYB5B
ENSG00000210082	3.59429e+06	-0.15942	0.083523	-1.90869	0.0563015	0.953726	MT-RNR2
ENSG00000125637	954.393	-0.19043	0.099711	-1.90982	0.0561563	0.953726	PSD4
ENSG00000095015	988.845	-0.207452	0.108613	-1.91001	0.0561316	0.953726	MAP3K1
ENSG00000196177	670.924	-0.246865	0.129389	-1.90792	0.056401	0.953726	ACADSB
ENSG00000159147	620.59	-0.413418	0.216606	-1.90862	0.0563108	0.953726	DONSON
ENSG00000229419	63.0609	-0.712612	0.373466	-1.90811	0.0563774	0.953726	RALGAPA1P1
ENSG00000156049	6.04673	-2.60689	1.36527	-1.90943	0.0562072	0.953726	GNA14
ENSG00000228651	5.35214	-2.62639	1.37621	-1.90843	0.0563361	0.953726	AC074327.1
ENSG00000150337	75.4285	0.669239	0.350955	1.90691	0.0565324	0.955428	FCGR1A
ENSG00000047634	85.2348	0.555563	0.291392	1.90658	0.0565748	0.955626	SCML1
ENSG00000174125	281.41	0.317708	0.166837	1.9043	0.0568708	0.959584	TLR1
ENSG00000277161	442.077	0.301802	0.158479	1.90437	0.0568624	0.959584	PIGW
ENSG00000151465	4093.97	0.179391	0.0942165	1.90403	0.0569058	0.959652	CDC123
ENSG00000171314	4041.29	0.16999	0.0892906	1.90378	0.0569388	0.959689	PGAM1
ENSG00000065518	1261.73	0.170357	0.0895372	1.90264	0.0570874	0.961671	NDUFB4
ENSG00000105371	238.284	0.360805	0.18969	1.90208	0.0571606	0.961705	ICAM4
ENSG00000100836	1331.64	-0.192639	0.101288	-1.90189	0.0571859	0.961705	PABPN1
ENSG00000090686	2988.83	-0.271775	0.14286	-1.90238	0.0571215	0.961705	USP48
ENSG00000116824	32.4477	-1.17152	0.616045	-1.90168	0.0572131	0.961705	CD2
ENSG00000188352	980.633	-0.20182	0.106184	-1.90067	0.0573454	0.962912	FOCAD
ENSG00000107331	647.687	-0.285705	0.150319	-1.90066	0.0573468	0.962912	ABCA2
ENSG00000197619	161.128	-0.447212	0.235375	-1.89999	0.0574338	0.963852	ZNF615
ENSG00000137802	140.46	0.446026	0.234943	1.89844	0.0576381	0.964679	MAPKBP1
ENSG00000113916	187.399	0.4386	0.231031	1.89845	0.057637	0.964679	BCL6
ENSG00000095139	4806.76	0.174628	0.0919683	1.89878	0.0575928	0.964679	ARCN1
ENSG00000157637	536.815	-0.235667	0.124123	-1.89866	0.0576091	0.964679	SLC38A10
ENSG00000242551	2.6412	-3.26034	1.71698	-1.89888	0.0575803	0.964679	POU5F1P6
ENSG00000227560	3.21735	3.05958	1.61499	1.89449	0.0581599	0.964714	RPS15AP30
ENSG00000168955	11.0562	1.69077	0.892172	1.89511	0.0580772	0.964714	TM4SF20
ENSG00000115738	231.087	0.364856	0.192831	1.8921	0.0584778	0.964714	ID2
ENSG00000196417	314.57	0.282074	0.148853	1.89498	0.0580948	0.964714	ZNF765
ENSG00000143553	459.944	0.250921	0.132301	1.8966	0.0578808	0.964714	SNAPIN
ENSG00000182150	832.302	0.237802	0.12555	1.89408	0.0582141	0.964714	ERCC6L2
ENSG00000177700	1004.33	0.186686	0.0985904	1.89355	0.0582849	0.964714	POLR2L
ENSG00000186187	1330.53	0.169032	0.0891811	1.89538	0.0580423	0.964714	ZNRF1
ENSG00000128340	6277.39	0.165736	0.0875886	1.89221	0.0584634	0.964714	RAC2
ENSG00000165280	4882.47	0.15045	0.0794398	1.89389	0.0582393	0.964714	VCP
ENSG00000181274	502.561	-0.255894	0.135133	-1.89365	0.0582719	0.964714	FRAT2
ENSG00000040341	915.36	-0.277164	0.146052	-1.89771	0.0577347	0.964714	STAU2
ENSG00000274290	200.536	-0.387217	0.204126	-1.89695	0.0578342	0.964714	HIST1H2BE
ENSG00000174945	137.333	-0.436216	0.230525	-1.89228	0.0584541	0.964714	AMZ1
ENSG00000175395	183.235	-0.49182	0.259134	-1.89794	0.0577042	0.964714	ZNF25
ENSG00000139266	88.3421	-0.519808	0.274106	-1.89638	0.05791	0.964714	MARCH9
ENSG00000162104	81.4656	-0.653428	0.345233	-1.89272	0.0583953	0.964714	ADCY9
ENSG00000188152	42.2657	-0.789692	0.417349	-1.89217	0.058469	0.964714	NUTM2G
ENSG00000280321	40.0425	-0.795471	0.419273	-1.89726	0.0577935	0.964714	AC129502.1
ENSG00000261338	30.3843	-0.815524	0.430475	-1.89448	0.0581618	0.964714	AC021016.2
ENSG00000244556	43.3768	-0.911914	0.481725	-1.89302	0.0583556	0.964714	ODCP
ENSG00000053438	35.4567	-0.989505	0.522587	-1.89348	0.0582946	0.964714	NNAT
ENSG00000235613	30.8795	-1.12043	0.590471	-1.89752	0.0577592	0.964714	NSRP1P1
ENSG00000257964	17.28	-1.22611	0.646613	-1.8962	0.0579338	0.964714	AC020612.3
ENSG00000283980	6.14286	-1.89894	1.00152	-1.89606	0.0579525	0.964714	AC018761.5
ENSG00000254793	2.99117	-3.8086	2.00745	-1.89724	0.0577964	0.964714	FDPSP4
ENSG00000078295	1.65397	-5.29013	2.79111	-1.89535	0.0580459	0.964714	ADCY2
ENSG00000235172	19.1559	-1.14744	0.60659	-1.89162	0.058542	0.964757	LINC01366
ENSG00000187017	6.80385	-2.49412	1.31851	-1.89161	0.0585425	0.964757	ESPN
ENSG00000188095	6.52744	2.09933	1.11033	1.89072	0.0586611	0.966199	MESP2
ENSG00000267426	6.98118	6.47936	3.42983	1.88912	0.058876	0.968085	AC087289.3
ENSG00000174886	1533.55	0.179964	0.0952726	1.88894	0.0589001	0.968085	NDUFA11
ENSG00000198431	3300.34	0.166706	0.0882503	1.88901	0.05889	0.968085	TXNRD1
ENSG00000279433	90.6566	-0.600003	0.31761	-1.88912	0.058876	0.968085	AC018529.3
ENSG00000258824	20.6506	1.07575	0.569737	1.88816	0.0590051	0.969143	AL122035.1
ENSG00000166963	895.578	-0.212598	0.112605	-1.88799	0.0590268	0.969143	MAP1A
ENSG00000177425	457.214	0.275917	0.146195	1.88732	0.0591168	0.970108	PAWR
ENSG00000226085	10.3773	1.70336	0.903473	1.88535	0.0593824	0.971449	UQCRFS1P1
ENSG00000196396	639.258	0.251286	0.133347	1.88445	0.0595041	0.971449	PTPN1
ENSG00000126777	3464.36	-0.288091	0.152778	-1.88568	0.0593376	0.971449	KTN1
ENSG00000124641	511.547	-0.404883	0.214798	-1.88495	0.059437	0.971449	MED20
ENSG00000234432	59.7077	-0.641239	0.340254	-1.88459	0.0594854	0.971449	AC092171.3
ENSG00000264920	44.7264	-0.734897	0.38999	-1.8844	0.0595109	0.971449	AC018521.5
ENSG00000114656	16.201	-1.17764	0.624296	-1.88634	0.059249	0.971449	KIAA1257
ENSG00000244229	22.2274	-1.19566	0.634467	-1.88452	0.0594951	0.971449	AC027575.1
ENSG00000234788	7.65464	-1.97707	1.04911	-1.88452	0.0594941	0.971449	HSPA8P3
ENSG00000232871	2.45191	-3.53395	1.87416	-1.88562	0.0593468	0.971449	SEC1P
ENSG00000279946	2.39759	4.45838	2.36974	1.88138	0.0599203	0.971994	AC244034.3
ENSG00000242258	5.58935	2.35061	1.24926	1.8816	0.0598897	0.971994	LINC00996
ENSG00000123700	20.955	1.30522	0.693295	1.88264	0.0597496	0.971994	KCNJ2
ENSG00000124216	41.5717	0.882756	0.470111	1.87776	0.0604138	0.971994	SNAI1
ENSG00000227627	95.4111	0.655646	0.348394	1.88191	0.0598482	0.971994	AL080276.2
ENSG00000267673	141.951	0.426632	0.227203	1.87776	0.0604147	0.971994	FDX2
ENSG00000168275	369.777	0.25819	0.137506	1.87767	0.0604265	0.971994	COA6
ENSG00000113812	677.473	0.254476	0.135534	1.87758	0.0604386	0.971994	ACTR8
ENSG00000125741	539.631	0.223627	0.119002	1.87919	0.0602192	0.971994	OPA3
ENSG00000188021	937.586	0.19242	0.102183	1.8831	0.059687	0.971994	UBQLN2
ENSG00000104613	1403.69	0.186959	0.0994374	1.88017	0.0600855	0.971994	INTS10
ENSG00000166226	4968.36	0.14423	0.0766769	1.881	0.0599715	0.971994	CCT2
ENSG00000136381	2161.99	-0.197747	0.105263	-1.8786	0.0602987	0.971994	IREB2
ENSG00000198265	4044.35	-0.218855	0.116377	-1.88057	0.0600306	0.971994	HELZ
ENSG00000068305	1516.95	-0.220283	0.117327	-1.87752	0.0604473	0.971994	MEF2A
ENSG00000061938	487.646	-0.293474	0.15602	-1.881	0.0599716	0.971994	TNK2
ENSG00000249859	348.04	-0.310215	0.165229	-1.87749	0.0604507	0.971994	PVT1
ENSG00000172586	209.367	-0.324285	0.172404	-1.88096	0.0599771	0.971994	CHCHD1
ENSG00000111261	131.454	-0.47346	0.251964	-1.87908	0.0602334	0.971994	MANSC1
ENSG00000279078	151.296	-0.491648	0.26165	-1.87903	0.0602408	0.971994	SND1-IT1
ENSG00000224114	92.9692	-0.530057	0.281638	-1.88205	0.0598287	0.971994	AL591846.1
ENSG00000129116	67.2349	-0.616141	0.327381	-1.88203	0.0598316	0.971994	PALLD
ENSG00000188107	64.2952	-0.7041	0.374821	-1.87849	0.0603136	0.971994	EYS
ENSG00000243260	36.6258	-0.779979	0.415016	-1.87939	0.0601906	0.971994	RN7SL558P
ENSG00000231822	68.9859	-0.862169	0.45818	-1.88173	0.0598732	0.971994	AC019097.1
ENSG00000267194	18.2622	-1.22795	0.653457	-1.87916	0.0602222	0.971994	AC002546.1
ENSG00000229169	11.7807	-1.39137	0.739398	-1.88175	0.0598694	0.971994	AL096701.2
ENSG00000209582	2.84091	-3.06875	1.63117	-1.88131	0.0599293	0.971994	SNORA48
ENSG00000242182	2.46302	-3.24382	1.72478	-1.88071	0.060011	0.971994	RN7SL745P
ENSG00000241652	4.06468	2.3509	1.25257	1.87687	0.0605361	0.972833	RN7SL253P
ENSG00000160796	1193.64	-0.223304	0.118992	-1.87663	0.0605684	0.972833	NBEAL2
ENSG00000232931	874.408	-0.582057	0.310195	-1.87643	0.0605968	0.972833	LINC00342
ENSG00000261490	116.228	-0.506157	0.269791	-1.8761	0.0606409	0.973039	AC005674.2
ENSG00000279423	258.038	0.370943	0.19776	1.87572	0.0606932	0.973376	AL445363.3
ENSG00000280310	2.33456	3.96156	2.11444	1.87357	0.0609893	0.975108	AC092437.1
ENSG00000158711	2382.95	0.153427	0.0818686	1.87406	0.0609219	0.975108	ELK4
ENSG00000175164	104.366	-0.672421	0.358876	-1.87369	0.0609738	0.975108	ABO
ENSG00000259706	37.801	-0.921436	0.491732	-1.87386	0.0609499	0.975108	HSP90B2P
ENSG00000262766	24.9863	-0.991434	0.528874	-1.87461	0.0608458	0.975108	AC135050.5
ENSG00000235937	2.07944	-4.09791	2.18648	-1.87421	0.0609021	0.975108	AC008280.1
ENSG00000149243	19.8372	1.17764	0.628937	1.87243	0.0611471	0.975897	KLHL35
ENSG00000278615	776.322	0.201377	0.10753	1.87276	0.0611021	0.975897	C11orf98
ENSG00000147251	2190.65	-0.273903	0.146292	-1.87231	0.0611642	0.975897	DOCK11
ENSG00000198125	6.95727	-2.05153	1.09563	-1.87247	0.0611413	0.975897	MB
ENSG00000220446	1.66856	-3.87086	2.06779	-1.87198	0.0612094	0.976118	AL121978.1
ENSG00000198870	15.5602	1.16453	0.622209	1.87161	0.0612612	0.976442	STKLD1
ENSG00000232545	22.2322	-1.04698	0.559665	-1.87073	0.0613821	0.97763	AC253536.3
ENSG00000227911	1.85586	-3.71444	1.98568	-1.87061	0.0613986	0.97763	LINC02344
ENSG00000253352	5348.18	-0.232724	0.124461	-1.86985	0.0615044	0.978814	TUG1
ENSG00000129219	16.2638	1.31824	0.705362	1.86888	0.0616389	0.978958	PLD2
ENSG00000022556	193.71	0.410111	0.219527	1.86816	0.0617397	0.978958	NLRP2
ENSG00000205664	282.634	0.312505	0.167258	1.86841	0.0617056	0.978958	BX890604.1
ENSG00000129810	842.685	0.204293	0.10936	1.86808	0.0617516	0.978958	SGO1
ENSG00000143393	806.99	0.203835	0.109126	1.86789	0.0617772	0.978958	PI4KB
ENSG00000166428	360.833	-0.350259	0.18753	-1.86775	0.0617968	0.978958	PLD4
ENSG00000259976	131.234	-0.679475	0.363607	-1.86871	0.0616635	0.978958	AC093010.3
ENSG00000188897	12.0115	-1.28819	0.689355	-1.86869	0.0616653	0.978958	AC099489.1
ENSG00000160097	12.9691	-1.45232	0.777452	-1.86805	0.061755	0.978958	FNDC5
ENSG00000184661	917.916	-0.292018	0.156376	-1.86741	0.0618438	0.979204	CDCA2
ENSG00000175520	2.83119	-3.54796	1.90044	-1.86691	0.061914	0.979318	UBQLN3
ENSG00000162641	1.88209	-4.13093	2.21267	-1.86695	0.0619093	0.979318	AKNAD1
ENSG00000267690	10.867	-1.55914	0.835333	-1.86649	0.0619727	0.979748	LDLRAD4-AS1
ENSG00000157653	61.0212	-0.774868	0.415239	-1.86608	0.0620305	0.980164	C9orf43
ENSG00000015532	184.608	-0.343723	0.184228	-1.86574	0.0620771	0.980402	XYLT2
ENSG00000204070	500.502	0.222427	0.119247	1.86527	0.0621438	0.98046	SYS1
ENSG00000109084	1656.69	0.179654	0.0963109	1.86536	0.062131	0.98046	TMEM97
ENSG00000278570	2.55716	-3.66319	1.96459	-1.86461	0.0622361	0.98092	NR2E3
ENSG00000267226	2.858	-4.08844	2.19261	-1.86464	0.0622319	0.98092	AC104971.2
ENSG00000171497	1146.92	0.259336	0.139197	1.86308	0.0624508	0.982392	PPID
ENSG00000109814	1098.2	0.195213	0.104769	1.86327	0.0624237	0.982392	UGDH
ENSG00000119900	1260.75	0.181548	0.0974356	1.86326	0.0624254	0.982392	OGFRL1
ENSG00000108578	1123.2	-0.192971	0.103591	-1.86282	0.0624874	0.982392	BLMH
ENSG00000174080	29.5902	-0.898366	0.482221	-1.86298	0.0624655	0.982392	CTSF
ENSG00000276612	22.357	5.85122	3.14391	1.86113	0.0627262	0.982844	FP565260.2
ENSG00000164404	9.65979	1.92738	1.03536	1.86155	0.0626664	0.982844	GDF9
ENSG00000136448	1676.11	0.171782	0.0923139	1.86085	0.0627651	0.982844	NMT1
ENSG00000137497	2450.93	-0.1584	0.0851234	-1.86082	0.062769	0.982844	NUMA1
ENSG00000157404	2642.86	-0.160271	0.0861175	-1.86108	0.0627332	0.982844	KIT
ENSG00000178927	797.024	-0.211219	0.113466	-1.86152	0.0626712	0.982844	C17orf62
ENSG00000083642	1641.25	-0.214542	0.115248	-1.86157	0.0626639	0.982844	PDS5B
ENSG00000214776	133.298	-0.488238	0.262368	-1.86089	0.0627598	0.982844	AC092821.1
ENSG00000278175	94.3258	-0.489902	0.263334	-1.86038	0.0628312	0.983322	GLIDR
ENSG00000205755	63.3471	0.660725	0.355242	1.85993	0.0628955	0.983834	CRLF2
ENSG00000049656	672.699	0.269301	0.144814	1.85963	0.0629375	0.983995	CLPTM1L
ENSG00000197128	641.476	0.231389	0.124485	1.85878	0.0630587	0.984468	ZNF772
ENSG00000161267	764.795	-0.248082	0.133467	-1.85875	0.0630627	0.984468	BDH1
ENSG00000233401	5.40479	-2.0494	1.1025	-1.85887	0.0630462	0.984468	PRKAR1AP1
ENSG00000115504	798.262	-0.205501	0.110586	-1.85828	0.0631289	0.984558	EHBP1
ENSG00000104728	249.144	-0.398317	0.214349	-1.85826	0.0631318	0.984558	ARHGEF10
ENSG00000248668	3.95278	2.61431	1.40795	1.85682	0.0633367	0.986765	OXCT1-AS1
ENSG00000185862	588.573	-0.301333	0.162281	-1.85686	0.0633312	0.986765	EVI2B
ENSG00000237166	11.337	-1.46506	0.789111	-1.85659	0.0633688	0.98677	LINC01792
ENSG00000137757	3.50194	3.38122	1.82313	1.85462	0.0636508	0.989947	CASP5
ENSG00000088256	108.961	0.458796	0.247374	1.85467	0.0636438	0.989947	GNA11
[truncated: 31,014 more rows]

## Sheet: CD14_LPS_WT_vs_untreated_WT
Gene	baseMean	log2FoldChange	lfcSE	stat	pvalue	padj	GeneSymbol
ENSG00000125538	108622	6.19844	0.228654	27.1084	7.843e-162	1.50217e-157	IL1B
ENSG00000277632	32720	5.5306	0.213198	25.9412	2.28524e-148	2.18846e-144	CCL3
ENSG00000151726	9043.14	5.05853	0.209992	24.0892	3.24629e-128	2.07254e-124	ACSL1
ENSG00000146457	2585.97	3.74241	0.188146	19.891	4.8681e-88	2.33097e-84	WTAP
ENSG00000275302	19325.2	6.43199	0.340411	18.8948	1.25891e-79	4.82238e-76	CCL4
ENSG00000276070	13683.2	6.22383	0.335396	18.5567	7.19918e-77	2.2981e-73	CCL4L2
ENSG00000137393	3037.78	3.2528	0.177557	18.3198	5.75534e-75	1.57474e-71	RNF144B
ENSG00000125430	2095.48	5.11682	0.281795	18.158	1.11046e-73	2.65857e-70	HS3ST3B1
ENSG00000159202	1592.26	2.07151	0.114383	18.1103	2.64084e-73	5.61999e-70	UBE2Z
ENSG00000131669	2317.82	3.54731	0.197148	17.9931	2.20551e-72	4.22421e-69	NINJ1
ENSG00000112096	72959.1	5.34493	0.310256	17.2275	1.65262e-66	2.87751e-63	SOD2
ENSG00000138821	6608.47	5.55234	0.358212	15.5001	3.46137e-54	5.52463e-51	SLC39A8
ENSG00000126003	2075.58	2.68599	0.175023	15.3465	3.73841e-53	5.50783e-50	PLAGL2
ENSG00000128271	945.613	7.67917	0.51785	14.829	9.52102e-50	1.30254e-46	ADORA2A
ENSG00000131378	1856.1	2.47851	0.167367	14.8089	1.28368e-49	1.63909e-46	RFTN1
ENSG00000145901	6064.12	3.35595	0.230798	14.5407	6.69231e-48	8.01111e-45	TNIP1
ENSG00000271503	23431.2	8.1162	0.565088	14.3627	8.86817e-47	9.99129e-44	CCL5
ENSG00000176171	393.984	2.56832	0.180281	14.2462	4.73448e-46	5.03775e-43	BNIP3
ENSG00000232810	9917.77	4.53119	0.318873	14.21	7.93835e-46	8.00227e-43	TNF
ENSG00000118503	6190.91	4.59356	0.335501	13.6916	1.13905e-42	1.09081e-39	TNFAIP3
ENSG00000123610	2907.92	8.73802	0.647622	13.4925	1.73213e-41	1.57979e-38	TNFAIP6
ENSG00000186815	484.089	-4.44426	0.330884	-13.4315	3.95519e-41	3.44335e-38	TPCN1
ENSG00000026751	26658.7	6.60767	0.492952	13.4043	5.70764e-41	4.75297e-38	SLAMF7
ENSG00000115009	831.211	8.87388	0.670072	13.2432	4.94174e-40	3.94371e-37	CCL20
ENSG00000167703	2488.2	2.44699	0.185467	13.1937	9.53627e-40	7.30592e-37	SLC43A2
ENSG00000013619	793.241	4.62308	0.352228	13.1252	2.36003e-39	1.73853e-36	MAMLD1
ENSG00000134070	1109.62	4.22787	0.3233	13.0772	4.4439e-39	3.15237e-36	IRAK2
ENSG00000276085	17836.2	6.09535	0.46976	12.9754	1.68604e-38	1.15331e-35	CCL3L1
ENSG00000078804	1211.61	4.12357	0.324065	12.7245	4.32218e-37	2.85458e-34	TP53INP2
ENSG00000132514	1436.5	-4.1437	0.327215	-12.6635	9.41453e-37	6.01055e-34	CLEC10A
ENSG00000170525	3556.73	4.03652	0.31953	12.6327	1.39466e-36	8.61677e-34	PFKFB3
ENSG00000162433	978.636	3.50593	0.277639	12.6277	1.4862e-36	8.89537e-34	AK4
ENSG00000109320	6798.9	3.3807	0.269166	12.5599	3.5087e-36	2.03643e-33	NFKB1
ENSG00000136244	36975.7	9.1747	0.733133	12.5144	6.22988e-36	3.50944e-33	IL6
ENSG00000126262	177.412	5.12181	0.412923	12.4038	2.49201e-35	1.3637e-32	FFAR2
ENSG00000140105	8417.33	3.69575	0.300282	12.3076	8.24312e-35	4.38557e-32	WARS
ENSG00000115008	5240.42	7.50998	0.614076	12.2297	2.15683e-34	1.11648e-31	IL1A
ENSG00000131203	7226.31	7.22113	0.591622	12.2057	2.89947e-34	1.46141e-31	IDO1
ENSG00000028137	7621.62	3.44543	0.283288	12.1623	4.93483e-34	2.42351e-31	TNFRSF1B
ENSG00000137841	1142.14	-3.72009	0.306987	-12.1181	8.47439e-34	4.05775e-31	PLCB2
ENSG00000132510	2282.47	2.44676	0.201968	12.1146	8.83549e-34	4.12747e-31	KDM6B
ENSG00000050730	8838.04	7.04546	0.582245	12.1005	1.04955e-33	4.78622e-31	TNIP3
ENSG00000163874	906.269	3.94731	0.326839	12.0772	1.39349e-33	6.20688e-31	ZC3H12A
ENSG00000026508	35010	2.55001	0.211762	12.0419	2.14048e-33	9.31742e-31	CD44
ENSG00000105855	8591.9	7.21313	0.601579	11.9903	3.99272e-33	1.66877e-30	ITGB8
ENSG00000176788	1684.5	3.26133	0.272004	11.99	4.0079e-33	1.66877e-30	BASP1
ENSG00000120708	1739.17	-2.42832	0.203066	-11.9583	5.87472e-33	2.39401e-30	TGFBI
ENSG00000173039	732.406	2.20054	0.184383	11.9346	7.81587e-33	3.11869e-30	RELA
ENSG00000170542	10642.6	5.24083	0.439804	11.9163	9.73493e-33	3.80517e-30	SERPINB9
ENSG00000010818	2342.95	4.47992	0.376424	11.9013	1.16558e-32	4.46486e-30	HIVEP2
ENSG00000086062	5158.45	2.63494	0.222327	11.8516	2.1106e-32	7.92635e-30	B4GALT1
ENSG00000105835	8633.38	4.64322	0.392733	11.8229	2.97407e-32	1.09543e-29	NAMPT
ENSG00000138378	740.961	7.93269	0.675502	11.7434	7.63528e-32	2.75922e-29	STAT4
ENSG00000166165	1090.91	7.26597	0.622671	11.669	1.83472e-31	6.50749e-29	CKB
ENSG00000140379	2211.34	4.88967	0.423144	11.5556	6.9197e-31	2.40969e-28	BCL2A1
ENSG00000145569	423.556	-2.6118	0.226585	-11.5268	9.66839e-31	3.30676e-28	FAM105A
ENSG00000166016	997.576	5.61684	0.488874	11.4893	1.49272e-30	5.01581e-28	ABTB2
ENSG00000135604	840.917	3.26268	0.285841	11.4143	3.54681e-30	1.17124e-27	STX11
ENSG00000169429	37839.9	5.1413	0.451828	11.3789	5.3273e-30	1.72939e-27	CXCL8
ENSG00000056558	8540.14	4.59498	0.40437	11.3633	6.36877e-30	2.03302e-27	TRAF1
ENSG00000089057	542.666	-2.27728	0.200498	-11.3581	6.7573e-30	2.12168e-27	SLC23A2
ENSG00000139725	538.442	2.82741	0.249169	11.3473	7.64514e-30	2.36173e-27	RHOF
ENSG00000136810	4196.49	3.18983	0.281931	11.3142	1.11597e-29	3.39274e-27	TXN
ENSG00000136048	1905.38	3.51613	0.311158	11.3001	1.31e-29	3.92038e-27	DRAM1
ENSG00000119729	1427.19	2.28205	0.205243	11.1188	1.01635e-28	2.99479e-26	RHOQ
ENSG00000101421	817.718	1.72802	0.155611	11.1047	1.18952e-28	3.45196e-26	CHMP4B
ENSG00000153898	3687.78	4.2611	0.386231	11.0325	2.66258e-28	7.61139e-26	MCOLN2
ENSG00000135245	269.645	4.14999	0.379498	10.9355	7.80032e-28	2.19705e-25	HILPDA
ENSG00000162645	1225.82	4.05415	0.370832	10.9326	8.05246e-28	2.2352e-25	GBP2
ENSG00000169136	771.859	2.52564	0.23163	10.9038	1.10557e-27	3.025e-25	ATF5
ENSG00000110047	1818.41	4.03691	0.370455	10.8972	1.18889e-27	3.20716e-25	EHD1
ENSG00000109756	2892.51	3.55334	0.327562	10.8478	2.04238e-27	5.43302e-25	RAPGEF2
ENSG00000243649	2437.61	7.26362	0.670345	10.8356	2.33321e-27	6.12164e-25	CFB
ENSG00000120217	4531.93	4.44281	0.410332	10.8273	2.55441e-27	6.61144e-25	CD274
ENSG00000261618	928.18	6.57613	0.60866	10.8043	3.28517e-27	8.38944e-25	AC083837.1
ENSG00000104154	1387.9	4.64601	0.432357	10.7458	6.20328e-27	1.56331e-24	SLC30A4
ENSG00000155307	4062.26	3.21474	0.299638	10.7288	7.45789e-27	1.85508e-24	SAMSN1
ENSG00000184588	1527.2	4.93509	0.460499	10.7168	8.48662e-27	2.0839e-24	PDE4B
ENSG00000229419	1367.66	4.44723	0.419153	10.61	2.67624e-26	6.48836e-24	RALGAPA1P1
ENSG00000183484	865.291	3.48801	0.32984	10.5748	3.89851e-26	9.33351e-24	GPR132
ENSG00000196839	1155.33	4.52464	0.428356	10.5628	4.43293e-26	1.0482e-23	ADA
ENSG00000128512	2978.84	1.87638	0.178488	10.5127	7.55081e-26	1.76367e-23	DOCK4
ENSG00000134460	2740.22	7.92785	0.756364	10.4815	1.05046e-25	2.42404e-23	IL2RA
ENSG00000169087	241.956	-2.21024	0.211311	-10.4597	1.32342e-25	3.01756e-23	HSPBAP1
ENSG00000116667	1015.63	3.85859	0.368969	10.4578	1.34984e-25	3.04159e-23	C1orf21
ENSG00000196396	1059.43	2.39095	0.228937	10.4437	1.56594e-25	3.48749e-23	PTPN1
ENSG00000040933	370.314	-2.00979	0.193093	-10.4084	2.2705e-25	4.99849e-23	INPP4A
ENSG00000231925	6432.33	1.56245	0.150382	10.3899	2.75714e-25	6.00086e-23	TAPBP
ENSG00000163661	2561.34	6.65836	0.641342	10.3819	2.9972e-25	6.45003e-23	PTX3
ENSG00000116514	1858.11	3.49857	0.337884	10.3544	3.99831e-25	8.50886e-23	RNF19B
ENSG00000003402	9708.13	2.09636	0.202727	10.3408	4.60648e-25	9.69538e-23	CFLAR
ENSG00000111913	865.283	4.6364	0.44909	10.324	5.48922e-25	1.14277e-22	RIPOR2
ENSG00000173846	461.614	2.91964	0.282883	10.321	5.66167e-25	1.166e-22	PLK3
ENSG00000124145	1130.32	3.14291	0.305932	10.2733	9.30082e-25	1.89509e-22	SDC4
ENSG00000149269	794.49	-2.5946	0.252798	-10.2635	1.02857e-24	2.07371e-22	PAK1
ENSG00000068366	2407.91	2.43438	0.237378	10.2553	1.12064e-24	2.23579e-22	ACSL4
ENSG00000163739	2600.58	6.25671	0.611459	10.2324	1.41897e-24	2.80181e-22	CXCL1
ENSG00000232956	566.806	2.51903	0.246446	10.2214	1.5899e-24	3.10729e-22	SNHG15
ENSG00000077585	734.704	2.90262	0.284343	10.2082	1.82257e-24	3.52603e-22	GPR137B
ENSG00000168394	1637.64	3.02597	0.296826	10.1944	2.09962e-24	4.02139e-22	TAP1
ENSG00000135124	1034.21	2.61725	0.256774	10.1928	2.13485e-24	4.0484e-22	P2RX4
ENSG00000089351	2338.01	4.49515	0.441576	10.1798	2.44078e-24	4.58315e-22	GRAMD1A
ENSG00000234883	835.408	5.77729	0.567967	10.1719	2.64799e-24	4.92397e-22	MIR155HG
ENSG00000133805	1796.46	1.80748	0.178917	10.1023	5.39503e-24	9.93568e-22	AMPD3
ENSG00000131979	1275.04	5.74856	0.571181	10.0644	7.941e-24	1.44851e-21	GCH1
ENSG00000131042	7496.28	3.50104	0.348285	10.0522	8.98151e-24	1.62286e-21	LILRB2
ENSG00000184014	3041.51	2.37137	0.236043	10.0463	9.53416e-24	1.70661e-21	DENND5A
ENSG00000103569	2033.1	4.91097	0.489635	10.0299	1.12673e-23	1.99817e-21	AQP9
ENSG00000198369	1348.79	2.6186	0.26315	9.95097	2.49744e-23	4.38839e-21	SPRED2
ENSG00000182782	392.919	2.76778	0.278526	9.93725	2.86629e-23	4.99074e-21	HCAR2
ENSG00000139146	1017.2	2.26129	0.22826	9.90667	3.89423e-23	6.71947e-21	FAM60A
ENSG00000146278	3603.29	3.12075	0.315161	9.90206	4.07803e-23	6.9738e-21	PNRC1
ENSG00000134516	1672.47	-1.56593	0.158494	-9.88002	5.08226e-23	8.6142e-21	DOCK2
ENSG00000138166	1353.48	5.06002	0.516248	9.80153	1.10897e-22	1.86316e-20	DUSP5
ENSG00000143333	296.02	3.61489	0.369213	9.79078	1.23343e-22	2.05425e-20	RGS16
ENSG00000145779	1160.26	2.32793	0.239156	9.73394	2.16067e-22	3.56753e-20	TNFAIP8
ENSG00000136161	581.238	-3.73302	0.384201	-9.71632	2.56896e-22	4.20541e-20	RCBTB2
ENSG00000123240	684.353	3.47924	0.358664	9.70055	2.99868e-22	4.86726e-20	OPTN
ENSG00000197329	2194.94	4.60207	0.476512	9.65782	4.5546e-22	7.33061e-20	PELI1
ENSG00000175040	437.198	2.12315	0.220063	9.64794	5.0153e-22	8.00483e-20	CHST2
ENSG00000117090	1754.8	5.04698	0.524179	9.62836	6.06932e-22	9.60708e-20	SLAMF1
ENSG00000198355	1219.39	2.82767	0.293813	9.62407	6.32784e-22	9.93419e-20	PIM3
ENSG00000182541	778.546	4.27778	0.446167	9.58784	8.9952e-22	1.40069e-19	LIMK2
ENSG00000023445	8131.12	3.46705	0.362564	9.5626	1.14835e-21	1.77374e-19	BIRC3
ENSG00000124496	187.255	-3.59683	0.376345	-9.55726	1.20916e-21	1.85272e-19	TRERF1
ENSG00000171522	1142.16	2.69315	0.281876	9.55437	1.24334e-21	1.88998e-19	PTGER4
ENSG00000234431	269.424	2.36533	0.248053	9.53561	1.49014e-21	2.24729e-19	AC007283.1
ENSG00000172183	2981.27	7.84609	0.82502	9.51018	1.90326e-21	2.8479e-19	ISG20
ENSG00000178719	1981.34	2.03402	0.214236	9.4943	2.217e-21	3.29164e-19	GRINA
ENSG00000105993	2471.23	2.08339	0.220507	9.44818	3.44783e-21	5.07971e-19	DNAJB6
ENSG00000164929	603.436	5.63309	0.598506	9.41192	4.87178e-21	7.12284e-19	BAALC
ENSG00000251230	564.551	8.52007	0.905741	9.40673	5.11791e-21	7.42602e-19	MIR3945HG
ENSG00000124201	2515.82	2.52861	0.26893	9.40246	5.33038e-21	7.67615e-19	ZNFX1
ENSG00000124882	1186.6	5.43209	0.578755	9.38583	6.24246e-21	8.92253e-19	EREG
ENSG00000179362	380.662	4.87699	0.52003	9.37829	6.705e-21	9.51265e-19	HMGN2P46
ENSG00000115919	7806.57	2.65957	0.284893	9.33533	1.00682e-20	1.41791e-18	KYNU
ENSG00000086300	504.279	2.51556	0.269549	9.33249	1.03415e-20	1.42496e-18	SNX10
ENSG00000123130	835.639	2.21502	0.237329	9.33312	1.02804e-20	1.42496e-18	ACOT9
ENSG00000135678	4316.79	2.85694	0.306084	9.33383	1.02115e-20	1.42496e-18	CPM
ENSG00000259354	856.511	4.71553	0.50606	9.31814	1.18395e-20	1.61973e-18	AC025580.2
ENSG00000149177	4812.46	1.92367	0.206828	9.3008	1.39394e-20	1.89349e-18	PTPRJ
ENSG00000117228	3292.13	6.18053	0.667869	9.25411	2.16032e-20	2.91385e-18	GBP1
ENSG00000100226	862.645	2.51443	0.272307	9.2338	2.61203e-20	3.49847e-18	GTPBP1
ENSG00000138964	1062.8	-2.08089	0.225646	-9.22191	2.91845e-20	3.88174e-18	PARVG
ENSG00000226380	1109.9	2.99381	0.324924	9.21388	3.14558e-20	4.15499e-18	AC016831.1
ENSG00000172575	265.281	3.11789	0.338557	9.20936	3.28063e-20	4.30369e-18	RASGRP1
ENSG00000260583	510.111	4.85757	0.528289	9.19491	3.75302e-20	4.8899e-18	AP000223.1
ENSG00000132669	1478.92	2.69535	0.294685	9.14654	5.87844e-20	7.60742e-18	RIN2
ENSG00000242247	752.051	1.73015	0.189363	9.13669	6.43941e-20	8.27745e-18	ARFGAP3
ENSG00000119508	4537.37	4.2512	0.465931	9.1241	7.23365e-20	9.23641e-18	NR4A3
ENSG00000161526	430.125	1.6482	0.180911	9.11057	8.19487e-20	1.03945e-17	SAP30BP
ENSG00000078081	6937.45	4.40022	0.483927	9.09273	9.65853e-20	1.21704e-17	LAMP3
ENSG00000107738	345.661	-2.61154	0.28743	-9.08582	1.02923e-19	1.28842e-17	VSIR
ENSG00000158457	1573.07	2.56149	0.282722	9.06012	1.30304e-19	1.62059e-17	TSPAN33
ENSG00000121594	2551.34	3.97768	0.44112	9.01723	1.92904e-19	2.37036e-17	CD80
ENSG00000154099	240.247	5.21208	0.57802	9.01714	1.93064e-19	2.37036e-17	DNAAF1
ENSG00000116990	164.659	-6.25007	0.693312	-9.01481	1.97215e-19	2.4059e-17	MYCL
ENSG00000156642	1208.19	1.83595	0.204861	8.96192	3.19071e-19	3.86783e-17	NPTN
ENSG00000137767	2126.44	2.51083	0.281195	8.92912	4.29422e-19	5.17278e-17	SQOR
ENSG00000125733	953.532	3.29898	0.369811	8.9207	4.63358e-19	5.54669e-17	TRIP10
ENSG00000102172	784.386	2.52261	0.284002	8.88237	6.54485e-19	7.78593e-17	SMS
ENSG00000160285	613.4	2.19148	0.248057	8.83456	1.00489e-18	1.18807e-16	LSS
ENSG00000126353	6189.82	4.88404	0.553674	8.82114	1.13301e-18	1.33132e-16	CCR7
ENSG00000162889	1019.01	2.30809	0.262108	8.80587	1.29837e-18	1.51632e-16	MAPKAPK2
ENSG00000074416	1277.26	3.41893	0.390194	8.76213	1.91603e-18	2.22411e-16	MGLL
ENSG00000102794	2458.5	10.1333	1.15703	8.75804	1.98673e-18	2.29228e-16	ACOD1
ENSG00000011590	150.542	5.16771	0.590643	8.74929	2.14701e-18	2.46238e-16	ZBTB32
ENSG00000013810	330.393	-1.74552	0.199859	-8.73374	2.4638e-18	2.79226e-16	TACC3
ENSG00000127666	840.649	1.66148	0.190228	8.73417	2.45449e-18	2.79226e-16	TICAM1
ENSG00000106701	2129.94	4.45044	0.509632	8.73266	2.48756e-18	2.8026e-16	FSD1L
ENSG00000158470	1709.64	3.13872	0.359459	8.73179	2.50667e-18	2.80762e-16	B4GALT5
ENSG00000077150	1076.34	3.02593	0.346717	8.72738	2.60643e-18	2.90238e-16	NFKB2
ENSG00000162783	481.169	2.19889	0.252608	8.70475	3.18267e-18	3.52356e-16	IER5
ENSG00000113580	1317.89	1.71554	0.197199	8.69952	3.33286e-18	3.66863e-16	NR3C1
ENSG00000148926	515.659	3.99997	0.460031	8.69498	3.46879e-18	3.79644e-16	ADM
ENSG00000134602	651.86	4.20614	0.484135	8.68793	3.69093e-18	4.01661e-16	STK26
ENSG00000266709	350.858	4.49292	0.519267	8.65242	5.04183e-18	5.45572e-16	AC005224.4
ENSG00000222009	381.123	2.9872	0.345822	8.63796	5.72244e-18	6.15741e-16	BTBD19
ENSG00000049249	1817.78	4.53837	0.527682	8.60058	7.93147e-18	8.48667e-16	TNFRSF9
ENSG00000163082	587.402	4.25492	0.494917	8.59726	8.16449e-18	8.68747e-16	SGPP2
ENSG00000185022	344.681	1.94753	0.226611	8.59414	8.38918e-18	8.87723e-16	MAFF
ENSG00000165806	627.181	3.52997	0.41209	8.56601	1.07133e-17	1.12743e-15	CASP7
ENSG00000157557	2359.65	2.47859	0.289374	8.56537	1.07733e-17	1.12755e-15	ETS2
ENSG00000179241	637.251	2.93005	0.342407	8.55721	1.15635e-17	1.20367e-15	LDLRAD3
ENSG00000255864	85.4877	6.12686	0.716506	8.55102	1.22005e-17	1.26311e-15	AC069208.1
ENSG00000185215	11037.7	3.58607	0.420072	8.5368	1.37991e-17	1.42093e-15	TNFAIP2
ENSG00000184557	2981.15	3.11382	0.366328	8.5001	1.89428e-17	1.94017e-15	SOCS3
ENSG00000117036	3322.06	3.03366	0.35723	8.49216	2.02835e-17	2.06643e-15	ETV3
ENSG00000115956	3188.01	2.15311	0.253714	8.48639	2.1315e-17	2.16004e-15	PLEK
ENSG00000109066	127.854	-2.39823	0.282857	-8.4786	2.27926e-17	2.29761e-15	TMEM104
ENSG00000154451	1776.99	7.22395	0.854018	8.45878	2.70181e-17	2.7093e-15	GBP5
ENSG00000254087	4535.46	2.61629	0.309394	8.45616	2.76317e-17	2.75641e-15	LYN
ENSG00000196209	222.535	-3.0539	0.362496	-8.42465	3.61838e-17	3.59082e-15	SIRPB2
ENSG00000181634	1342	3.78294	0.450025	8.40607	4.23964e-17	4.18566e-15	TNFSF15
ENSG00000187796	111.724	-3.48471	0.415711	-8.38252	5.18063e-17	5.08844e-15	CARD9
ENSG00000176915	2346.03	1.90408	0.228865	8.31964	8.82298e-17	8.62177e-15	ANKLE2
ENSG00000089041	1401.17	3.26948	0.393742	8.3036	1.01e-16	9.81956e-15	P2RX7
ENSG00000100139	788.067	3.31005	0.398932	8.29727	1.0653e-16	1.03049e-14	MICALL1
ENSG00000164181	718.737	6.07157	0.732332	8.29073	1.12559e-16	1.08334e-14	ELOVL7
ENSG00000168036	1648.11	1.47864	0.178397	8.28847	1.14716e-16	1.09858e-14	CTNNB1
ENSG00000173812	2309.26	1.38963	0.167675	8.28762	1.15534e-16	1.10091e-14	EIF1
ENSG00000160326	1392.54	3.46454	0.418761	8.27331	1.30291e-16	1.22929e-14	SLC2A6
ENSG00000205189	797.195	2.80478	0.339001	8.27368	1.2989e-16	1.22929e-14	ZBTB10
ENSG00000127314	2607.12	2.13801	0.258678	8.26512	1.39556e-16	1.31025e-14	RAP1B
ENSG00000266378	154.714	4.32903	0.524028	8.26107	1.44367e-16	1.34881e-14	AC005224.3
ENSG00000204642	711.602	2.79752	0.340079	8.2261	1.93409e-16	1.79823e-14	HLA-F
ENSG00000280153	323.93	-3.99391	0.485987	-8.21815	2.06675e-16	1.91229e-14	AC133065.6
ENSG00000087074	1210.35	1.70965	0.208233	8.21031	2.20624e-16	2.03155e-14	PPP1R15A
ENSG00000165997	606.245	2.92619	0.357019	8.19619	2.48136e-16	2.27395e-14	ARL5B
ENSG00000075223	213.113	2.62059	0.321197	8.15882	3.38321e-16	3.08565e-14	SEMA3C
ENSG00000122862	8081.68	2.48831	0.305112	8.15538	3.48075e-16	3.15956e-14	SRGN
ENSG00000130813	531.458	2.66608	0.328019	8.12782	4.37087e-16	3.94883e-14	C19orf66
ENSG00000128335	1071.21	2.91474	0.358714	8.12553	4.45428e-16	4.0053e-14	APOL2
ENSG00000165280	2273.48	1.38539	0.170622	8.11963	4.67592e-16	4.18494e-14	VCP
ENSG00000048471	418.104	-2.17518	0.267941	-8.11814	4.73382e-16	4.21706e-14	SNX29
ENSG00000004468	1200.16	5.93247	0.735518	8.06571	7.28131e-16	6.45643e-14	CD38
ENSG00000034677	1001.96	2.56951	0.318623	8.0644	7.35969e-16	6.49586e-14	RNF19A
ENSG00000205755	2473.06	4.72407	0.586028	8.06116	7.55731e-16	6.63968e-14	CRLF2
ENSG00000105246	3020.18	5.56575	0.691936	8.04374	8.71399e-16	7.62096e-14	EBI3
ENSG00000136286	3159.07	3.11758	0.387682	8.04158	8.86856e-16	7.72088e-14	MYO1G
ENSG00000175895	378.745	2.2112	0.27503	8.03984	8.99541e-16	7.79589e-14	PLEKHF2
ENSG00000008294	1916.56	1.67201	0.208064	8.03603	9.2797e-16	8.00604e-14	SPAG9
ENSG00000197381	658.52	3.37325	0.420349	8.02488	1.01623e-15	8.72823e-14	ADARB1
ENSG00000186063	420.577	1.85106	0.231018	8.0126	1.12311e-15	9.6031e-14	AIDA
ENSG00000101888	107.585	2.49229	0.311276	8.00671	1.17819e-15	1.00293e-13	NXT2
ENSG00000160593	2023.97	-3.41299	0.426526	-8.00183	1.22586e-15	1.03889e-13	JAML
ENSG00000113583	997.509	2.25601	0.282086	7.9976	1.26864e-15	1.07041e-13	C5orf15
ENSG00000251139	68.7434	4.86175	0.607996	7.99635	1.28159e-15	1.07659e-13	AC084871.1
ENSG00000010327	3795.02	-2.15021	0.269203	-7.98734	1.37886e-15	1.15325e-13	STAB1
ENSG00000153071	1299.48	-2.72614	0.342853	-7.95133	1.84526e-15	1.53662e-13	DAB2
ENSG00000117360	1155.17	1.76421	0.222077	7.94412	1.95582e-15	1.62163e-13	PRPF3
ENSG00000165671	857.611	-1.07365	0.135214	-7.94039	2.01552e-15	1.66394e-13	NSD1
ENSG00000149639	761.785	-1.48267	0.187599	-7.90343	2.71341e-15	2.23047e-13	SOGA1
ENSG00000113615	1004.76	1.91853	0.243901	7.86601	3.66129e-15	2.98403e-13	SEC24A
ENSG00000128383	747.975	6.52027	0.828876	7.8664	3.65001e-15	2.98403e-13	APOBEC3A
ENSG00000104885	1479.59	2.00537	0.255526	7.848	4.22733e-15	3.42604e-13	DOT1L
ENSG00000141556	219.828	-1.77662	0.226389	-7.84764	4.23939e-15	3.42604e-13	TBCD
ENSG00000101460	128.952	5.00129	0.63862	7.8314	4.82466e-15	3.86639e-13	MAP1LC3A
ENSG00000104432	257.712	5.36353	0.684855	7.83163	4.81568e-15	3.86639e-13	IL7
ENSG00000140280	284.141	3.64656	0.466886	7.8104	5.70084e-15	4.54951e-13	LYSMD2
ENSG00000155324	199.184	3.64218	0.466593	7.8059	5.90795e-15	4.69523e-13	GRAMD3
ENSG00000284486	291.358	8.58476	1.10344	7.77999	7.25277e-15	5.74018e-13	AL513315.1
ENSG00000171365	438.452	-1.32606	0.170814	-7.76314	8.28493e-15	6.53009e-13	CLCN5
ENSG00000175354	1214.54	2.20966	0.285261	7.7461	9.4758e-15	7.43812e-13	PTPN2
ENSG00000253522	351.183	3.01404	0.389748	7.73331	1.04789e-14	8.19194e-13	MIR3142HG
ENSG00000229781	164.995	3.43739	0.445403	7.71748	1.1865e-14	9.23784e-13	AC013444.1
ENSG00000149798	127.331	3.51097	0.455767	7.70343	1.32457e-14	1.02711e-12	CDC42EP2
ENSG00000129667	577.495	2.88052	0.3744	7.69371	1.42931e-14	1.10386e-12	RHBDF2
ENSG00000242574	811.952	-3.5266	0.458547	-7.69081	1.46201e-14	1.12457e-12	HLA-DMB
ENSG00000079332	762.733	1.92878	0.251249	7.67676	1.63163e-14	1.25003e-12	SAR1A
ENSG00000100911	2044.52	2.6023	0.339375	7.66791	1.74816e-14	1.33396e-12	PSME2
ENSG00000102908	3909.47	1.34647	0.175804	7.65894	1.8748e-14	1.42492e-12	NFAT5
ENSG00000162434	3440.33	1.83358	0.239527	7.655	1.93307e-14	1.46341e-12	JAK1
ENSG00000164300	1129.48	-1.85036	0.24175	-7.65403	1.94784e-14	1.46878e-12	SERINC5
ENSG00000056972	599.434	3.52167	0.46033	7.65033	2.00465e-14	1.50569e-12	TRAF3IP2
ENSG00000123689	1528.54	6.06586	0.794917	7.63081	2.33285e-14	1.74536e-12	G0S2
ENSG00000158488	2430.69	-2.64634	0.347011	-7.62611	2.41952e-14	1.80316e-12	CD1E
ENSG00000120594	1371.32	-2.7109	0.35568	-7.62175	2.50265e-14	1.85788e-12	PLXDC2
ENSG00000115267	3302.03	3.89	0.511094	7.61113	2.71704e-14	2.00924e-12	IFIH1
ENSG00000115738	1229.26	2.12985	0.280488	7.59335	3.11743e-14	2.29646e-12	ID2
ENSG00000126767	188.416	1.77063	0.233413	7.58582	3.30385e-14	2.42447e-12	ELK1
ENSG00000230647	98.6205	6.08982	0.806084	7.55483	4.19422e-14	3.0661e-12	AC022816.1
ENSG00000267034	63.7078	5.98987	0.793206	7.55147	4.30361e-14	3.13411e-12	AC010980.2
ENSG00000085265	2733.18	-2.36399	0.313305	-7.54536	4.51046e-14	3.2723e-12	FCN1
ENSG00000155629	3539.01	2.51781	0.334096	7.53616	4.83998e-14	3.49812e-12	PIK3AP1
ENSG00000095951	3993.36	3.02632	0.401606	7.53555	4.86283e-14	3.50142e-12	HIVEP1
ENSG00000196547	403.526	-2.20183	0.292933	-7.51652	5.62531e-14	4.03527e-12	MAN2A2
ENSG00000169245	333.319	6.91119	0.920418	7.50875	5.96938e-14	4.2661e-12	CXCL10
ENSG00000130340	1231.83	2.21221	0.294702	7.5066	6.06845e-14	4.32078e-12	SNX9
ENSG00000198951	792.904	-1.70393	0.227095	-7.50315	6.23023e-14	4.41954e-12	NAGA
ENSG00000110077	1205.58	-3.5559	0.474649	-7.49164	6.80199e-14	4.80733e-12	MS4A6A
ENSG00000169896	3234.17	-2.76173	0.369776	-7.46866	8.1018e-14	5.70492e-12	ITGAM
ENSG00000198740	382.287	-1.94122	0.260262	-7.45873	8.73609e-14	6.12902e-12	ZNF652
ENSG00000158747	62.5798	4.57686	0.613665	7.45823	8.76922e-14	6.12981e-12	NBL1
ENSG00000106952	721.604	3.23983	0.434443	7.45743	8.82272e-14	6.14478e-12	TNFSF8
ENSG00000167716	212.495	-1.89544	0.254376	-7.45132	9.24142e-14	6.41308e-12	WDR81
ENSG00000233058	129.274	3.28181	0.44164	7.43097	1.078e-13	7.45378e-12	LINC00884
ENSG00000197629	4497.65	-2.87297	0.387001	-7.42368	1.13909e-13	7.84781e-12	MPEG1
ENSG00000100354	921.743	-1.36284	0.183732	-7.41755	1.19307e-13	8.19025e-12	TNRC6B
ENSG00000150347	1701.82	3.62878	0.490139	7.40358	1.3256e-13	9.0676e-12	ARID5B
ENSG00000163235	783.115	3.75583	0.508024	7.39302	1.43534e-13	9.7833e-12	TGFA
ENSG00000204267	908.093	1.66414	0.225146	7.39138	1.45317e-13	9.86972e-12	TAP2
ENSG00000165178	2695.99	3.61848	0.49032	7.37984	1.58477e-13	1.07255e-11	NCF1C
ENSG00000260997	1035.37	3.66523	0.497181	7.37202	1.68067e-13	1.13345e-11	AC004847.1
ENSG00000111012	1032.32	4.39937	0.597132	7.36751	1.73851e-13	1.16834e-11	CYP27B1
ENSG00000178764	581.022	2.75092	0.373428	7.36667	1.74941e-13	1.17155e-11	ZHX2
ENSG00000100664	1668.2	1.26143	0.171653	7.34871	2.0013e-13	1.33557e-11	EIF5
ENSG00000186480	2186.22	2.59915	0.353949	7.34328	2.0842e-13	1.38607e-11	INSIG1
ENSG00000135842	5903.91	2.19673	0.299199	7.34204	2.1037e-13	1.39419e-11	FAM129A
ENSG00000073756	10684.7	7.10387	0.968489	7.33501	2.21707e-13	1.46426e-11	PTGS2
ENSG00000152484	763.435	1.95163	0.26653	7.32236	2.43653e-13	1.60367e-11	USP12
ENSG00000158481	1184.81	-2.63427	0.359831	-7.32084	2.46417e-13	1.61631e-11	CD1C
ENSG00000253535	80.1271	3.33944	0.456523	7.31494	2.57498e-13	1.68323e-11	AC120193.1
ENSG00000197818	496.978	1.79341	0.245526	7.30435	2.78612e-13	1.81505e-11	SLC9A8
ENSG00000108700	159.056	7.18946	0.986489	7.28793	3.14747e-13	2.04351e-11	CCL8
ENSG00000162772	337.823	2.29747	0.315364	7.28512	3.21374e-13	2.07948e-11	ATF3
ENSG00000196116	874.126	2.64557	0.363382	7.2804	3.32833e-13	2.14638e-11	TDRD7
ENSG00000123427	262.055	2.07616	0.28547	7.27279	3.52147e-13	2.26331e-11	EEF1AKMT3
ENSG00000173559	23027.2	3.24699	0.446533	7.27156	3.55364e-13	2.27635e-11	NABP1
ENSG00000162654	2978.25	7.50846	1.03365	7.26402	3.75764e-13	2.399e-11	GBP4
ENSG00000157227	912.661	2.45601	0.338625	7.25288	4.08012e-13	2.59623e-11	MMP14
ENSG00000136404	128.098	-4.00464	0.552768	-7.2447	4.33406e-13	2.74868e-11	TM6SF1
ENSG00000068724	346.368	-2.5631	0.354104	-7.23826	4.54477e-13	2.87096e-11	TTC7A
ENSG00000160325	189.774	2.56648	0.35459	7.2379	4.55684e-13	2.87096e-11	CACFD1
ENSG00000110218	415.479	3.32246	0.459263	7.23433	4.67823e-13	2.93778e-11	PANX1
ENSG00000134955	372.9	-2.3761	0.329459	-7.21212	5.50866e-13	3.44795e-11	SLC37A2
ENSG00000134072	262.823	-4.45402	0.618132	-7.20561	5.77848e-13	3.60506e-11	CAMK1
ENSG00000123700	831.758	3.23269	0.448697	7.20461	5.82092e-13	3.61974e-11	KCNJ2
ENSG00000161791	3624.32	1.67326	0.232382	7.20048	6e-13	3.71903e-11	FMNL3
ENSG00000130202	1531.9	2.82763	0.392737	7.19982	6.02931e-13	3.72514e-11	NECTIN2
ENSG00000113845	1013.44	1.91509	0.266036	7.19862	6.08262e-13	3.74599e-11	TIMMDC1
ENSG00000174238	1329.74	1.35333	0.18835	7.1852	6.71093e-13	4.1197e-11	PITPNA
ENSG00000134243	1009.56	-2.08557	0.29034	-7.1832	6.81008e-13	4.1672e-11	SORT1
ENSG00000157350	1239.54	1.49573	0.208272	7.1816	6.88994e-13	4.20265e-11	ST3GAL2
ENSG00000182670	1137	-1.50942	0.210253	-7.17908	7.01825e-13	4.26732e-11	TTC3
ENSG00000108669	1959.16	2.02871	0.282716	7.17578	7.18944e-13	4.35758e-11	CYTH1
ENSG00000197142	693.455	1.95088	0.272457	7.16032	8.04871e-13	4.863e-11	ACSL5
ENSG00000156675	739.134	-1.78956	0.250096	-7.15548	8.33814e-13	5.02203e-11	RAB11FIP1
ENSG00000277443	2229.52	3.20412	0.447828	7.15481	8.37919e-13	5.03093e-11	MARCKS
ENSG00000102265	6336.86	1.72207	0.241345	7.1353	9.6576e-13	5.78037e-11	TIMP1
ENSG00000012061	215.276	-1.50826	0.21179	-7.12148	1.06776e-12	6.37099e-11	ERCC1
ENSG00000182197	546.928	1.59891	0.224766	7.11369	1.1298e-12	6.72021e-11	EXT1
ENSG00000084093	1255.41	1.14649	0.161293	7.10813	1.17624e-12	6.97479e-11	REST
ENSG00000116350	1590.39	0.738909	0.103977	7.10647	1.19048e-12	7.03743e-11	SRSF4
ENSG00000198246	135.765	-2.18299	0.307336	-7.10294	1.2213e-12	7.19741e-11	SLC29A3
ENSG00000149311	561.646	-1.93393	0.272335	-7.10129	1.236e-12	7.26166e-11	ATM
ENSG00000141753	173.132	3.83565	0.540956	7.09051	1.33616e-12	7.82613e-11	IGFBP4
ENSG00000182578	6276.15	-1.83751	0.259262	-7.08747	1.36582e-12	7.9755e-11	CSF1R
ENSG00000103490	330.602	-3.56647	0.503799	-7.07914	1.45048e-12	8.44406e-11	PYCARD
ENSG00000123728	1106.51	2.34028	0.330918	7.07207	1.52643e-12	8.85931e-11	RAP2C
ENSG00000120910	417.993	2.20386	0.311804	7.06809	1.57086e-12	9.08965e-11	PPP3CC
ENSG00000133069	165.591	4.07071	0.577849	7.04458	1.86018e-12	1.06991e-10	TMCC2
ENSG00000197461	439.296	3.91808	0.556162	7.04485	1.85657e-12	1.06991e-10	PDGFA
ENSG00000163734	897.114	3.75385	0.533133	7.04111	1.9071e-12	1.09361e-10	CXCL3
ENSG00000142197	294.427	-2.18971	0.311442	-7.03088	2.05236e-12	1.1734e-10	DOPEY2
ENSG00000123329	727.116	-2.98968	0.425401	-7.0279	2.09662e-12	1.19514e-10	ARHGAP9
ENSG00000167695	127.122	3.18034	0.452659	7.02589	2.12702e-12	1.20886e-10	FAM57A
ENSG00000152518	634.859	-3.02658	0.43122	-7.01865	2.2403e-12	1.26948e-10	ZFP36L2
ENSG00000222041	358.409	2.09571	0.298624	7.0179	2.25224e-12	1.27248e-10	CYTOR
ENSG00000150995	971.48	-1.8038	0.257255	-7.01173	2.35397e-12	1.32605e-10	ITPR1
ENSG00000136560	1120.62	1.79758	0.256383	7.01129	2.36134e-12	1.3263e-10	TANK
ENSG00000081041	3339.59	4.5973	0.656526	7.00246	2.51513e-12	1.40444e-10	CXCL2
ENSG00000204257	2080.06	-1.81684	0.259454	-7.00254	2.51365e-12	1.40444e-10	HLA-DMA
ENSG00000100902	1777.96	1.99313	0.284655	7.0019	2.52505e-12	1.40588e-10	PSMA6
ENSG00000134369	2631.43	2.31902	0.331227	7.00131	2.53587e-12	1.40781e-10	NAV1
ENSG00000166128	1281.81	2.09443	0.299475	6.99369	2.6774e-12	1.47782e-10	RAB8B
ENSG00000249138	82.1015	4.61666	0.660081	6.99407	2.67019e-12	1.47782e-10	SLED1
ENSG00000101350	271.883	1.76957	0.253625	6.97709	3.01363e-12	1.65862e-10	KIF3B
ENSG00000105402	624.997	1.61364	0.231572	6.96822	3.20969e-12	1.76147e-10	NAPA
ENSG00000164125	402.806	-2.25448	0.324049	-6.95721	3.47079e-12	1.89931e-10	FAM198B
ENSG00000134256	205.819	-2.80387	0.403193	-6.95418	3.54625e-12	1.93508e-10	CD101
ENSG00000181444	68.4875	-4.36974	0.628757	-6.9498	3.65815e-12	1.99047e-10	ZNF467
ENSG00000104635	533.67	2.51489	0.363089	6.92636	4.31798e-12	2.34284e-10	SLC39A14
ENSG00000085117	466.158	2.5804	0.372632	6.9248	4.36586e-12	2.36213e-10	CD82
ENSG00000118257	3616.53	3.16182	0.456663	6.92375	4.39846e-12	2.37306e-10	NRP2
ENSG00000152894	146.88	2.96691	0.428545	6.92321	4.4153e-12	2.37546e-10	PTPRK
ENSG00000179583	2524.66	-3.40079	0.491897	-6.91363	4.72402e-12	2.53443e-10	CIITA
ENSG00000119900	4241.98	2.3305	0.337274	6.9098	4.85353e-12	2.59664e-10	OGFRL1
ENSG00000104312	1255.78	3.34828	0.484915	6.90489	5.02434e-12	2.68054e-10	RIPK2
ENSG00000159348	109.781	-1.99295	0.288751	-6.90195	5.12931e-12	2.72893e-10	CYB5R1
ENSG00000125148	4470.26	4.80633	0.697647	6.88934	5.60528e-12	2.9739e-10	MT2A
ENSG00000250116	330.361	1.99022	0.289075	6.88478	5.78765e-12	3.06218e-10	AC018682.1
ENSG00000179364	159.269	-1.85645	0.269761	-6.88185	5.90797e-12	3.11723e-10	PACS2
ENSG00000158517	4987.82	3.37319	0.490542	6.87646	6.13593e-12	3.22861e-10	NCF1
ENSG00000137757	168.448	4.98598	0.725289	6.87447	6.22188e-12	3.25595e-10	CASP5
ENSG00000166920	3031.68	5.27698	0.767609	6.87457	6.21792e-12	3.25595e-10	C15orf48
ENSG00000154640	199.241	2.58667	0.376515	6.87003	6.41879e-12	3.34984e-10	BTG3
ENSG00000136371	170.024	2.89231	0.421034	6.86953	6.4415e-12	3.35256e-10	MTHFS
ENSG00000182446	1014.77	1.17025	0.170411	6.86725	6.54493e-12	3.39715e-10	NPLOC4
ENSG00000251194	149.631	2.43765	0.35519	6.86295	6.74507e-12	3.49158e-10	AL133330.1
ENSG00000060982	1247.92	2.14818	0.313196	6.8589	6.9393e-12	3.58243e-10	BCAT1
ENSG00000110713	1753.56	1.04344	0.152259	6.85305	7.22921e-12	3.72207e-10	NUP98
ENSG00000112149	5120.62	3.85344	0.56238	6.85203	7.28113e-12	3.73875e-10	CD83
ENSG00000102034	1136.25	1.44982	0.211672	6.84936	7.4179e-12	3.7988e-10	ELF4
ENSG00000130589	684.668	4.60161	0.671988	6.84776	7.50164e-12	3.83144e-10	HELZ2
ENSG00000127481	7040.56	1.72722	0.252535	6.83954	7.94456e-12	4.04687e-10	UBR4
ENSG00000187116	714.052	4.84456	0.708456	6.8382	8.01957e-12	4.07424e-10	LILRA5
ENSG00000150977	429.536	1.83721	0.268846	6.83366	8.27731e-12	4.19406e-10	RILPL2
ENSG00000179134	670.681	1.0682	0.156329	6.83305	8.31277e-12	4.20091e-10	SAMD4B
ENSG00000100906	8465.73	3.12971	0.45819	6.83058	8.4572e-12	4.26265e-10	NFKBIA
ENSG00000049449	494.712	2.49968	0.366722	6.81629	9.34246e-12	4.69648e-10	RCN1
ENSG00000035403	498.735	-1.92078	0.282188	-6.80674	9.98346e-12	5.00558e-10	VCL
ENSG00000186594	292.864	2.21159	0.325199	6.80072	1.04097e-11	5.20566e-10	MIR22HG
ENSG00000075240	98.2439	-3.23187	0.475328	-6.79925	1.05168e-11	5.24553e-10	GRAMD4
ENSG00000074410	115.806	3.95747	0.582684	6.7918	1.1074e-11	5.50909e-10	CA12
ENSG00000232043	227.633	2.16814	0.319363	6.78896	1.12946e-11	5.60427e-10	AL133230.1
ENSG00000158717	304.808	-2.88161	0.425118	-6.77837	1.21538e-11	6.01504e-10	RNF166
ENSG00000170345	2035.12	-3.23923	0.478701	-6.7667	1.31749e-11	6.5036e-10	FOS
ENSG00000119523	585.216	1.63335	0.241554	6.76187	1.36227e-11	6.70732e-10	ALG2
ENSG00000173960	120.561	2.14564	0.317501	6.75789	1.40017e-11	6.87626e-10	UBXN2A
ENSG00000013364	593.386	1.51427	0.224344	6.7498	1.48047e-11	7.25205e-10	MVP
ENSG00000102096	1159.39	3.14371	0.466019	6.74589	1.5209e-11	7.43108e-10	PIM2
ENSG00000140464	1352.03	2.91965	0.433059	6.74194	1.5629e-11	7.61687e-10	PML
ENSG00000138642	964.785	4.16963	0.619314	6.73265	1.66599e-11	8.09868e-10	HERC6
ENSG00000198585	236.914	-2.03084	0.301713	-6.73103	1.68461e-11	8.16843e-10	NUDT16
ENSG00000137491	754.278	-4.80461	0.714281	-6.7265	1.73789e-11	8.40549e-10	SLCO2B1
ENSG00000121797	425.401	2.89616	0.431016	6.71938	1.82497e-11	8.80447e-10	CCRL2
ENSG00000083799	1120.88	1.18174	0.176148	6.70881	1.96223e-11	9.44287e-10	CYLD
ENSG00000104765	1280.52	1.47285	0.219587	6.70736	1.98172e-11	9.51273e-10	BNIP3L
ENSG00000007202	1522.06	-1.49235	0.222596	-6.70431	2.02363e-11	9.68966e-10	KIAA0100
ENSG00000241399	297.737	-1.56452	0.233402	-6.70313	2.03996e-11	9.74348e-10	CD302
ENSG00000145287	741.107	5.28473	0.788533	6.70198	2.05619e-11	9.79658e-10	PLAC8
ENSG00000254325	184.951	2.07793	0.310342	6.69562	2.14762e-11	1.02068e-09	AC018607.1
ENSG00000110876	364.885	-2.76768	0.413699	-6.69007	2.2306e-11	1.05749e-09	SELPLG
ENSG00000127951	1707.06	-3.42744	0.512642	-6.68583	2.29613e-11	1.08587e-09	FGL2
ENSG00000119139	321.356	1.59933	0.239584	6.67545	2.46471e-11	1.16272e-09	TJP2
ENSG00000020633	720.554	2.70075	0.404669	6.67397	2.48966e-11	1.17161e-09	RUNX3
ENSG00000158050	457.426	3.58443	0.538048	6.66192	2.70278e-11	1.26878e-09	DUSP2
ENSG00000071054	2936.55	2.40516	0.361391	6.65529	2.82748e-11	1.32408e-09	MAP4K4
ENSG00000248323	396.285	2.0415	0.307135	6.64694	2.99258e-11	1.39797e-09	LUCAT1
ENSG00000178803	97.3398	5.27376	0.793841	6.64334	3.06644e-11	1.42899e-09	ADORA2A-AS1
ENSG00000172349	248.794	-1.90346	0.286574	-6.64211	3.09225e-11	1.43752e-09	IL16
ENSG00000100644	3442.16	2.67244	0.402407	6.64113	3.11279e-11	1.44356e-09	HIF1A
ENSG00000155287	630.161	2.33639	0.352111	6.63537	3.23687e-11	1.49748e-09	SLC25A28
ENSG00000013374	3598.11	2.54694	0.384126	6.63049	3.34572e-11	1.5404e-09	NUB1
ENSG00000110324	4151.3	1.02027	0.153872	6.63065	3.34222e-11	1.5404e-09	IL10RA
ENSG00000253831	67.7478	5.58894	0.843635	6.62483	3.47644e-11	1.59674e-09	ETV3L
ENSG00000230438	362.125	5.84411	0.883242	6.61666	3.67398e-11	1.68344e-09	SERPINB9P1
ENSG00000152256	575.087	2.06544	0.312239	6.61492	3.71743e-11	1.69928e-09	PDK1
ENSG00000242048	288.542	2.97151	0.450449	6.59676	4.2024e-11	1.91639e-09	AC093583.1
ENSG00000146083	340.083	-1.57118	0.238194	-6.59623	4.21737e-11	1.91865e-09	RNF44
ENSG00000139266	151.766	2.36852	0.359486	6.58863	4.43903e-11	2.01471e-09	MARCH9
ENSG00000059915	62.8208	3.30142	0.501146	6.58775	4.46551e-11	2.02194e-09	PSD
ENSG00000139132	427.089	-2.08563	0.316758	-6.58431	4.56992e-11	2.06433e-09	FGD4
ENSG00000091073	488.286	1.85169	0.281351	6.58141	4.65994e-11	2.10004e-09	DTX2
ENSG00000188786	2580.1	1.80864	0.274844	6.58059	4.68596e-11	2.10681e-09	MTF1
ENSG00000034152	540.005	1.80454	0.274432	6.57553	4.84787e-11	2.1745e-09	MAP2K3
ENSG00000136238	2994.24	1.17645	0.179325	6.56041	5.3659e-11	2.40124e-09	RAC1
ENSG00000079215	1460.8	2.91793	0.445148	6.55496	5.56554e-11	2.48477e-09	SLC1A3
ENSG00000120549	430.001	6.74033	1.02889	6.55108	5.71228e-11	2.54435e-09	KIAA1217
ENSG00000144802	2369.92	2.05687	0.314372	6.54279	6.03824e-11	2.68331e-09	NFKBIZ
ENSG00000006652	350.412	1.5855	0.242653	6.53402	6.40279e-11	2.83872e-09	IFRD1
ENSG00000131981	996.738	0.918655	0.140676	6.53029	6.56407e-11	2.9035e-09	LGALS3
ENSG00000104951	1615.01	3.27791	0.502581	6.52215	6.93077e-11	3.05864e-09	IL4I1
ENSG00000117523	7033.45	0.926779	0.142296	6.51304	7.36465e-11	3.24265e-09	PRRC2C
ENSG00000108510	3001.42	1.51517	0.232936	6.50465	7.78721e-11	3.42083e-09	MED13
ENSG00000170275	464.667	-1.72836	0.266035	-6.49674	8.20767e-11	3.59729e-09	CRTAP
ENSG00000130066	7455.64	2.31546	0.35698	6.48626	8.79959e-11	3.84791e-09	SAT1
ENSG00000120436	62.1036	6.45137	0.9956	6.47988	9.17928e-11	4.0048e-09	GPR31
ENSG00000173786	717.451	2.28216	0.352264	6.47854	9.26167e-11	4.03156e-09	CNP
ENSG00000153094	1814.7	2.71353	0.419246	6.4724	9.64612e-11	4.18939e-09	BCL2L11
ENSG00000272669	105.932	4.10295	0.633976	6.47178	9.68566e-11	4.19705e-09	AL021707.6
ENSG00000133639	2023.99	3.17695	0.49148	6.46406	1.01933e-10	4.40704e-09	BTG1
ENSG00000100243	1467.74	1.3163	0.203982	6.45304	1.09627e-10	4.72901e-09	CYB5R3
ENSG00000137331	2530.44	3.02139	0.469536	6.43485	1.23596e-10	5.31964e-09	IER3
ENSG00000112394	554.715	2.73093	0.424875	6.42761	1.29629e-10	5.56678e-09	SLC16A10
ENSG00000123609	409.783	2.34806	0.365382	6.42631	1.30741e-10	5.60199e-09	NMI
ENSG00000134470	1493.04	6.94049	1.08247	6.41172	1.43888e-10	6.15153e-09	IL15RA
ENSG00000196954	1497.12	1.86512	0.291015	6.40899	1.46483e-10	6.24852e-09	CASP4
ENSG00000189067	3584.25	2.14355	0.335147	6.39584	1.5967e-10	6.79591e-09	LITAF
ENSG00000146376	850.555	-3.61195	0.565088	-6.39185	1.63894e-10	6.96024e-09	ARHGAP18
ENSG00000134061	274.354	-3.91477	0.612575	-6.39067	1.65157e-10	6.9791e-09	CD180
ENSG00000134108	1143.12	1.57249	0.246069	6.39042	1.65432e-10	6.9791e-09	ARL8B
ENSG00000169155	389.894	1.83114	0.286534	6.39066	1.65172e-10	6.9791e-09	ZBTB43
ENSG00000198900	523.982	1.13485	0.177606	6.38968	1.66234e-10	6.99752e-09	TOP1
ENSG00000075151	1127.65	-1.57624	0.246711	-6.389	1.66977e-10	7.01339e-09	EIF4G3
ENSG00000002549	2910.8	2.03239	0.318548	6.38015	1.76912e-10	7.39823e-09	LAP3
ENSG00000160013	666.703	2.95601	0.463306	6.38027	1.76775e-10	7.39823e-09	PTGIR
ENSG00000188313	1304.56	2.59694	0.407055	6.37981	1.77303e-10	7.39845e-09	PLSCR1
ENSG00000169248	193.313	9.26016	1.45297	6.37325	1.85069e-10	7.70573e-09	CXCL11
ENSG00000113369	608.217	1.53208	0.240982	6.35768	2.04817e-10	8.50947e-09	ARRDC3
ENSG00000075618	2886.73	2.41912	0.380738	6.35377	2.10107e-10	8.70826e-09	FSCN1
ENSG00000143537	247.604	-2.1886	0.344474	-6.35347	2.10511e-10	8.70826e-09	ADAM15
ENSG00000099917	1326.26	1.25782	0.198302	6.34296	2.25389e-10	9.30362e-09	MED15
ENSG00000156127	128.352	3.41173	0.53795	6.34209	2.26666e-10	9.3362e-09	BATF
ENSG00000169184	219.651	3.90269	0.615553	6.34013	2.29564e-10	9.43529e-09	MN1
ENSG00000105825	116.407	4.79618	0.756807	6.3374	2.33682e-10	9.58395e-09	TFPI2
ENSG00000249437	1852.98	-2.10647	0.333623	-6.31391	2.7208e-10	1.11349e-08	NAIP
ENSG00000066697	375.39	2.53159	0.401126	6.31121	2.76871e-10	1.13068e-08	MSANTD3
ENSG00000161929	222.559	-2.37462	0.376828	-6.30161	2.9457e-10	1.2004e-08	SCIMP
ENSG00000186174	736.403	2.5051	0.397586	6.30077	2.96164e-10	1.20434e-08	BCL9L
ENSG00000107771	876.874	1.43867	0.228568	6.29425	3.08888e-10	1.25342e-08	CCSER2
ENSG00000107104	233.489	3.65168	0.580505	6.29053	3.16374e-10	1.28108e-08	KANK1
ENSG00000055208	2326.48	1.95531	0.310978	6.28761	3.22383e-10	1.30266e-08	TAB2
ENSG00000026297	508.316	-1.32636	0.21105	-6.28458	3.28749e-10	1.32558e-08	RNASET2
ENSG00000279862	108.4	1.86604	0.2976	6.2703	3.60347e-10	1.44994e-08	AC092964.1
ENSG00000100991	538.639	1.23618	0.197168	6.26971	3.61717e-10	1.4524e-08	TRPC4AP
ENSG00000146828	348.681	-2.07873	0.332702	-6.24802	4.15682e-10	1.6656e-08	SLC12A9
ENSG00000186074	238.282	-2.9848	0.477942	-6.2451	4.23521e-10	1.69346e-08	CD300LF
ENSG00000138463	133.182	-3.0393	0.487405	-6.23568	4.49823e-10	1.79489e-08	DIRC2
ENSG00000226312	240.074	1.9947	0.320069	6.2321	4.60233e-10	1.83261e-08	CFLAR-AS1
ENSG00000132155	923.95	0.766345	0.123082	6.2263	4.77589e-10	1.89777e-08	RAF1
ENSG00000197386	1430.82	-1.1664	0.187552	-6.21905	5.00174e-10	1.9834e-08	HTT
ENSG00000148143	241.293	2.53608	0.408247	6.21211	5.22774e-10	2.06874e-08	ZNF462
ENSG00000129534	282.824	-1.64478	0.265515	-6.19469	5.83987e-10	2.30621e-08	MIS18BP1
ENSG00000186818	1670.02	2.08098	0.336263	6.18856	6.07144e-10	2.39272e-08	LILRB4
ENSG00000117298	272.133	3.49442	0.565817	6.17588	6.57946e-10	2.58761e-08	ECE1
ENSG00000188290	33.1396	9.22942	1.4953	6.1723	6.73016e-10	2.64145e-08	HES4
ENSG00000120833	189.112	3.37461	0.546895	6.17049	6.80778e-10	2.66645e-08	SOCS2
ENSG00000107968	1370.85	4.02957	0.653136	6.16956	6.84797e-10	2.67486e-08	MAP3K8
ENSG00000132405	766.041	-2.31955	0.37598	-6.16935	6.85717e-10	2.67486e-08	TBC1D14
ENSG00000100418	577.359	1.25099	0.203002	6.16245	7.16263e-10	2.78833e-08	DESI1
ENSG00000099860	499.825	3.10806	0.504534	6.16026	7.26275e-10	2.81586e-08	GADD45B
ENSG00000163121	104.084	6.29584	1.022	6.16034	7.25896e-10	2.81586e-08	NEURL3
ENSG00000021355	2944.38	3.21037	0.52139	6.15733	7.39814e-10	2.86256e-08	SERPINB1
ENSG00000162946	309.532	-1.46498	0.238096	-6.1529	7.60779e-10	2.93774e-08	DISC1
ENSG00000010030	51.2219	5.21658	0.84817	6.15039	7.72941e-10	2.9787e-08	ETV7
ENSG00000198604	2896.02	1.73701	0.282516	6.14836	7.82864e-10	3.01088e-08	BAZ1A
ENSG00000105509	565.528	8.419	1.37163	6.13795	8.3592e-10	3.20849e-08	HAS1
ENSG00000180340	62.3747	-3.16419	0.515851	-6.13392	8.5742e-10	3.28443e-08	FZD2
ENSG00000218565	65.576	4.17665	0.680948	6.13359	8.59198e-10	3.28468e-08	AL592429.1
ENSG00000237181	35.7848	3.4273	0.559523	6.12541	9.0451e-10	3.45101e-08	AC147651.3
ENSG00000175505	856.998	5.43213	0.887103	6.12344	9.15739e-10	3.48691e-08	CLCF1
ENSG00000062194	1017.24	1.76202	0.288235	6.11315	9.76863e-10	3.71227e-08	GPBP1
ENSG00000237499	109.241	2.16574	0.354305	6.11265	9.79901e-10	3.71645e-08	AL357060.3
ENSG00000182487	672.046	3.52191	0.576199	6.11231	9.81986e-10	3.71699e-08	NCF1B
ENSG00000099337	374.248	-2.26928	0.371402	-6.11003	9.96104e-10	3.76299e-08	KCNK6
ENSG00000163513	906.682	-2.6155	0.428515	-6.10365	1.03675e-09	3.90884e-08	TGFBR2
ENSG00000152492	801.893	1.74538	0.286183	6.09885	1.06836e-09	4.02011e-08	CCDC50
ENSG00000102119	143.444	1.71173	0.280731	6.0974	1.0781e-09	4.04879e-08	EMD
ENSG00000189077	246.341	2.3592	0.387211	6.0928	1.10955e-09	4.15874e-08	TMEM120A
ENSG00000196428	523.71	1.30036	0.21344	6.0924	1.11232e-09	4.161e-08	TSC22D2
ENSG00000101916	1015.03	1.8351	0.301405	6.08848	1.13989e-09	4.25582e-08	TLR8
ENSG00000112511	255.934	1.35597	0.222975	6.08124	1.19258e-09	4.44388e-08	PHF1
ENSG00000121807	455.692	-2.67734	0.441043	-6.07048	1.2753e-09	4.74287e-08	CCR2
ENSG00000198909	327.137	-2.58332	0.425779	-6.06727	1.30101e-09	4.82913e-08	MAP3K3
ENSG00000033178	551.664	1.33593	0.220449	6.06003	1.36092e-09	5.04174e-08	UBA6
ENSG00000186827	116.967	4.23361	0.69944	6.05285	1.42306e-09	5.26174e-08	TNFRSF4
ENSG00000140391	377.071	-1.53238	0.253409	-6.04705	1.47527e-09	5.44427e-08	TSPAN3
ENSG00000101849	562.237	-1.63174	0.26988	-6.04618	1.48323e-09	5.46314e-08	TBL1X
ENSG00000059378	1707.35	1.9594	0.324178	6.0442	1.50153e-09	5.51007e-08	PARP12
ENSG00000273319	329.368	1.81272	0.299912	6.04418	1.50173e-09	5.51007e-08	AC058791.1
ENSG00000124216	341.781	5.8044	0.960559	6.04273	1.51524e-09	5.54901e-08	SNAI1
ENSG00000106803	897.566	1.79278	0.296772	6.04092	1.53236e-09	5.601e-08	SEC61B
ENSG00000172724	177.857	5.02269	0.83308	6.02906	1.64917e-09	6.01648e-08	CCL19
ENSG00000070961	1731.52	1.28826	0.213809	6.02528	1.68814e-09	6.14693e-08	ATP2B1
ENSG00000134802	7051.97	1.89839	0.315257	6.02173	1.72564e-09	6.27156e-08	SLC43A3
ENSG00000177239	135.469	-2.34023	0.389024	-6.01563	1.79185e-09	6.49985e-08	MAN1B1
ENSG00000111144	415.287	-2.82653	0.470132	-6.01221	1.83016e-09	6.62627e-08	LTA4H
ENSG00000140995	203.042	-1.63849	0.272545	-6.01183	1.8344e-09	6.62912e-08	DEF8
ENSG00000168389	713.804	2.61349	0.434916	6.00919	1.8645e-09	6.7252e-08	MFSD2A
ENSG00000100364	725.56	-2.52214	0.419788	-6.00813	1.87673e-09	6.7566e-08	KIAA0930
ENSG00000125657	651.109	4.69957	0.78272	6.00416	1.92327e-09	6.91115e-08	TNFSF9
ENSG00000164048	146.26	-3.11937	0.519642	-6.00291	1.93807e-09	6.95128e-08	ZNF589
ENSG00000136754	942.079	1.4884	0.248009	6.00139	1.95634e-09	7.00371e-08	ABI1
ENSG00000117394	514.884	1.63121	0.272057	5.99586	2.02409e-09	7.23271e-08	SLC2A1
ENSG00000104763	806.354	-1.34504	0.224492	-5.99147	2.07956e-09	7.41711e-08	ASAH1
ENSG00000159216	3259.25	1.22662	0.204774	5.9901	2.09716e-09	7.46598e-08	RUNX1
ENSG00000113302	4909.35	8.81297	1.47161	5.98866	2.11581e-09	7.51838e-08	IL12B
ENSG00000085514	2299.61	1.20778	0.201777	5.98573	2.15417e-09	7.64051e-08	PILRA
ENSG00000181788	1207.32	3.43356	0.573677	5.98518	2.16146e-09	7.6522e-08	SIAH2
ENSG00000083444	378.041	-1.16416	0.194526	-5.98458	2.16943e-09	7.66627e-08	PLOD1
ENSG00000168884	647.381	2.1539	0.360144	5.98066	2.22242e-09	7.83904e-08	TNIP2
ENSG00000179431	188.803	3.92093	0.656929	5.96857	2.39348e-09	8.42691e-08	FJX1
ENSG00000103066	77.679	-3.14862	0.52773	-5.96634	2.4264e-09	8.52714e-08	PLA2G15
ENSG00000106588	623.465	1.91161	0.320448	5.96542	2.44012e-09	8.55963e-08	PSMA2
ENSG00000117091	2012.06	2.39067	0.400828	5.96432	2.45656e-09	8.5945e-08	CD48
ENSG00000118523	567.534	5.30682	0.889786	5.96415	2.45903e-09	8.5945e-08	CTGF
ENSG00000228863	192.092	2.63197	0.441843	5.95679	2.57233e-09	8.97412e-08	AL121985.1
ENSG00000125726	81.6244	5.83056	0.980049	5.94925	2.69375e-09	9.38062e-08	CD70
ENSG00000023892	202.341	-2.19669	0.36957	-5.9439	2.78321e-09	9.67457e-08	DEF6
ENSG00000184988	1614.11	1.83971	0.310039	5.93378	2.96036e-09	1.02717e-07	TMEM106A
ENSG00000138600	891.17	1.26525	0.213392	5.9292	3.04409e-09	1.05431e-07	SPPL2A
ENSG00000130338	514.723	-1.46503	0.247166	-5.92732	3.0791e-09	1.06451e-07	TULP4
ENSG00000169715	310.663	3.33036	0.561997	5.92594	3.1051e-09	1.07157e-07	MT1E
ENSG00000150991	6211.75	1.27609	0.215556	5.91998	3.21982e-09	1.10916e-07	UBC
ENSG00000273033	216.362	-2.95926	0.500098	-5.91737	3.27127e-09	1.12486e-07	LINC02035
ENSG00000146425	698.054	2.46908	0.417396	5.91545	3.30978e-09	1.13606e-07	DYNLT1
ENSG00000105514	131.561	-2.30099	0.389076	-5.914	3.33891e-09	1.13993e-07	RAB3D
ENSG00000123124	262.663	-1.46698	0.248052	-5.91402	3.33862e-09	1.13993e-07	WWP1
ENSG00000173193	12857.6	3.26014	0.551217	5.91444	3.33012e-09	1.13993e-07	PARP14
ENSG00000103222	2283.03	1.64736	0.27857	5.91364	3.3463e-09	1.14042e-07	ABCC1
ENSG00000115419	1670.3	1.74752	0.295828	5.90719	3.47985e-09	1.18383e-07	GLS
ENSG00000100365	332.834	-1.55163	0.262791	-5.90443	3.5387e-09	1.20171e-07	NCF4
ENSG00000115977	1583.79	-1.57033	0.266005	-5.90341	3.56071e-09	1.20705e-07	AAK1
ENSG00000143382	594.995	-1.69024	0.286363	-5.90243	3.58193e-09	1.2121e-07	ADAMTSL4
ENSG00000073849	304.263	-1.35845	0.230964	-5.88165	4.06201e-09	1.37213e-07	ST6GAL1
ENSG00000174837	415.473	4.33348	0.736836	5.8812	4.07296e-09	1.3734e-07	ADGRE1
ENSG00000142405	92.5915	-3.85576	0.655896	-5.87862	4.1371e-09	1.39258e-07	NLRP12
ENSG00000161944	288.531	-3.74234	0.636823	-5.87658	4.18838e-09	1.40737e-07	ASGR2
ENSG00000113269	778.823	-1.49871	0.255074	-5.8756	4.21327e-09	1.4112e-07	RNF130
ENSG00000133816	796.249	-1.97748	0.336561	-5.87555	4.2145e-09	1.4112e-07	MICAL2
ENSG00000173918	128.59	7.25371	1.23629	5.86734	4.42852e-09	1.48027e-07	C1QTNF1
ENSG00000140564	1139.6	1.23984	0.211411	5.8646	4.50226e-09	1.50229e-07	FURIN
ENSG00000171791	445.858	1.73127	0.295388	5.861	4.60085e-09	1.53252e-07	BCL2
ENSG00000234040	113.409	2.1813	0.372199	5.86058	4.61256e-09	1.53376e-07	RPL10P12
ENSG00000092010	937.792	1.6706	0.285136	5.85897	4.6575e-09	1.54602e-07	PSME1
ENSG00000138678	336.765	-2.20778	0.377332	-5.85103	4.88549e-09	1.61889e-07	GPAT3
ENSG00000143322	2305.22	1.62516	0.277815	5.8498	4.92152e-09	1.62801e-07	ABL2
ENSG00000142227	1440.18	1.26425	0.216287	5.84524	5.05833e-09	1.67038e-07	EMP3
ENSG00000102030	211.652	-1.61083	0.275615	-5.8445	5.08087e-09	1.67494e-07	NAA10
ENSG00000122877	1087.17	-2.62882	0.450066	-5.84098	5.18948e-09	1.7078e-07	EGR2
ENSG00000087589	289.473	-2.72913	0.467415	-5.83877	5.25885e-09	1.72766e-07	CASS4
ENSG00000108688	267.872	4.70414	0.805758	5.83815	5.27832e-09	1.73109e-07	CCL7
ENSG00000158615	4179.21	2.58183	0.442559	5.83388	5.41541e-09	1.77301e-07	PPP1R15B
ENSG00000185477	664.114	-2.53535	0.434719	-5.83215	5.47162e-09	1.78836e-07	GPRIN3
ENSG00000005483	1666.19	0.762671	0.13079	5.83125	5.50146e-09	1.79505e-07	KMT2E
ENSG00000122986	111.131	-2.91363	0.499796	-5.82965	5.5544e-09	1.80924e-07	HVCN1
ENSG00000109436	857.541	2.4423	0.419027	5.82849	5.59302e-09	1.81873e-07	TBC1D9
ENSG00000168994	153.585	1.62194	0.278294	5.82816	5.60405e-09	1.81923e-07	PXDC1
ENSG00000101493	531.081	-1.63328	0.280467	-5.82343	5.76527e-09	1.8684e-07	ZNF516
ENSG00000023902	1336.89	0.877684	0.150948	5.8145	6.08164e-09	1.9676e-07	PLEKHO1
ENSG00000125844	926.365	0.926539	0.159392	5.81297	6.13748e-09	1.98231e-07	RRBP1
ENSG00000168918	654.672	-2.14395	0.369409	-5.80372	6.48611e-09	2.09139e-07	INPP5D
ENSG00000281183	305.387	1.92825	0.332348	5.80191	6.55636e-09	2.11049e-07	NPTN-IT1
ENSG00000114127	2191.28	2.57101	0.443361	5.79891	6.67489e-09	2.14504e-07	XRN1
ENSG00000163605	467.733	1.75531	0.302781	5.79729	6.73966e-09	2.16222e-07	PPP4R2
ENSG00000160194	455.005	-1.01224	0.17463	-5.79646	6.77309e-09	2.16931e-07	NDUFV3
ENSG00000241978	1647.23	2.62491	0.453769	5.78469	7.26467e-09	2.32288e-07	AKAP2
ENSG00000162702	287.387	1.36223	0.235794	5.77721	7.5951e-09	2.42448e-07	ZNF281
ENSG00000135114	1543.61	6.68904	1.15907	5.77104	7.87817e-09	2.50233e-07	OASL
ENSG00000137752	786.023	1.96907	0.341182	5.77132	7.86518e-09	2.50233e-07	CASP1
ENSG00000141506	2762.33	1.46784	0.254325	5.7715	7.8568e-09	2.50233e-07	PIK3R5
ENSG00000278600	233.242	2.09117	0.362572	5.76761	8.04041e-09	2.54963e-07	AC015871.3
ENSG00000234394	251.758	4.17552	0.724129	5.76627	8.10449e-09	2.56571e-07	AL353608.3
ENSG00000238033	49.7977	4.7519	0.824618	5.76255	8.28507e-09	2.61855e-07	AC002480.4
ENSG00000135679	2409.84	1.34198	0.232965	5.76045	8.38885e-09	2.64491e-07	MDM2
ENSG00000278621	70.0215	6.06937	1.05365	5.76031	8.3961e-09	2.64491e-07	AC037198.3
ENSG00000060491	278.1	1.73544	0.301364	5.75862	8.48028e-09	2.66704e-07	OGFR
ENSG00000102445	270.059	3.01715	0.525751	5.73875	9.538e-09	2.99478e-07	RUBCNL
ENSG00000105939	3608.58	2.99733	0.52256	5.73585	9.70257e-09	3.04146e-07	ZC3HAV1
ENSG00000101336	3504.09	1.60595	0.280311	5.72918	1.00915e-08	3.15306e-07	HCK
ENSG00000115318	194.748	-1.92617	0.336191	-5.7294	1.00788e-08	3.15306e-07	LOXL3
ENSG00000105248	157.578	2.25842	0.394396	5.72629	1.02651e-08	3.20208e-07	CCDC94
ENSG00000158669	913.99	1.82467	0.318854	5.72258	1.0492e-08	3.26222e-07	GPAT4
ENSG00000279608	120.261	1.86937	0.326661	5.72266	1.0487e-08	3.26222e-07	AL353795.3
ENSG00000145349	166.387	-1.71255	0.29929	-5.72202	1.05265e-08	3.26764e-07	CAMK2D
ENSG00000147883	101.356	2.88113	0.503574	5.72136	1.05672e-08	3.26969e-07	CDKN2B
ENSG00000255921	51.0139	4.88579	0.853934	5.72151	1.0558e-08	3.26969e-07	AC026310.2
ENSG00000187164	524.283	-1.3774	0.240921	-5.71725	1.08265e-08	3.3445e-07	SHTN1
ENSG00000125149	259.753	-1.4775	0.258516	-5.71533	1.09492e-08	3.37697e-07	C16orf70
ENSG00000162231	1910.05	1.23987	0.217043	5.71255	1.11293e-08	3.42699e-07	NXF1
ENSG00000197872	1234.19	2.46779	0.432364	5.70767	1.14536e-08	3.52121e-07	FAM49A
ENSG00000168734	175.142	4.66151	0.818378	5.69604	1.22621e-08	3.76373e-07	PKIG
ENSG00000229619	247.881	-3.07518	0.540087	-5.69387	1.24193e-08	3.80588e-07	MBNL1-AS1
ENSG00000144909	486.155	-1.44645	0.254425	-5.68516	1.30692e-08	3.99865e-07	OSBPL11
ENSG00000227191	110.267	4.6089	0.810832	5.68417	1.31453e-08	4.0155e-07	TRGC2
ENSG00000071246	574.147	-2.73644	0.481681	-5.68102	1.33895e-08	4.07907e-07	VASH1
ENSG00000117226	431.213	3.20291	0.563799	5.68094	1.3396e-08	4.07907e-07	GBP3
ENSG00000128284	652.082	4.06646	0.716216	5.67771	1.36511e-08	4.15016e-07	APOL3
ENSG00000134109	2912.5	1.1782	0.207711	5.67228	1.40906e-08	4.27699e-07	EDEM1
ENSG00000164111	8211.35	1.78401	0.314539	5.67184	1.41268e-08	4.28119e-07	ANXA5
ENSG00000267702	123.987	-3.48222	0.614795	-5.66404	1.47851e-08	4.47362e-07	AP005131.6
ENSG00000104972	2123.32	2.70146	0.477562	5.65678	1.54241e-08	4.65959e-07	LILRB1
ENSG00000151491	166.892	-3.44369	0.609192	-5.65288	1.57777e-08	4.75143e-07	EPS8
ENSG00000162924	7961.81	2.46497	0.436041	5.65308	1.57595e-08	4.75143e-07	REL
ENSG00000152229	2386.57	1.94664	0.344693	5.64748	1.6282e-08	4.89558e-07	PSTPIP2
ENSG00000240065	306.538	2.40229	0.42554	5.64528	1.64908e-08	4.9506e-07	PSMB9
ENSG00000108342	505.552	10.4853	1.85751	5.6448	1.65371e-08	4.95672e-07	CSF3
ENSG00000217801	111.451	3.74153	0.663134	5.64219	1.67897e-08	5.02457e-07	AL390719.1
ENSG00000100221	370.674	1.37048	0.243141	5.63656	1.73482e-08	5.17554e-07	JOSD1
ENSG00000169220	121.899	-5.07235	0.899892	-5.63662	1.73421e-08	5.17554e-07	RGS14
ENSG00000187608	5836.01	6.15981	1.09502	5.6253	1.85186e-08	5.51614e-07	ISG15
ENSG00000125434	45.1784	-2.91868	0.519058	-5.62303	1.87641e-08	5.58059e-07	SLC25A35
ENSG00000171621	181.505	3.69909	0.657882	5.62272	1.87971e-08	5.58172e-07	SPSB1
ENSG00000135074	543.919	2.93601	0.522305	5.62125	1.89576e-08	5.62068e-07	ADAM19
ENSG00000084734	177.112	7.99425	1.42228	5.62074	1.90138e-08	5.62862e-07	GCKR
ENSG00000197601	810.174	-1.57182	0.279696	-5.61974	1.91246e-08	5.65269e-07	FAR1
ENSG00000108950	344.585	2.54264	0.452623	5.61757	1.93663e-08	5.71529e-07	FAM20A
ENSG00000153162	263.368	5.08963	0.9063	5.61583	1.9562e-08	5.76416e-07	BMP6
ENSG00000064886	40.9202	4.52492	0.806507	5.61052	2.01725e-08	5.93493e-07	CHI3L2
ENSG00000130309	671.035	-1.96662	0.350582	-5.60958	2.02823e-08	5.95807e-07	COLGALT1
ENSG00000109332	2681.24	0.963147	0.171875	5.60375	2.09764e-08	6.15253e-07	UBE2D3
ENSG00000139842	1303.38	1.50191	0.268099	5.60207	2.1181e-08	6.20249e-07	CUL4A
ENSG00000229914	57.5227	-3.30271	0.589578	-5.60182	2.12115e-08	6.20249e-07	AL138899.2
ENSG00000011422	7702.73	1.82476	0.325888	5.59934	2.15174e-08	6.28235e-07	PLAUR
ENSG00000069424	387.61	-3.1528	0.56334	-5.59663	2.18562e-08	6.37155e-07	KCNAB2
ENSG00000107020	179.774	1.86061	0.332585	5.59439	2.21405e-08	6.44463e-07	PLGRKT
ENSG00000158062	391.919	-2.02638	0.362275	-5.59349	2.22551e-08	6.46815e-07	UBXN11
ENSG00000128917	41.7487	6.83469	1.2223	5.59167	2.24895e-08	6.52527e-07	DLL4
ENSG00000204673	655.817	2.52524	0.451626	5.59144	2.25197e-08	6.52527e-07	AKT1S1
ENSG00000116809	369.617	1.82117	0.325722	5.59117	2.25543e-08	6.52541e-07	ZBTB17
ENSG00000156011	1269.02	2.33389	0.41749	5.59028	2.2671e-08	6.54928e-07	PSD3
ENSG00000143514	941.83	1.40393	0.251232	5.5882	2.29436e-08	6.61805e-07	TP53BP2
ENSG00000170315	1276.09	1.68391	0.301368	5.58754	2.30304e-08	6.63309e-07	UBB
ENSG00000273604	532.095	3.54529	0.634598	5.58667	2.31467e-08	6.65658e-07	EPOP
ENSG00000118242	475.743	2.33849	0.418701	5.58511	2.3355e-08	6.70642e-07	MREG
ENSG00000166579	569.219	1.06283	0.190336	5.58398	2.35082e-08	6.74032e-07	NDEL1
ENSG00000163606	86.0777	-6.37252	1.1421	-5.57966	2.40984e-08	6.8992e-07	CD200R1
ENSG00000060749	541.136	-1.08233	0.194007	-5.5788	2.42186e-08	6.92326e-07	QSER1
ENSG00000276107	87.2827	8.25557	1.48065	5.57565	2.4661e-08	7.02876e-07	AC037198.2
ENSG00000276462	1392.87	4.26812	0.76546	5.57588	2.46277e-08	7.02876e-07	BX255923.2
ENSG00000003436	407.605	2.42775	0.435555	5.57392	2.49063e-08	7.08813e-07	TFPI
ENSG00000144843	307.215	2.04568	0.367085	5.57278	2.50706e-08	7.12429e-07	ADPRH
ENSG00000178104	4453.57	1.62684	0.292048	5.57047	2.54056e-08	7.20878e-07	PDE4DIP
ENSG00000108405	161.835	-2.14507	0.385113	-5.56998	2.54775e-08	7.2185e-07	P2RX1
ENSG00000185338	56.6808	3.59605	0.645691	5.5693	2.55772e-08	7.23603e-07	SOCS1
ENSG00000163644	667.013	2.4065	0.432156	5.5686	2.56794e-08	7.25424e-07	PPM1K
ENSG00000116717	230.527	3.15625	0.56705	5.56609	2.60515e-08	7.34851e-07	GADD45A
ENSG00000042062	111.46	2.66678	0.479381	5.56296	2.65232e-08	7.47056e-07	RIPOR3
ENSG00000148180	4086.72	-1.419	0.255098	-5.56256	2.65839e-08	7.47667e-07	GSN
ENSG00000104320	1494.45	3.18859	0.573308	5.56174	2.67094e-08	7.50095e-07	NBN
ENSG00000185359	613.744	0.853379	0.153528	5.55845	2.72175e-08	7.63245e-07	HGS
ENSG00000279400	219.499	2.98384	0.536889	5.55765	2.73431e-08	7.65648e-07	AC008957.3
ENSG00000144655	300.003	2.16009	0.389061	5.55206	2.82319e-08	7.89114e-07	CSRNP1
ENSG00000197272	69.9831	5.35154	0.963918	5.55187	2.82636e-08	7.89114e-07	IL27
ENSG00000101187	732.157	3.94559	0.710751	5.5513	2.83556e-08	7.89597e-07	SLCO4A1
ENSG00000125347	1047.13	2.97826	0.536503	5.55125	2.83633e-08	7.89597e-07	IRF1
ENSG00000136813	1599.94	1.19112	0.214793	5.54542	2.93256e-08	8.152e-07	KIAA0368
ENSG00000023516	650.987	-1.71067	0.308684	-5.54181	2.99356e-08	8.30953e-07	AKAP11
ENSG00000171163	182.231	-1.8737	0.338336	-5.53799	3.05956e-08	8.48044e-07	ZNF692
ENSG00000143554	393.805	-2.15046	0.388335	-5.53764	3.06571e-08	8.48518e-07	SLC27A3
ENSG00000080371	1425.46	1.63345	0.295024	5.53666	3.08287e-08	8.52039e-07	RAB21
ENSG00000082074	691.223	-1.96925	0.355802	-5.53467	3.11811e-08	8.60535e-07	FYB
ENSG00000254708	161.815	5.0812	0.918215	5.53378	3.13403e-08	8.63685e-07	AL139174.1
ENSG00000180817	895.17	2.7962	0.505617	5.53027	3.19732e-08	8.7986e-07	PPA1
ENSG00000101307	629.868	-1.67159	0.30243	-5.5272	3.25386e-08	8.94134e-07	SIRPB1
ENSG00000256235	584.116	3.05867	0.553519	5.52585	3.27892e-08	8.9973e-07	SMIM3
ENSG00000164305	643.69	1.87596	0.3396	5.52402	3.31324e-08	9.07846e-07	CASP3
ENSG00000137275	705.878	1.71921	0.311825	5.51339	3.51995e-08	9.63109e-07	RIPK1
ENSG00000224992	20.1456	5.65715	1.02714	5.50766	3.63637e-08	9.93544e-07	AL445645.1
ENSG00000204389	1680.21	1.58408	0.287825	5.50364	3.72018e-08	1.015e-06	HSPA1A
ENSG00000151702	304.71	-2.52583	0.459229	-5.50015	3.79464e-08	1.03384e-06	FLI1
ENSG00000271204	397.93	1.52269	0.276898	5.49911	3.81707e-08	1.03847e-06	AC016831.5
ENSG00000172216	466.052	1.58315	0.287972	5.49757	3.85055e-08	1.04609e-06	CEBPB
ENSG00000169504	1608.93	2.14136	0.389684	5.49511	3.90456e-08	1.05926e-06	CLIC4
ENSG00000073921	3435.15	1.09232	0.198962	5.49008	4.0176e-08	1.08839e-06	PICALM
ENSG00000010322	551.974	-2.46535	0.449289	-5.48724	4.08272e-08	1.10447e-06	NISCH
ENSG00000169413	395.389	-2.46143	0.44903	-5.48166	4.21349e-08	1.13824e-06	RNASE6
ENSG00000105520	52.092	-2.76646	0.504804	-5.48026	4.24691e-08	1.14565e-06	PLPPR2
ENSG00000064201	85.1254	-3.04214	0.555597	-5.47544	4.36436e-08	1.17568e-06	TSPAN32
ENSG00000080815	1659.09	1.04995	0.191797	5.47428	4.39303e-08	1.18174e-06	PSEN1
ENSG00000165312	580.166	2.10015	0.3837	5.47343	4.4141e-08	1.18574e-06	OTUD1
ENSG00000122643	361.136	3.51953	0.643058	5.47312	4.42188e-08	1.18617e-06	NT5C3A
ENSG00000148158	521.851	-3.18702	0.582677	-5.46961	4.51038e-08	1.20821e-06	SNX30
ENSG00000126882	154.463	-3.4633	0.633559	-5.46642	4.59211e-08	1.22839e-06	FAM78A
ENSG00000171488	1019.64	-1.45292	0.265913	-5.46391	4.65769e-08	1.24419e-06	LRRC8C
ENSG00000164603	352.286	2.40504	0.440535	5.45935	4.77881e-08	1.27477e-06	BMT2
ENSG00000197965	877.13	1.9193	0.351617	5.4585	4.80174e-08	1.27911e-06	MPZL1
ENSG00000010278	633.051	-1.61382	0.29591	-5.45376	4.93155e-08	1.31004e-06	CD9
ENSG00000266094	1402.88	1.73643	0.31839	5.4538	4.9304e-08	1.31004e-06	RASSF5
ENSG00000177311	548.771	1.31494	0.241149	5.45283	4.95751e-08	1.31511e-06	ZBTB38
ENSG00000236939	68.4343	5.68083	1.04209	5.45138	4.99792e-08	1.324e-06	BAALC-AS2
ENSG00000267293	167.497	2.09629	0.384569	5.45101	5.00847e-08	1.32496e-06	AC012569.1
ENSG00000138185	361.758	-1.90087	0.34876	-5.45037	5.02657e-08	1.32792e-06	ENTPD1
ENSG00000168610	2043.99	1.99775	0.366603	5.44935	5.05552e-08	1.33372e-06	STAT3
ENSG00000124479	230.692	4.56123	0.838336	5.44081	5.30386e-08	1.39732e-06	NDP
ENSG00000137801	8434.32	5.7344	1.05464	5.43732	5.40881e-08	1.42301e-06	THBS1
ENSG00000156587	890.428	3.43068	0.631538	5.43226	5.56444e-08	1.46194e-06	UBE2L6
ENSG00000100284	664.175	1.36195	0.250847	5.42943	5.65351e-08	1.48331e-06	TOM1
ENSG00000186001	1050.29	0.940535	0.173289	5.42756	5.71284e-08	1.49683e-06	LRCH3
ENSG00000101665	419.633	1.26245	0.232689	5.42545	5.78077e-08	1.51255e-06	SMAD7
ENSG00000122641	12097.8	5.27466	0.97259	5.42331	5.85053e-08	1.52872e-06	INHBA
ENSG00000121964	508.584	1.24277	0.229279	5.42033	5.94876e-08	1.55227e-06	GTDC1
ENSG00000103479	355.108	-1.04757	0.193368	-5.41751	6.04355e-08	1.57486e-06	RBL2
ENSG00000102524	1538.19	3.32711	0.614281	5.41626	6.08589e-08	1.58344e-06	TNFSF13B
ENSG00000272886	1278.75	1.76284	0.325485	5.41605	6.09302e-08	1.58344e-06	DCP1A
ENSG00000127334	294.411	-2.48972	0.459902	-5.41358	6.17782e-08	1.6033e-06	DYRK2
ENSG00000104998	160.638	-2.34155	0.432591	-5.41285	6.2031e-08	1.60769e-06	IL27RA
ENSG00000213876	19.6442	-7.63145	1.41137	-5.40711	6.40483e-08	1.65773e-06	AC120057.1
ENSG00000134308	985.318	1.3781	0.254956	5.40522	6.47291e-08	1.67083e-06	YWHAQ
ENSG00000254788	39.5331	-5.58544	1.03333	-5.40528	6.47057e-08	1.67083e-06	CKLF-CMTM1
ENSG00000214900	240.183	2.6255	0.485935	5.40299	6.55392e-08	1.68946e-06	LINC01588
ENSG00000166881	921.281	1.73288	0.32075	5.4026	6.56816e-08	1.69086e-06	NEMP1
ENSG00000075420	2837.28	1.87209	0.346546	5.40214	6.58496e-08	1.69291e-06	FNDC3B
ENSG00000110665	122.939	-4.15244	0.768781	-5.40134	6.61466e-08	1.69827e-06	C11orf21
ENSG00000106462	675.57	2.40522	0.445518	5.39871	6.71206e-08	1.72096e-06	EZH2
ENSG00000080845	855.813	1.68659	0.312647	5.39455	6.86947e-08	1.75662e-06	DLGAP4
ENSG00000251136	464.914	3.3832	0.627149	5.39458	6.86849e-08	1.75662e-06	AF117829.1
ENSG00000138385	582.901	1.63497	0.303197	5.39245	6.95028e-08	1.77492e-06	SSB
ENSG00000120437	353.251	1.69623	0.314647	5.39089	7.01087e-08	1.78801e-06	ACAT2
ENSG00000163660	2730.25	1.03056	0.191185	5.39038	7.03069e-08	1.79068e-06	CCNL1
ENSG00000053254	1148.36	-1.51695	0.281542	-5.38801	7.12415e-08	1.81207e-06	FOXN3
ENSG00000232036	135.066	4.55937	0.846971	5.38315	7.31941e-08	1.85927e-06	AL078645.2
ENSG00000100918	278.816	1.86818	0.3475	5.37605	7.61379e-08	1.93148e-06	REC8
ENSG00000106070	331.57	3.40981	0.63527	5.36749	7.98388e-08	2.02269e-06	GRB10
ENSG00000138755	196.314	6.81789	1.27028	5.36724	7.99506e-08	2.02284e-06	CXCL9
ENSG00000166889	1727.85	1.54923	0.288723	5.3658	8.05917e-08	2.03638e-06	PATL1
ENSG00000172594	87.8235	3.71646	0.692865	5.3639	8.14425e-08	2.05516e-06	SMPDL3A
ENSG00000106605	1330.96	2.78169	0.518752	5.36227	8.21819e-08	2.07109e-06	BLVRA
ENSG00000139668	509.281	-1.77336	0.330789	-5.361	8.2761e-08	2.08295e-06	WDFY2
ENSG00000147454	787.809	1.98816	0.370951	5.35964	8.33892e-08	2.096e-06	SLC25A37
ENSG00000250510	127.541	-2.92664	0.546259	-5.35761	8.43296e-08	2.11686e-06	GPR162
ENSG00000278970	176.323	1.46548	0.273584	5.35662	8.47919e-08	2.12568e-06	HEIH
ENSG00000105383	441.336	-1.72516	0.322378	-5.35136	8.72974e-08	2.18563e-06	CD33
ENSG00000110446	1953.97	0.923013	0.172535	5.34971	8.80972e-08	2.20278e-06	SLC15A3
ENSG00000122884	406.794	1.83309	0.342781	5.34771	8.90764e-08	2.22436e-06	P4HA1
ENSG00000167995	708.722	1.24284	0.23249	5.34578	9.00291e-08	2.24522e-06	BEST1
ENSG00000089053	555.322	-0.817236	0.152983	-5.34202	9.19185e-08	2.28936e-06	ANAPC5
ENSG00000156671	611.009	1.26626	0.237258	5.33707	9.44618e-08	2.34964e-06	SAMD8
ENSG00000163872	690.1	1.08204	0.202914	5.33249	9.68741e-08	2.40261e-06	YEATS2
ENSG00000169508	1777.89	1.86166	0.34912	5.33244	9.69e-08	2.40261e-06	GPR183
ENSG00000196843	261.068	1.71893	0.32236	5.33232	9.69672e-08	2.40261e-06	ARID5A
ENSG00000077044	202.75	-1.7055	0.320041	-5.32901	9.87518e-08	2.44366e-06	DGKD
ENSG00000271133	17.9744	6.27338	1.17897	5.32105	1.03169e-07	2.54968e-06	AC004130.1
ENSG00000055130	1515.99	2.09744	0.394431	5.31764	1.05122e-07	2.59458e-06	CUL1
ENSG00000169118	589.516	0.931231	0.175155	5.31661	1.05718e-07	2.60594e-06	CSNK1G1
ENSG00000181649	104.017	2.32092	0.436816	5.31326	1.0768e-07	2.65089e-06	PHLDA2
ENSG00000117713	1787.6	-0.632232	0.11905	-5.31066	1.09229e-07	2.68557e-06	ARID1A
ENSG00000211689	189.115	5.85682	1.10303	5.30977	1.09765e-07	2.69529e-06	TRGC1
ENSG00000198715	175.099	-1.41581	0.266751	-5.30763	1.11061e-07	2.72317e-06	GLMP
ENSG00000280321	86.3403	3.07637	0.579635	5.30743	1.11185e-07	2.72317e-06	AC129502.1
ENSG00000144218	142.545	-2.1035	0.396456	-5.30577	1.122e-07	2.74454e-06	AFF3
ENSG00000188157	734.252	2.46806	0.465961	5.29672	1.17903e-07	2.88035e-06	AGRN
ENSG00000115904	1245.36	2.1999	0.415377	5.29616	1.18263e-07	2.88546e-06	SOS1
ENSG00000170779	424.945	3.31642	0.626663	5.29219	1.20859e-07	2.94505e-06	CDCA4
ENSG00000171223	1039.89	1.0936	0.206665	5.29167	1.21206e-07	2.94976e-06	JUNB
ENSG00000274441	108.995	3.1537	0.596299	5.28879	1.23126e-07	2.99269e-06	AC008957.2
ENSG00000132475	3237.27	1.37971	0.261239	5.28141	1.28196e-07	3.11196e-06	H3F3B
ENSG00000044115	2113.35	1.06778	0.202685	5.26817	1.37791e-07	3.34064e-06	CTNNA1
ENSG00000152503	201.119	1.85441	0.352123	5.26636	1.39157e-07	3.36951e-06	TRIM36
ENSG00000105849	189.249	2.23138	0.423827	5.26484	1.40314e-07	3.39322e-06	TWISTNB
ENSG00000145860	219.208	1.21814	0.231535	5.26114	1.43167e-07	3.45785e-06	RNF145
ENSG00000054267	768.964	1.19825	0.227777	5.26064	1.43555e-07	3.46285e-06	ARID4B
ENSG00000041357	626.344	1.54552	0.293877	5.25907	1.44786e-07	3.48815e-06	PSMA4
ENSG00000104915	75.9635	-1.87989	0.357912	-5.25239	1.50139e-07	3.60968e-06	STX10
ENSG00000131374	576.617	-1.16072	0.221003	-5.25207	1.50395e-07	3.60968e-06	TBC1D5
ENSG00000253882	152.018	3.18047	0.605563	5.25209	1.50386e-07	3.60968e-06	AC099548.2
ENSG00000162636	369.453	-2.04579	0.389639	-5.25048	1.51703e-07	3.63651e-06	FAM102B
ENSG00000100360	115.166	-2.08239	0.396715	-5.24907	1.52869e-07	3.65988e-06	IFT27
ENSG00000124782	1310.18	-1.23216	0.234781	-5.24811	1.53668e-07	3.67441e-06	RREB1
ENSG00000160213	3800.9	1.28783	0.245482	5.24613	1.55331e-07	3.70954e-06	CSTB
ENSG00000196943	261.241	-1.32171	0.252203	-5.24066	1.6e-07	3.81629e-06	NOP9
ENSG00000143761	4482.1	0.945786	0.180522	5.23918	1.61288e-07	3.84223e-06	ARF1
ENSG00000137871	235.684	-1.12236	0.214349	-5.2361	1.64006e-07	3.90213e-06	ZNF280D
ENSG00000158477	373.205	-1.67764	0.320453	-5.2352	1.64804e-07	3.91624e-06	CD1A
ENSG00000151327	372.629	1.51422	0.28933	5.23356	1.66279e-07	3.94641e-06	FAM177A1
ENSG00000157617	256.725	-2.18428	0.417766	-5.22846	1.70924e-07	4.05162e-06	C2CD2
ENSG00000122068	606.811	1.15553	0.221123	5.22575	1.7345e-07	4.10321e-06	FYTTD1
ENSG00000138594	1399.86	1.45503	0.278439	5.22567	1.73529e-07	4.10321e-06	TMOD3
ENSG00000157326	151.915	-1.37906	0.26395	-5.22472	1.74423e-07	4.11925e-06	DHRS4
ENSG00000164543	454.669	1.51926	0.290983	5.22111	1.7785e-07	4.19502e-06	STK17A
ENSG00000155304	288.527	1.74227	0.333794	5.21959	1.79322e-07	4.22454e-06	HSPA13
ENSG00000165474	370.693	7.65845	1.46753	5.21861	1.80274e-07	4.24177e-06	GJB2
ENSG00000279946	317.251	5.51763	1.05849	5.21271	1.86098e-07	4.37341e-06	AC244034.3
ENSG00000138744	276.385	-1.58895	0.304962	-5.21033	1.88503e-07	4.42451e-06	NAAA
ENSG00000172817	52.5564	7.82714	1.50256	5.20919	1.89669e-07	4.44643e-06	CYP7B1
ENSG00000181026	197.22	1.76393	0.338692	5.20808	1.90807e-07	4.46629e-06	AEN
ENSG00000263069	145.784	2.32904	0.447211	5.20791	1.90983e-07	4.46629e-06	AC124319.2
ENSG00000155659	981.983	-2.25547	0.433182	-5.20675	1.92174e-07	4.48567e-06	VSIG4
ENSG00000198719	72.9929	6.63954	1.2752	5.20665	1.9228e-07	4.48567e-06	DLL1
ENSG00000182944	2221.16	0.886762	0.170428	5.20316	1.95929e-07	4.56525e-06	EWSR1
ENSG00000167792	380.361	-1.52492	0.293123	-5.20234	1.96797e-07	4.57989e-06	NDUFV1
ENSG00000103064	320.559	-1.34946	0.259458	-5.20107	1.98142e-07	4.6056e-06	SLC7A6
ENSG00000172292	1265.78	1.49152	0.286817	5.20023	1.99042e-07	4.62092e-06	CERS6
ENSG00000149418	50.0712	-2.96409	0.570124	-5.19903	2.00331e-07	4.64519e-06	ST14
ENSG00000196922	105.443	-1.46177	0.281247	-5.19748	2.02012e-07	4.67851e-06	ZNF252P
ENSG00000162745	125.202	-5.15003	0.991602	-5.19365	2.0621e-07	4.76998e-06	OLFML2B
ENSG00000128272	1817.73	1.04011	0.200401	5.19013	2.10151e-07	4.85527e-06	ATF4
ENSG00000114933	1115.12	0.962051	0.185539	5.18518	2.15809e-07	4.97999e-06	INO80D
ENSG00000166484	152.427	1.45607	0.280871	5.18411	2.17046e-07	5.00251e-06	MAPK7
ENSG00000110911	2081.71	1.48806	0.287176	5.1817	2.19875e-07	5.06161e-06	SLC11A2
ENSG00000159140	3190.56	0.628026	0.121219	5.1809	2.20813e-07	5.07711e-06	SON
ENSG00000120063	1017.38	0.99747	0.192567	5.17985	2.22063e-07	5.09972e-06	GNA13
ENSG00000160710	5142.26	2.02561	0.39147	5.17435	2.28702e-07	5.2459e-06	ADAR
ENSG00000104213	77.0083	6.73227	1.30219	5.16998	2.34123e-07	5.36382e-06	PDGFRL
ENSG00000146112	1553.57	0.952572	0.184378	5.16639	2.38653e-07	5.46108e-06	PPP1R18
ENSG00000108465	1482.61	-1.44072	0.278899	-5.16575	2.39474e-07	5.4668e-06	CDK5RAP3
ENSG00000174004	555.639	-3.45103	0.668043	-5.16589	2.39303e-07	5.4668e-06	NRROS
ENSG00000145730	311.948	2.45548	0.475738	5.1614	2.45107e-07	5.58872e-06	PAM
ENSG00000140968	1041.23	1.74006	0.337584	5.15444	2.54384e-07	5.79336e-06	IRF8
ENSG00000107201	1927.44	3.7484	0.727739	5.15075	2.59441e-07	5.90152e-06	DDX58
ENSG00000221963	1618.86	3.27689	0.637248	5.14225	2.71474e-07	6.16789e-06	APOL6
ENSG00000144224	827.564	0.87601	0.17045	5.13939	2.75625e-07	6.25479e-06	UBXN4
ENSG00000100079	127.912	-3.10956	0.605162	-5.13839	2.77103e-07	6.28089e-06	LGALS2
ENSG00000121774	710.92	0.872965	0.169899	5.13814	2.77477e-07	6.28194e-06	KHDRBS1
ENSG00000073008	1497.3	2.35546	0.458868	5.1332	2.84864e-07	6.44155e-06	PVR
ENSG00000163900	473.127	1.63152	0.318002	5.13052	2.88948e-07	6.5262e-06	TMEM41A
ENSG00000110330	640.443	2.02065	0.393907	5.12976	2.90107e-07	6.54466e-06	BIRC2
ENSG00000138640	187.584	-1.85888	0.362412	-5.1292	2.90979e-07	6.55662e-06	FAM13A
ENSG00000033867	248.983	-0.982038	0.191601	-5.12543	2.96864e-07	6.68135e-06	SLC4A7
ENSG00000073417	504.097	1.2809	0.249997	5.12367	2.99638e-07	6.73587e-06	PDE8A
ENSG00000138439	143.246	-3.14581	0.614117	-5.1225	3.01509e-07	6.77e-06	FAM117B
ENSG00000103381	622.819	-1.43214	0.279665	-5.12092	3.04045e-07	6.81893e-06	CPPED1
ENSG00000180233	406.263	1.58469	0.309568	5.11903	3.07109e-07	6.8796e-06	ZNRF2
ENSG00000065308	187.318	-1.96523	0.383999	-5.1178	3.09112e-07	6.91639e-06	TRAM2
ENSG00000101337	805.667	0.981216	0.191777	5.11645	3.11347e-07	6.95827e-06	TM9SF4
ENSG00000176463	1564.5	1.52157	0.29766	5.11177	3.19147e-07	7.12428e-06	SLCO3A1
ENSG00000047849	1805.03	0.765193	0.149734	5.11035	3.21565e-07	7.16988e-06	MAP4
ENSG00000100219	790.99	1.39341	0.272702	5.10962	3.22804e-07	7.18915e-06	XBP1
ENSG00000154889	91.989	-2.32462	0.455159	-5.10726	3.26861e-07	7.27104e-06	MPPE1
ENSG00000157978	81.1704	-2.49389	0.488383	-5.10642	3.28321e-07	7.29506e-06	LDLRAP1
ENSG00000136758	1293.44	1.15205	0.225705	5.10425	3.32114e-07	7.36957e-06	YME1L1
ENSG00000166548	125.725	-3.10011	0.607381	-5.10406	3.32445e-07	7.36957e-06	TK2
ENSG00000137509	605.836	-2.04585	0.401104	-5.10053	3.38699e-07	7.49954e-06	PRCP
ENSG00000177272	107.112	1.98988	0.390194	5.09972	3.40149e-07	7.52294e-06	KCNA3
ENSG00000234745	5545.86	1.17474	0.23039	5.09894	3.41565e-07	7.54556e-06	HLA-B
ENSG00000073060	169.644	-2.50667	0.491686	-5.09811	3.43054e-07	7.56101e-06	SCARB1
ENSG00000127419	74.8536	-2.05211	0.402519	-5.09818	3.42934e-07	7.56101e-06	TMEM175
ENSG00000049759	319.445	2.17533	0.42685	5.09625	3.46444e-07	7.62644e-06	NEDD4L
ENSG00000205364	45.1257	3.57636	0.701792	5.09605	3.46819e-07	7.62644e-06	MT1M
ENSG00000108262	258.993	-1.08961	0.213932	-5.09327	3.51945e-07	7.73028e-06	GIT1
[truncated: 44,909 more rows]

## Sheet: CD14_LPS_TET2_vs_untreated_
Gene	baseMean	log2FoldChange	lfcSE	stat	pvalue	padj	GeneSymbol
[truncated: 45,781 more rows]
