# Supplementary material for: Human TET2-mutant clonal hematopoiesis expansion is driven by distinct inflammatory signaling responses in stem cells versus myeloid progeny
Source: Blood Cancer Discov. Author manuscript; Available in PMC 2025 Dec 28. (PMC7618546; doi:10.1158/2643-3230.BCD-25-0070)
Supplement: 3 [file EMS211410-supplement-3.xlsx]

## Sheet: CD34
	GS	NES	NOM p-val	FDR q-val	FWER p-val
1	INTERFERON_GAMMA_RESPONSE	-6.47	0.000	0.000	0.000
2	TNFA_SIGNALING_VIA_NFKB	-5.87	0.000	0.000	0.000
3	INFLAMMATORY_RESPONSE	-5.39	0.000	0.000	0.000
4	INTERFERON_ALPHA_RESPONSE	-4.82	0.000	0.000	0.000
5	ALLOGRAFT_REJECTION	-4.00	0.000	0.000	0.000
6	COMPLEMENT	-3.18	0.000	0.000	0.000
7	IL6_JAK_STAT3_SIGNALING	-3.16	0.000	0.000	0.000
8	IL2_STAT5_SIGNALING	-2.78	0.000	0.000	0.000
9	APOPTOSIS	-2.45	0.000	0.001	0.007
10	MTORC1_SIGNALING	-2.30	0.004	0.003	0.019
11	UV_RESPONSE_UP	-2.19	0.002	0.004	0.033
12	UNFOLDED_PROTEIN_RESPONSE	-2.02	0.004	0.011	0.094
13	MYC_TARGETS_V1	-1.96	0.012	0.017	0.146
14	KRAS_SIGNALING_UP	-1.94	0.012	0.018	0.168
15	PI3K_AKT_MTOR_SIGNALING	-1.93	0.004	0.018	0.177
16	G2M_CHECKPOINT	-1.92	0.008	0.017	0.178
17	CHOLESTEROL_HOMEOSTASIS	-1.91	0.006	0.018	0.193
18	PANCREAS_BETA_CELLS	-1.76	0.019	0.039	0.402
19	HEME_METABOLISM	-1.72	0.015	0.044	0.464
20	ESTROGEN_RESPONSE_LATE	-1.68	0.029	0.053	0.539
21	E2F_TARGETS	-1.62	0.041	0.069	0.650
22	FATTY_ACID_METABOLISM	-1.61	0.045	0.067	0.659
23	PROTEIN_SECRETION	-1.56	0.045	0.082	0.749
24	ANGIOGENESIS	-1.55	0.042	0.083	0.760
1	HALLMARK_P53_PATHWAY	1.94	0.002	0.101	0.156
2	HALLMARK_COAGULATION	1.67	0.039	0.239	0.546

## Sheet: CD14
	GS	ES	NES	NOM p-val	FDR q-val	FWER p-val
1	INFLAMMATORY_RESPONSE	0.26	4.41	0.000	0.000	0.000
2	HYPOXIA	0.26	4.28	0.000	0.000	0.000
3	IL2_STAT5_SIGNALING	0.26	4.23	0.000	0.000	0.000
4	TNFA_SIGNALING_VIA_NFKB	0.24	3.96	0.000	0.000	0.000
5	MYC_TARGETS_V1	0.23	3.86	0.000	0.000	0.000
6	ALLOGRAFT_REJECTION	0.23	3.82	0.000	0.000	0.000
7	COMPLEMENT	0.23	3.78	0.000	0.000	0.000
8	MTORC1_SIGNALING	0.22	3.60	0.000	0.000	0.000
9	EPITHELIAL_MESENCHYMAL_TRANSITION	0.21	3.48	0.000	0.000	0.000
10	KRAS_SIGNALING_UP	0.21	3.42	0.000	0.000	0.000
11	IL6_JAK_STAT3_SIGNALING	0.29	3.24	0.000	0.000	0.000
12	INTERFERON_GAMMA_RESPONSE	0.20	3.24	0.000	0.000	0.000
13	DNA_REPAIR	0.21	3.00	0.000	0.000	0.000
14	GLYCOLYSIS	0.18	2.99	0.000	0.000	0.000
15	UV_RESPONSE_DN	0.21	2.96	0.000	0.000	0.000
16	UV_RESPONSE_UP	0.19	2.81	0.000	0.000	0.000
17	PROTEIN_SECRETION	0.23	2.71	0.000	0.000	0.000
18	COAGULATION	0.20	2.70	0.000	0.000	0.000
19	APICAL_JUNCTION	0.16	2.65	0.000	0.000	0.001
20	P53_PATHWAY	0.16	2.60	0.000	0.000	0.001
21	MITOTIC_SPINDLE	0.15	2.51	0.000	0.000	0.006
22	PI3K_AKT_MTOR_SIGNALING	0.21	2.46	0.000	0.001	0.007
23	ESTROGEN_RESPONSE_EARLY	0.14	2.34	0.002	0.001	0.015
24	UNFOLDED_PROTEIN_RESPONSE	0.18	2.29	0.000	0.002	0.025
25	ADIPOGENESIS	0.14	2.20	0.002	0.003	0.047
26	ANDROGEN_RESPONSE	0.18	2.10	0.002	0.005	0.077
27	APOPTOSIS	0.14	2.04	0.008	0.006	0.104
1	E2F_TARGETS	-0.17	-2.85	0.000	0.000	0.000
2	G2M_CHECKPOINT	-0.15	-2.51	0.000	0.001	0.004
3	INTERFERON_ALPHA_RESPONSE	-0.21	-2.36	0.000	0.003	0.020
4	OXIDATIVE_PHOSPHORYLATION	-0.14	-2.36	0.000	0.002	0.021
5	BILE_ACID_METABOLISM	-0.18	-2.17	0.006	0.005	0.055
6	ESTROGEN_RESPONSE_LATE	-0.12	-1.94	0.004	0.014	0.162
