# Supplementary material for: Human TET2-mutant clonal hematopoiesis expansion is driven by distinct inflammatory signaling responses in stem cells versus myeloid progeny
Source: Blood Cancer Discov. Author manuscript; Available in PMC 2025 Dec 28. (PMC7618546; doi:10.1158/2643-3230.BCD-25-0070)
Supplement: 4 [file EMS211410-supplement-4.xls]

## Sheet: Activity TF WT-LPS vs TET2-LPS
Term	Overlap	P-value	Adjusted P-value
SPI1(+)	14/1281	2.09e-11	1.11e-09
SPIB(+)	7/204	1.67e-09	4.42e-08
STAT1(+)	11/1053	6.88e-09	9.55e-08
FOS(+)	12/1344	7.21e-09	9.55e-08
JUNB(+)	8/475	2.71e-08	2.4e-07
IRF4(+)	11/82	2.35e-08	2.4e-07
NFKB1(+)	8/653	3.08e-07	2.33e-06
BCLAF1(+)	8/790	1.28e-06	8.51e-06
YY1(+)	9/1147	2.11e-06	1.24e-05
CEBPD(+)	6/399	3.32e-06	1.76e-05
JUND(+)	7/727	8.83e-06	4.26e-05
IRF7(+)	5/277	9.73e-06	4.3e-05
BCL3(+)	4/168	2.77e-05	0.000112736
BPTF(+)	4/236	0.000103425	0.000391539
NFKB2(+)	4/263	0.000156748	0.000553844
ETV6(+)	5/542	0.000232256	0.000769348
IRF1(+)	5/562	0.000274381	0.000855424
HDAC2(+)	3/126	0.000303512	0.000893674
ETV7(+)	2/31	0.000473037	0.00131952
E2F2(+)	3/225	0.00162723	0.00431217
SCAND1(+)	1/4	0.00411483	0.010385
ZNF131(+)	2/111	0.00589476	0.014201
TFEB(+)	1/11	0.011276	0.0259839
RARA(+)	2/160	0.0118973	0.0262731
ELK1(+)	2/185	0.0156634	0.0319292
JUN(+)	3/505	0.0151894	0.0319292
STAT2(+)	2/212	0.020227	0.0397048
EGR1(+)	2/225	0.0225994	0.0413023
IRF8(+)	2/225	0.0225994	0.0413023
IRF3(+)	2/251	0.0276692	0.0488823

## Sheet: Activity TF WT-CTRL vs WT-LPS
Term	Overlap	P-value	Adjusted P-value
STAT1(+)	32/1053	1.17893e-28	8.25249e-27
SPI1(+)	27/1281	6.03124e-20	2.11093e-18
STAT2(+)	13/212	8.87604e-16	2.07107e-14
YY1(+)	22/1147	2.0258e-15	2.55392e-14
NFKB1(+)	18/653	2.18907e-15	2.55392e-14
ETV7(+)	8/31	2.13632e-15	2.55392e-14
IRF1(+)	17/562	3.14008e-15	3.14008e-14
BCLAF1(+)	18/790	5.63873e-14	4.93389e-13
E2F3(+)	13/375	1.32198e-12	1.02821e-11
HDAC2(+)	9/126	7.2824e-12	5.09768e-11
IRF7(+)	11/277	1.83723e-11	1.16915e-10
ZNF770(+)	8/162	2.13785e-09	1.24708e-08
IRF3(+)	9/251	3.36764e-09	1.81335e-08
CEBPD(+)	10/399	1.32557e-08	6.62785e-08
BCL3(+)	7/168	7.28781e-08	3.40098e-07
ETV6(+)	10/542	2.28989e-07	1.00183e-06
REL(+)	7/294	3.12419e-06	1.28643e-05
FLI1(+)	7/404	2.44643e-05	9.37859e-05
FOS(+)	12/1344	2.54562e-05	9.37859e-05
SOX4(+)	6/282	3.07321e-05	0.000107562
AHR(+)	2/7	9.16653e-05	0.000305551
E2F2(+)	5/225	0.000118577	0.000377291
BPTF(+)	5/236	0.000148145	0.000450877
NFKB2(+)	5/263	0.000244629	0.000713502
ELK3(+)	5/293	0.000401181	0.00112331
SPIB(+)	4/204	0.000937711	0.00249468
RFX1(+)	3/91	0.000962234	0.00249468
ZBTB25(+)	2/28	0.00160313	0.00400783
E2F1(+)	4/247	0.00189158	0.00456589
REST(+)	3/137	0.00309705	0.00722645
CEBPB(+)	3/150	0.00399363	0.00901787
JUN(+)	5/505	0.00437402	0.00956817
ERF(+)	3/158	0.00461602	0.00979155
RARA(+)	3/160	0.00478024	0.00984168
ELF1(+)	2/52	0.00544222	0.0108844
BCL6(+)	2/68	0.00914785	0.0177875
MAX(+)	3/205	0.00943506	0.0178501
IRF8(+)	3/225	0.0121218	0.0223297
NFE2L3(+)	2/96	0.0176288	0.0316414
JUNB(+)	4/475	0.0182536	0.0319437
MYB(+)	1/9	0.0188185	0.0321292
STAT6(+)	3/281	0.0217742	0.0362903
ZNF131(+)	2/111	0.0231275	0.0376495
BATF(+)	1/12	0.0250132	0.0397937
ELK4(+)	3/307	0.0273413	0.042531
ETS1(+)	3/322	0.0308667	0.0469711
CREM(+)	2/134	0.0327264	0.0487415
