# Supplementary material for: Human TET2-mutant clonal hematopoiesis expansion is driven by distinct inflammatory signaling responses in stem cells versus myeloid progeny
Source: Blood Cancer Discov. Author manuscript; Available in PMC 2025 Dec 28. (PMC7618546; doi:10.1158/2643-3230.BCD-25-0070)
Supplement: 5 [file EMS211410-supplement-5.xls]

## Sheet: Tet2MutCTRL_hyper_TFBS
	estimate	p.value	log10.p.value	test	nQ	nD	overlap	cf_Jaccard	cf_overlap	cf_NPMI	cf_SorensenDice	FDR	group	dbname	log10_FDR
455	4.78633	1.85528614801734e-177	-176.732	Log2(OR)	336	96242	255	0.00264734	0.758929	0.243694	0.00528071	2.51762330285953e-174	KYCG.EPICv2.TFBS.20220921	JMJD1C	173.599
861	4.47073	5.29116283251174e-152	-151.276	Log2(OR)	336	65742	210	0.0031882	0.625	0.260312	0.00635612	3.59005398185922e-149	KYCG.EPICv2.TFBS.20220921	SPI1	148.445
818	4.18918	1.27328489184993e-138	-137.895	Log2(OR)	336	88496	220	0.00248273	0.654762	0.231764	0.00495317	5.75949199413453e-136	KYCG.EPICv2.TFBS.20220921	SMAD1	135.24
521	4.80446	3.96499793449587e-108	-107.402	Log2(OR)	336	16808	113	0.00663496	0.33631	0.324901	0.0131825	1.34512554927772e-105	KYCG.EPICv2.TFBS.20220921	LYL1	104.871
794	3.94497	5.34096096271729e-93	-92.2724	Log2(OR)	336	38841	134	0.00343211	0.39881	0.255799	0.00684075	1.44953680528147e-90	KYCG.EPICv2.TFBS.20220921	RXRG	89.8388
910	3.40868	1.28506065598015e-92	-91.8911	Log2(OR)	336	104751	192	0.0018304	0.571429	0.192168	0.00365411	2.9063788502751e-90	KYCG.EPICv2.TFBS.20220921	TCF4	89.5366
119	3.4485	4.94975258990433e-88	-87.3054	Log2(OR)	336	78825	168	0.00212677	0.5	0.206677	0.00424451	9.59544894928597e-86	KYCG.EPICv2.TFBS.20220921	CEBPA	85.0179
606	3.48065	6.07407983221847e-74	-73.2165	Log2(OR)	336	49102	128	0.00259582	0.380952	0.222992	0.0051782	1.03031579154006e-71	KYCG.EPICv2.TFBS.20220921	NCOR1	70.987
516	3.712	2.4908990842727e-72	-71.6036	Log2(OR)	336	33678	110	0.00324445	0.327381	0.244174	0.00646793	3.75572228595339e-70	KYCG.EPICv2.TFBS.20220921	LMO2	69.4253
321	5.56919	1.12236490438897e-69	-68.9499	Log2(OR)	336	3988	56	0.0131209	0.166667	0.377178	0.0259019	1.52304917525583e-67	KYCG.EPICv2.TFBS.20220921	GRIP1	66.8173
788	3.06581	1.58911242292664e-62	-61.7988	Log2(OR)	336	68943	134	0.00193796	0.39881	0.190987	0.00386842	1.96038687082859e-60	KYCG.EPICv2.TFBS.20220921	RUNX1T1	59.7077
790	2.66539	1.05024956417096e-59	-58.9787	Log2(OR)	336	154998	187	0.00120531	0.556548	0.142488	0.00240771	1.18765721548333e-57	KYCG.EPICv2.TFBS.20220921	RUNX3	56.9253
881	4.11476	1.60653143843503e-54	-53.7941	Log2(OR)	336	13352	67	0.00491887	0.199405	0.276472	0.0097896	1.67697166304333e-52	KYCG.EPICv2.TFBS.20220921	STAT5	51.7755
120	2.85848	1.57635247194098e-51	-50.8023	Log2(OR)	336	66814	120	0.00179024	0.357143	0.179824	0.00357409	1.52793593173137e-49	KYCG.EPICv2.TFBS.20220921	CEBPB	48.8159
905	2.658	8.92362439587531e-50	-49.0495	Log2(OR)	336	90289	135	0.00149188	0.401786	0.161495	0.00297931	8.07290553680186e-48	KYCG.EPICv2.TFBS.20220921	TBX21	47.093
862	2.72205	6.49463572571017e-48	-47.1874	Log2(OR)	336	73790	121	0.00163503	0.360119	0.169828	0.00326471	5.50826292486794e-46	KYCG.EPICv2.TFBS.20220921	SPIB	45.259
787	2.80262	2.16863234803241e-47	-46.6638	Log2(OR)	336	62794	112	0.00177727	0.333333	0.177682	0.00354823	1.73107888016469e-45	KYCG.EPICv2.TFBS.20220921	RUNX1	44.7617
592	2.42754	5.18197171095914e-47	-46.2855	Log2(OR)	336	132914	158	0.00118715	0.470238	0.13802	0.00237148	3.90663089542864e-45	KYCG.EPICv2.TFBS.20220921	MYH11	44.4082
971	2.46847	8.24914366367631e-44	-43.0836	Log2(OR)	336	100459	134	0.0013312	0.39881	0.148464	0.00265886	5.89162523768882e-42	KYCG.EPICv2.TFBS.20220921	VDR	41.2298
52	2.76834	3.25554448099973e-43	-42.4874	Log2(OR)	336	56466	102	0.00179894	0.303571	0.177253	0.00359142	2.20888693035832e-41	KYCG.EPICv2.TFBS.20220921	BATF	40.6558
250	3.15515	1.83600064530386e-40	-39.7361	Log2(OR)	336	28880	74	0.00253929	0.220238	0.208236	0.00506572	1.18640613127492e-38	KYCG.EPICv2.TFBS.20220921	ETV6	37.9258
774	2.41027	5.79867072196522e-40	-39.2367	Log2(OR)	336	93040	124	0.00132973	0.369048	0.147081	0.00265593	3.57672553168491e-38	KYCG.EPICv2.TFBS.20220921	REPIN1	37.4465
443	2.15936	2.18009434876618e-37	-36.6615	Log2(OR)	336	143492	150	0.001044	0.446429	0.122494	0.00208582	1.28625566577204e-35	KYCG.EPICv2.TFBS.20220921	IRF4	34.8907
56	2.38443	2.78204550712198e-36	-35.5556	Log2(OR)	336	81030	111	0.00136607	0.330357	0.148316	0.00272841	1.57301489715189e-34	KYCG.EPICv2.TFBS.20220921	BCL11A	33.8033
817	4.71612	3.70967199298268e-34	-33.4307	Log2(OR)	336	3901	33	0.00784967	0.0982143	0.308307	0.0155771	2.013609957791e-32	KYCG.EPICv2.TFBS.20220921	SKI	31.696
203	2.16282	4.2591837675642e-34	-33.3707	Log2(OR)	336	113382	128	0.00112686	0.380952	0.128954	0.00225118	2.22296629714793e-32	KYCG.EPICv2.TFBS.20220921	EBF1	31.6531
60	2.16688	2.56082259890582e-33	-32.5916	Log2(OR)	336	106929	123	0.00114801	0.366071	0.130476	0.00229339	1.28705046915378e-31	KYCG.EPICv2.TFBS.20220921	BCLAF1	30.8904
877	2.30994	1.21285810976336e-31	-30.9162	Log2(OR)	336	72928	99	0.00135311	0.294643	0.145473	0.00270256	5.87803019624599e-30	KYCG.EPICv2.TFBS.20220921	STAT1	29.2308
579	2.07175	3.02605810613388e-31	-30.5191	Log2(OR)	336	115901	125	0.00107655	0.372024	0.12349	0.00215078	1.41598650000816e-29	KYCG.EPICv2.TFBS.20220921	MTA3	28.8489
551	2.25917	9.15601760172286e-31	-30.0383	Log2(OR)	336	76322	100	0.0013062	0.297619	0.141758	0.00260899	4.14157196184598e-29	KYCG.EPICv2.TFBS.20220921	MEF2A	28.3828
426	2.15213	1.70906346997306e-30	-29.7672	Log2(OR)	336	92623	110	0.00118472	0.327381	0.132393	0.00236664	7.48128751210787e-29	KYCG.EPICv2.TFBS.20220921	IKZF1	28.126
210	2.39389	5.26286348065595e-30	-29.2788	Log2(OR)	336	57669	86	0.00148483	0.255952	0.153379	0.00296526	2.23178304476567e-28	KYCG.EPICv2.TFBS.20220921	EED	27.6513
75	3.24742	6.7497884658952e-30	-29.1707	Log2(OR)	336	16994	50	0.00289352	0.14881	0.213989	0.00577034	2.77559483279388e-28	KYCG.EPICv2.TFBS.20220921	BRD9	27.5566
842	2.81962	1.03689956336456e-27	-26.9843	Log2(OR)	336	26964	58	0.00212906	0.172619	0.184945	0.00424908	4.13844913966386e-26	KYCG.EPICv2.TFBS.20220921	SND1	25.3832
550	2.09956	6.33463645690918e-27	-26.1983	Log2(OR)	336	82262	98	0.00118788	0.291667	0.131065	0.00237294	2.45602904915022e-25	KYCG.EPICv2.TFBS.20220921	MED12	24.6098
996	3.2479	1.34890362898002e-25	-24.87	Log2(OR)	336	13929	42	0.00295296	0.125	0.212713	0.00588854	5.08461729034967e-24	KYCG.EPICv2.TFBS.20220921	ZBTB16	23.2937
578	1.9337	2.94263747742046e-24	-23.5313	Log2(OR)	336	96100	102	0.00105882	0.303571	0.118986	0.00211539	1.07923217752961e-22	KYCG.EPICv2.TFBS.20220921	MTA2	21.9669
912	1.994	4.70138113994457e-23	-22.3278	Log2(OR)	336	77845	89	0.00113968	0.264881	0.12526	0.00227677	1.67888794918547e-21	KYCG.EPICv2.TFBS.20220921	TCF7L1	20.775
989	2.277	2.19519868291706e-22	-21.6585	Log2(OR)	336	45072	66	0.0014556	0.196429	0.147226	0.00290698	7.63816567363705e-21	KYCG.EPICv2.TFBS.20220921	ZBED1	20.117
882	1.79821	5.49802403122429e-22	-21.2598	Log2(OR)	336	108453	105	0.000966104	0.3125	0.109259	0.00193034	1.86520465259284e-20	KYCG.EPICv2.TFBS.20220921	STAT5A	19.7293
553	2.37986	1.68765645694489e-21	-20.7727	Log2(OR)	336	36183	58	0.00159074	0.172619	0.154597	0.00317643	5.58573124896151e-20	KYCG.EPICv2.TFBS.20220921	MEF2C	19.2529
209	2.9423	2.66416842247798e-21	-20.5744	Log2(OR)	336	16235	40	0.0024197	0.119048	0.191608	0.00482771	8.60780130786339e-20	KYCG.EPICv2.TFBS.20220921	EBNA3C	19.0651
555	3.76941	4.09480072906926e-21	-20.3878	Log2(OR)	336	5995	27	0.004283	0.0803571	0.242098	0.00852946	1.29224292775511e-19	KYCG.EPICv2.TFBS.20220921	MEIS1	18.8887
879	1.82098	9.47681503001007e-21	-20.0233	Log2(OR)	336	92937	94	0.00100881	0.279762	0.112695	0.00201559	2.92273590811901e-19	KYCG.EPICv2.TFBS.20220921	STAT3	18.5342
903	1.8657	9.99642492005115e-21	-20.0002	Log2(OR)	336	84426	89	0.0010511	0.264881	0.116498	0.0021	3.01447747033542e-19	KYCG.EPICv2.TFBS.20220921	TBL1XR1	18.5208
1247	2.86666	1.59625623431582e-20	-19.7969	Log2(OR)	336	17091	40	0.00230057	0.119048	0.186502	0.00459058	4.70895589123166e-19	KYCG.EPICv2.TFBS.20220921	ZNF597	18.3271
45	2.66307	1.89856133970216e-20	-19.7216	Log2(OR)	336	22385	45	0.00198448	0.133929	0.17342	0.00396109	5.48159093186347e-19	KYCG.EPICv2.TFBS.20220921	BACH2	18.2611
685	2.75315	3.28322095667624e-20	-19.4837	Log2(OR)	336	19492	42	0.00212271	0.125	0.179155	0.00423643	9.28193924627012e-19	KYCG.EPICv2.TFBS.20220921	PBX1	18.0324
458	1.93162	5.20470889736895e-20	-19.2836	Log2(OR)	336	69977	79	0.00112481	0.235119	0.122322	0.0022471	1.44138570892442e-18	KYCG.EPICv2.TFBS.20220921	JUNB	17.8412
257	1.73263	7.27170408991185e-20	-19.1384	Log2(OR)	336	104763	99	0.000942857	0.294643	0.105911	0.00188394	1.97354049000208e-18	KYCG.EPICv2.TFBS.20220921	FAIRE	17.7048
607	2.14298	2.22189237135133e-19	-18.6533	Log2(OR)	336	45744	62	0.0013473	0.184524	0.138235	0.00269097	5.91197636847795e-18	KYCG.EPICv2.TFBS.20220921	NCOR2	17.2283
207	3.9147	3.30312928191545e-19	-18.4811	Log2(OR)	336	4568	23	0.00471215	0.0684524	0.248946	0.0093801	8.61989699146014e-18	KYCG.EPICv2.TFBS.20220921	EBNA3	17.0645
759	1.74831	3.92621945020923e-19	-18.406	Log2(OR)	336	94675	92	0.000969247	0.27381	0.108095	0.00193662	1.0052603384781e-17	KYCG.EPICv2.TFBS.20220921	RARA	16.9977
123	2.19837	8.47053115122247e-19	-18.0721	Log2(OR)	336	40004	57	0.00141499	0.169643	0.142188	0.00282598	2.12861310596461e-17	KYCG.EPICv2.TFBS.20220921	CEBPG	16.6719
952	1.88431	2.6971731014676e-18	-17.5691	Log2(OR)	336	66691	74	0.00110525	0.220238	0.119645	0.00220806	6.6546616339846e-17	KYCG.EPICv2.TFBS.20220921	TRIM22	16.1769
107	3.01271	4.2756971786869e-18	-17.369	Log2(OR)	336	12100	32	0.00257981	0.0952381	0.194337	0.00514635	1.03609304847824e-16	KYCG.EPICv2.TFBS.20220921	CD74	15.9846
682	1.73015	3.88431277260942e-17	-16.4107	Log2(OR)	336	81986	81	0.00098491	0.241071	0.108394	0.00196788	9.24739023233506e-16	KYCG.EPICv2.TFBS.20220921	PAX5	15.034
307	1.87626	5.1756233774728e-17	-16.286	Log2(OR)	336	60664	68	0.001116	0.202381	0.11965	0.00222951	1.210917400557e-15	KYCG.EPICv2.TFBS.20220921	GLI2	14.9169
570	3.07372	1.52436631294281e-16	-15.8169	Log2(OR)	336	10041	28	0.00270557	0.0833333	0.196933	0.00539655	3.50604251976846e-15	KYCG.EPICv2.TFBS.20220921	MLLT3	14.4552
372	2.04763	3.72720526089302e-16	-15.4286	Log2(OR)	336	41548	54	0.00129094	0.160714	0.131983	0.00257855	8.42969589838639e-15	KYCG.EPICv2.TFBS.20220921	HLF	14.0742
375	3.23522	4.70623452285413e-16	-15.3273	Log2(OR)	336	7959	25	0.00302297	0.0744048	0.206117	0.00602773	1.04694430287099e-14	KYCG.EPICv2.TFBS.20220921	HMG20A	13.9801
440	1.72326	9.53752641659536e-16	-15.0206	Log2(OR)	336	72761	73	0.000999671	0.217262	0.108828	0.00199735	2.0874876366645e-14	KYCG.EPICv2.TFBS.20220921	IRF1	13.6804
773	1.76407	4.1196562395941e-15	-14.3851	Log2(OR)	336	62997	66	0.0010432	0.196429	0.112208	0.00208422	8.87360875734792e-14	KYCG.EPICv2.TFBS.20220921	RELB	13.0519
283	1.83041	4.91704178661541e-15	-14.3083	Log2(OR)	336	55093	61	0.00110172	0.181548	0.117025	0.00220101	1.0425665163183e-13	KYCG.EPICv2.TFBS.20220921	FOXO1	12.9819
291	2.01182	5.13340496743183e-15	-14.2896	Log2(OR)	336	39876	51	0.00126989	0.151786	0.129577	0.00253656	1.07169700627769e-13	KYCG.EPICv2.TFBS.20220921	FUS	12.9699
922	2.74235	5.23530079504292e-15	-14.2811	Log2(OR)	336	13565	30	0.00216279	0.0892857	0.175847	0.00431624	1.07640957255655e-13	KYCG.EPICv2.TFBS.20220921	TERF1	12.968
98	1.64737	5.57450348880184e-15	-14.2538	Log2(OR)	336	78834	75	0.000948227	0.223214	0.103507	0.00189466	1.1290449603439e-13	KYCG.EPICv2.TFBS.20220921	CBX5	12.9473
728	1.60957	1.99831183671149e-13	-12.6993	Log2(OR)	336	72023	68	0.000940643	0.202381	0.101643	0.00187952	3.98780759179043e-12	KYCG.EPICv2.TFBS.20220921	PPARG	11.3993
150	1.43898	2.91436671432123e-13	-12.5355	Log2(OR)	336	104163	85	0.000814067	0.252976	0.0884139	0.00162681	5.73158787149843e-12	KYCG.EPICv2.TFBS.20220921	CREBBP	11.2417
923	3.09678	5.27516345666749e-13	-12.2778	Log2(OR)	336	7269	21	0.00276899	0.0625	0.194945	0.00552268	1.02262811581397e-11	KYCG.EPICv2.TFBS.20220921	TERF2	10.9903
552	1.79331	1.19102964039384e-12	-11.9241	Log2(OR)	336	46069	51	0.00110023	0.151786	0.114875	0.00219804	2.27637636903442e-11	KYCG.EPICv2.TFBS.20220921	MEF2B	10.6428
92	5.98427	1.76428986635092e-12	-11.7534	Log2(OR)	336	369	8	0.0114778	0.0238095	0.351508	0.022695	3.32519631755305e-11	KYCG.EPICv2.TFBS.20220921	CBFA2T3	10.4782
266	1.43496	1.98218935317042e-12	-11.7029	Log2(OR)	336	94349	78	0.000824463	0.232143	0.0889903	0.00164757	3.68469993459213e-11	KYCG.EPICv2.TFBS.20220921	FOS	10.4336
172	1.66535	2.34866368197529e-12	-11.6292	Log2(OR)	336	56778	57	0.000999001	0.169643	0.106118	0.00199601	4.30694137356819e-11	KYCG.EPICv2.TFBS.20220921	DEK	10.3658
772	1.48795	9.01016303608105e-12	-11.0453	Log2(OR)	336	76514	67	0.000872589	0.199405	0.0935975	0.00174366	1.63023883199493e-10	KYCG.EPICv2.TFBS.20220921	RELA	9.78775
661	1.52031	9.32203533785282e-12	-11.0305	Log2(OR)	336	71123	64	0.000896421	0.190476	0.0959917	0.00179124	1.66447394124556e-10	KYCG.EPICv2.TFBS.20220921	NR4A1	9.77872
769	1.3397	1.8044813363516e-11	-10.7436	Log2(OR)	336	104604	81	0.000772466	0.241071	0.0823553	0.00154374	3.18010542003781e-10	KYCG.EPICv2.TFBS.20220921	RBPJ	9.49756
353	2.5692	6.02590379862996e-11	-10.22	Log2(OR)	336	11487	23	0.00194915	0.0684524	0.16208	0.00389072	1.0483527506078e-09	KYCG.EPICv2.TFBS.20220921	HES2	8.97949
569	1.49049	7.1224603392846e-11	-10.1474	Log2(OR)	336	67373	60	0.000886931	0.178571	0.0942761	0.00177229	1.2234403392923e-09	KYCG.EPICv2.TFBS.20220921	MLLT1	8.91242
958	2.57823	2.20524238281081e-09	-8.65654	Log2(OR)	336	9333	19	0.00196891	0.0565476	0.160751	0.00393009	3.74064239184284e-08	KYCG.EPICv2.TFBS.20220921	TSC22D4	7.42705
711	1.27743	9.48528542282787e-09	-8.02295	Log2(OR)	336	78644	61	0.000772944	0.181548	0.0801065	0.0015447	1.5890780640466e-07	KYCG.EPICv2.TFBS.20220921	PML	6.79885
723	1.23655	1.25955115846223e-08	-7.89978	Log2(OR)	336	85166	64	0.000749081	0.190476	0.0772067	0.00149704	2.08440356345517e-07	KYCG.EPICv2.TFBS.20220921	POU2F2	6.68102
899	1.27022	2.25889047342486e-08	-7.6461	Log2(OR)	336	74683	58	0.000773736	0.172619	0.0798184	0.00154627	3.69314984631028e-07	KYCG.EPICv2.TFBS.20220921	TARDBP	6.4326
891	1.18649	4.95878270800678e-08	-7.30462	Log2(OR)	336	86355	63	0.000727248	0.1875	0.0739981	0.00145344	8.01079539853e-07	KYCG.EPICv2.TFBS.20220921	T	6.09632
347	1.97829	5.6123918870004e-08	-7.25085	Log2(OR)	336	17973	24	0.00131255	0.0714286	0.124418	0.00262166	8.96001857724652e-07	KYCG.EPICv2.TFBS.20220921	HDAC4	6.04769
563	1.18679	9.07268588552246e-08	-7.04226	Log2(OR)	336	81770	60	0.000731297	0.178571	0.0742213	0.00146152	1.43158543565744e-06	KYCG.EPICv2.TFBS.20220921	MGEA5	5.84418
59	1.17215	1.86762431090597e-07	-6.72871	Log2(OR)	336	79487	58	0.000727136	0.172619	0.0733854	0.00145322	2.91306458609127e-06	KYCG.EPICv2.TFBS.20220921	BCL6	5.53565
909	1.68172	1.99586562617213e-07	-6.69987	Log2(OR)	336	26840	29	0.00106826	0.0863095	0.106291	0.00213424	3.07771551672225e-06	KYCG.EPICv2.TFBS.20220921	TCF21	5.51177
950	1.7258	2.78378371763501e-07	-6.55536	Log2(OR)	336	24152	27	0.0011038	0.0803571	0.108823	0.00220516	4.24448820767496e-06	KYCG.EPICv2.TFBS.20220921	TP73	5.37217
526	1.03894	3.09660919085444e-07	-6.50911	Log2(OR)	336	109910	72	0.000653512	0.214286	0.0636774	0.00130617	4.66899852443274e-06	KYCG.EPICv2.TFBS.20220921	MAFK	5.33078
561	4.54061	3.40356100438372e-06	-5.46807	Log2(OR)	336	613	5	0.00529661	0.014881	0.257388	0.0105374	5.07542009115243e-05	KYCG.EPICv2.TFBS.20220921	METTL14	4.29453
234	3.19782	4.23490510753094e-06	-5.37316	Log2(OR)	336	2493	8	0.00283587	0.0238095	0.187827	0.00565571	6.24648503360814e-05	KYCG.EPICv2.TFBS.20220921	EPAS1	4.20436
346	1.56656	4.70015217564795e-06	-5.32789	Log2(OR)	336	24792	25	0.000995897	0.0744048	0.0982372	0.00198981	6.85817903478954e-05	KYCG.EPICv2.TFBS.20220921	HDAC3	4.16379
398	1.03875	7.45670275732684e-06	-5.12745	Log2(OR)	336	76756	52	0.000674974	0.154762	0.0649923	0.00134904	0.000107646	KYCG.EPICv2.TFBS.20220921	HOXB13	3.968
161	1.13747	7.92542662582969e-06	-5.10098	Log2(OR)	336	58663	43	0.000729357	0.127976	0.0716417	0.00145765	0.000113208	KYCG.EPICv2.TFBS.20220921	CUX1	3.94612
65	1.73514	1.99546373619321e-05	-4.69996	Log2(OR)	336	15689	18	0.00112451	0.0535714	0.107149	0.00224649	0.000282067	KYCG.EPICv2.TFBS.20220921	BIRA	3.54965
53	3.24434	5.55017455025299e-05	-4.25569	Log2(OR)	336	1801	6	0.00281558	0.0178571	0.186441	0.00561535	0.000776452	KYCG.EPICv2.TFBS.20220921	BATF3	3.10989
133	1.0045	5.94035517610184e-05	-4.22619	Log2(OR)	336	63937	43	0.000669469	0.127976	0.0630242	0.00133804	0.000822557	KYCG.EPICv2.TFBS.20220921	CHD4	3.08483
319	0.892623	8.57646123398988e-05	-4.06669	Log2(OR)	336	84198	52	0.000615516	0.154762	0.0555495	0.00123027	0.00117558	KYCG.EPICv2.TFBS.20220921	GRHL2	2.92975
659	0.888059	0.00015479	-3.81026	Log2(OR)	336	77489	48	0.000617149	0.142857	0.0554023	0.00123354	0.0021005	KYCG.EPICv2.TFBS.20220921	NR3C1	2.67768
114	0.935684	0.000157817	-3.80185	Log2(OR)	336	66836	43	0.000640558	0.127976	0.0585854	0.0012803	0.00212038	KYCG.EPICv2.TFBS.20220921	CDK8	2.67359
978	1.16255	0.000212534	-3.67257	Log2(OR)	336	35241	27	0.000759494	0.0803571	0.0726839	0.00151783	0.00282753	KYCG.EPICv2.TFBS.20220921	WRNIP1	2.54859
627	1.43385	0.000367485	-3.43476	Log2(OR)	336	18149	17	0.000920511	0.0505952	0.0880115	0.00183933	0.00484152	KYCG.EPICv2.TFBS.20220921	NFKB2	2.31502
825	2.38829	0.000507334	-3.29471	Log2(OR)	336	3801	7	0.00169491	0.0208333	0.138663	0.0033841	0.00661974	KYCG.EPICv2.TFBS.20220921	SMARCA2	2.17916
121	0.777773	0.000538933	-3.26847	Log2(OR)	336	88640	51	0.000573517	0.151786	0.0482263	0.00114638	0.00696507	KYCG.EPICv2.TFBS.20220921	CEBPD	2.15707
696	2.14125	0.000634346	-3.19767	Log2(OR)	336	5162	8	0.0014572	0.0238095	0.125468	0.00291015	0.00812082	KYCG.EPICv2.TFBS.20220921	PGR	2.0904
771	0.879347	0.000669683	-3.17413	Log2(OR)	336	60803	38	0.000621921	0.113095	0.0550008	0.00124307	0.00849308	KYCG.EPICv2.TFBS.20220921	REL	2.07093
585	0.816313	0.000684142	-3.16485	Log2(OR)	336	73933	44	0.000592792	0.130952	0.0509019	0.00118488	0.00859611	KYCG.EPICv2.TFBS.20220921	MYB	2.0657
943	1.18147	0.00134858	-2.87012	Log2(OR)	336	24152	19	0.000776493	0.0565476	0.0727676	0.00155178	0.0167892	KYCG.EPICv2.TFBS.20220921	TLX1	1.77497
477	0.871097	0.00147751	-2.83047	Log2(OR)	336	52711	33	0.000622477	0.0982143	0.0544134	0.00124418	0.0180919	KYCG.EPICv2.TFBS.20220921	KDM6A	1.74251
615	0.763399	0.00147989	-2.82977	Log2(OR)	336	74634	43	0.000573892	0.127976	0.0475389	0.00114713	0.0180919	KYCG.EPICv2.TFBS.20220921	NFATC1	1.74251
446	1.57446	0.0026979	-2.56897	Log2(OR)	336	9566	10	0.00101092	0.0297619	0.0935205	0.00201979	0.0326879	KYCG.EPICv2.TFBS.20220921	IRF9	1.48561
244	0.737687	0.00331579	-2.47941	Log2(OR)	336	66627	38	0.0005678	0.113095	0.0459564	0.00113495	0.0398188	KYCG.EPICv2.TFBS.20220921	ESRRA	1.39991
625	2.08456	0.00351632	-2.45391	Log2(OR)	336	4007	6	0.00138345	0.0178571	0.119573	0.00276307	0.0418565	KYCG.EPICv2.TFBS.20220921	NFIL3	1.37824
361	1.5001	0.00384926	-2.41462	Log2(OR)	336	10066	10	0.000962279	0.0297619	0.0890704	0.00192271	0.0454213	KYCG.EPICv2.TFBS.20220921	HHEX	1.34274
163	0.712308	0.00393569	-2.40498	Log2(OR)	336	69590	39	0.000558044	0.116071	0.0443365	0.00111546	0.0460408	KYCG.EPICv2.TFBS.20220921	DAXX	1.33686
217	1.12544	0.00552906	-2.25735	Log2(OR)	336	19671	15	0.0007503	0.0446429	0.0683876	0.00149947	0.0641276	KYCG.EPICv2.TFBS.20220921	EHF	1.19296
793	0.562621	0.00569685	-2.24437	Log2(OR)	336	116079	58	0.000498466	0.172619	0.0343091	0.000996435	0.0655138	KYCG.EPICv2.TFBS.20220921	RXRA	1.18367
913	0.600851	0.00613061	-2.2125	Log2(OR)	336	94894	49	0.000514809	0.145833	0.037058	0.00102909	0.0699096	KYCG.EPICv2.TFBS.20220921	TCF7L2	1.15546
743	1.73457	0.0062093	-2.20696	Log2(OR)	336	5962	7	0.0011127	0.0208333	0.100532	0.00222293	0.0702168	KYCG.EPICv2.TFBS.20220921	PRMT5	1.15356
687	0.505687	0.00657864	-2.18186	Log2(OR)	336	148875	71	0.000476063	0.21131	0.0301292	0.000951672	0.0737786	KYCG.EPICv2.TFBS.20220921	PBX3	1.13207
554	0.925246	0.00705586	-2.15145	Log2(OR)	336	30253	20	0.000654258	0.0595238	0.0569428	0.00130766	0.078482	KYCG.EPICv2.TFBS.20220921	MEF2D	1.10523
99	1.10277	0.0103622	-1.98455	Log2(OR)	336	17256	13	0.000739519	0.0386905	0.0664297	0.00147795	0.114322	KYCG.EPICv2.TFBS.20220921	CBX6	0.941872
778	0.513468	0.0118894	-1.92484	Log2(OR)	336	113083	55	0.000485163	0.16369	0.0313551	0.000969855	0.129853	KYCG.EPICv2.TFBS.20220921	RFX5	0.886549
789	0.697497	0.0119614	-1.92222	Log2(OR)	336	51624	29	0.000558433	0.0863095	0.0432996	0.00111624	0.129853	KYCG.EPICv2.TFBS.20220921	RUNX2	0.886549
396	2.18208	0.0128559	-1.8909	Log2(OR)	336	2486	4	0.00141945	0.0119048	0.121467	0.00283487	0.138456	KYCG.EPICv2.TFBS.20220921	HOXA9	0.858687
599	0.520994	0.0146822	-1.83321	Log2(OR)	336	99718	49	0.000489976	0.145833	0.0320287	0.000979471	0.15688	KYCG.EPICv2.TFBS.20220921	NBN	0.804432
985	0.538228	0.0161138	-1.7928	Log2(OR)	336	88164	44	0.000497422	0.130952	0.0332397	0.00099435	0.170831	KYCG.EPICv2.TFBS.20220921	YAP1	0.767433
1153	0.652757	0.0170848	-1.76739	Log2(OR)	336	53157	29	0.000542421	0.0863095	0.0404814	0.00108425	0.179722	KYCG.EPICv2.TFBS.20220921	ZNF384	0.745399
751	1.99737	0.0195172	-1.70958	Log2(OR)	336	2824	4	0.00126743	0.0119048	0.111157	0.00253165	0.20373	KYCG.EPICv2.TFBS.20220921	PTTG1	0.690945
232	0.554173	0.0210884	-1.67596	Log2(OR)	336	72894	37	0.000505513	0.110119	0.0343403	0.00101052	0.218209	KYCG.EPICv2.TFBS.20220921	EP300	0.661128
960	0.494089	0.0212259	-1.67313	Log2(OR)	336	97078	47	0.00048271	0.139881	0.0303949	0.000964954	0.218209	KYCG.EPICv2.TFBS.20220921	TTF1	0.661128
515	0.602748	0.0214245	-1.66909	Log2(OR)	336	58832	31	0.000524207	0.0922619	0.0373754	0.00104786	0.218594	KYCG.EPICv2.TFBS.20220921	LMO1	0.660361
949	0.545756	0.0226702	-1.64454	Log2(OR)	336	73287	37	0.000502813	0.110119	0.0338101	0.00100512	0.229578	KYCG.EPICv2.TFBS.20220921	TP63	0.63907
525	0.719051	0.0239803	-1.62015	Log2(OR)	336	36506	21	0.000570327	0.0625	0.0442112	0.00114	0.241046	KYCG.EPICv2.TFBS.20220921	MAFG	0.617899
897	0.548489	0.0250862	-1.60056	Log2(OR)	336	69070	35	0.000504534	0.104167	0.033988	0.00100856	0.250309	KYCG.EPICv2.TFBS.20220921	TAL1	0.601524
430	2.22406	0.0278974	-1.55444	Log2(OR)	336	1807	3	0.00140187	0.00892857	0.121181	0.00279981	0.276327	KYCG.EPICv2.TFBS.20220921	ILK	0.558577
986	1.57885	0.0286963	-1.54217	Log2(OR)	336	4721	5	0.000989707	0.014881	0.0892562	0.00197746	0.28218	KYCG.EPICv2.TFBS.20220921	YBX1	0.549474
34	0.496002	0.032532	-1.48769	Log2(OR)	336	77764	38	0.000486793	0.113095	0.0306732	0.000973111	0.317597	KYCG.EPICv2.TFBS.20220921	ATF2	0.498124
821	0.474127	0.0337186	-1.47213	Log2(OR)	336	85297	41	0.000479017	0.122024	0.0292641	0.000957575	0.326829	KYCG.EPICv2.TFBS.20220921	SMAD3	0.485679
690	0.689778	0.0397576	-1.40058	Log2(OR)	336	31796	18	0.000560503	0.0535714	0.0421092	0.00112038	0.382632	KYCG.EPICv2.TFBS.20220921	PCGF2	0.417219
917	0.578031	0.0435867	-1.36065	Log2(OR)	336	45958	24	0.000518695	0.0714286	0.0356219	0.00103685	0.416529	KYCG.EPICv2.TFBS.20220921	TEAD1	0.380354
619	1.057	0.0440865	-1.35569	Log2(OR)	336	10869	8	0.000714477	0.0238095	0.0616734	0.00142793	0.41836	KYCG.EPICv2.TFBS.20220921	NFE2L1	0.37845
883	0.46142	0.0449964	-1.34682	Log2(OR)	336	77333	37	0.000476608	0.110119	0.0285107	0.000952761	0.424029	KYCG.EPICv2.TFBS.20220921	STAT5B	0.372605
884	1.91561	0.047361	-1.32458	Log2(OR)	336	2236	3	0.00116777	0.00892857	0.104345	0.00233281	0.443234	KYCG.EPICv2.TFBS.20220921	STAT6	0.353367
1230	4.08364	0.0577628	-1.23835	Log2(OR)	336	166	1	0.00199601	0.0060241	0.205224	0.00398406	0.536878	KYCG.EPICv2.TFBS.20220921	ZNF57	0.270125
496	0.404463	0.0592945	-1.22699	Log2(OR)	336	89114	41	0.000458567	0.122024	0.0249027	0.000916713	0.547365	KYCG.EPICv2.TFBS.20220921	KMT2D	0.261723
618	0.447965	0.0597068	-1.22398	Log2(OR)	336	69338	33	0.000473859	0.0982143	0.0276774	0.000947269	0.547446	KYCG.EPICv2.TFBS.20220921	NFE2	0.261658
221	0.403591	0.0618725	-1.2085	Log2(OR)	336	86923	40	0.000458616	0.119048	0.0248616	0.000916811	0.563496	KYCG.EPICv2.TFBS.20220921	ELF3	0.249109
1087	1.44806	0.0624784	-1.20427	Log2(OR)	336	4125	4	0.000897465	0.0119048	0.0805132	0.00179332	0.565221	KYCG.EPICv2.TFBS.20220921	ZNF22	0.247781
750	1.74245	0.0630727	-1.20016	Log2(OR)	336	2520	3	0.00105152	0.00892857	0.0948947	0.00210084	0.566819	KYCG.EPICv2.TFBS.20220921	PTRF	0.246556
643	3.91855	0.0644937	-1.19048	Log2(OR)	336	186	1	0.00191939	0.00537634	0.196952	0.00383142	0.575776	KYCG.EPICv2.TFBS.20220921	NME2	0.239746
467	3.72879	0.0731723	-1.13565	Log2(OR)	336	212	1	0.00182815	0.00471698	0.187437	0.00364964	0.648985	KYCG.EPICv2.TFBS.20220921	KDM1B	0.187765
880	0.519671	0.0754639	-1.12226	Log2(OR)	336	41673	21	0.000500143	0.0625	0.0318472	0.000999786	0.664964	KYCG.EPICv2.TFBS.20220921	STAT4	0.177202
1117	3.61066	0.0791334	-1.10164	Log2(OR)	336	230	1	0.00176991	0.00434783	0.181511	0.00353357	0.6928	KYCG.EPICv2.TFBS.20220921	ZNF287	0.159392
206	1.57083	0.0830634	-1.08059	Log2(OR)	336	2837	3	0.000946372	0.00892857	0.08553	0.00189095	0.722545	KYCG.EPICv2.TFBS.20220921	EBNA2	0.141135
457	0.361256	0.0843277	-1.07403	Log2(OR)	336	89264	40	0.000446628	0.119048	0.0222205	0.000892857	0.728871	KYCG.EPICv2.TFBS.20220921	JUN	0.137349
103	0.661466	0.0883337	-1.05387	Log2(OR)	336	21459	12	0.000550888	0.0357143	0.0395047	0.00110117	0.758664	KYCG.EPICv2.TFBS.20220921	CCND2	0.119951
594	0.471503	0.0910183	-1.04087	Log2(OR)	336	45109	22	0.000484336	0.0654762	0.0289179	0.000968203	0.774539	KYCG.EPICv2.TFBS.20220921	MYOD1	0.110957
741	0.624151	0.0913237	-1.03942	Log2(OR)	336	23867	13	0.000537412	0.0386905	0.0374354	0.00107425	0.774539	KYCG.EPICv2.TFBS.20220921	PRKDC	0.110957
612	0.42583	0.0946125	-1.02405	Log2(OR)	336	55110	26	0.000469145	0.077381	0.0262148	0.000937849	0.797448	KYCG.EPICv2.TFBS.20220921	NEUROG2	0.0982974
645	0.291971	0.0995493	-1.00196	Log2(OR)	336	129254	55	0.000424596	0.16369	0.017638	0.000848831	0.833879	KYCG.EPICv2.TFBS.20220921	NOTCH1	0.0788969
753	0.802888	0.114588	-0.940861	Log2(OR)	336	11301	7	0.000601892	0.0208333	0.046363	0.00120306	0.953963	KYCG.EPICv2.TFBS.20220921	PYGO2	0.0204684
36	0.424973	0.133484	-0.874571	Log2(OR)	336	40078	19	0.000470355	0.0565476	0.0259023	0.000940268	1	KYCG.EPICv2.TFBS.20220921	ATF4	0
93	0.365352	0.135641	-0.867609	Log2(OR)	336	55082	25	0.000451321	0.0744048	0.0224415	0.000902234	1	KYCG.EPICv2.TFBS.20220921	CBFB	0
113	0.304871	0.135711	-0.867384	Log2(OR)	336	83030	36	0.000432017	0.107143	0.0187482	0.000863661	1	KYCG.EPICv2.TFBS.20220921	CDK7	0
524	0.386855	0.137747	-0.860918	Log2(OR)	336	47695	22	0.000458247	0.0654762	0.0236886	0.000916075	1	KYCG.EPICv2.TFBS.20220921	MAFF	0
1086	0.647928	0.147984	-0.829784	Log2(OR)	336	14375	8	0.000544107	0.0238095	0.0377201	0.00108762	1	KYCG.EPICv2.TFBS.20220921	ZNF217	0
1134	2.46359	0.166492	-0.778606	Log2(OR)	336	508	1	0.00118624	0.00297619	0.123886	0.00236967	1	KYCG.EPICv2.TFBS.20220921	ZNF334	0
350	0.291579	0.169139	-0.771756	Log2(OR)	336	69543	30	0.000429498	0.0892857	0.0179286	0.000858627	1	KYCG.EPICv2.TFBS.20220921	HDGF	0
1043	0.375656	0.17159	-0.765508	Log2(OR)	336	39203	18	0.000455454	0.0535714	0.0228277	0.000910493	1	KYCG.EPICv2.TFBS.20220921	ZMYM3	0
658	0.288108	0.172157	-0.764077	Log2(OR)	336	69698	30	0.000428547	0.0892857	0.0177135	0.000856727	1	KYCG.EPICv2.TFBS.20220921	NR2F6	0
1354	1.38177	0.18063	-0.743211	Log2(OR)	336	2151	2	0.000804829	0.00595238	0.0730219	0.00160836	1	KYCG.EPICv2.TFBS.20220921	ZTA	0
663	0.74796	0.183273	-0.736901	Log2(OR)	336	8361	5	0.000575242	0.014881	0.0421824	0.00114982	1	KYCG.EPICv2.TFBS.20220921	NR5A2	0
907	0.628897	0.199256	-0.700588	Log2(OR)	336	10899	6	0.000534331	0.0178571	0.0359045	0.00106809	1	KYCG.EPICv2.TFBS.20220921	TBX5	0
129	2.15463	0.201886	-0.694894	Log2(OR)	336	629	1	0.00103734	0.00297619	0.108349	0.00207254	1	KYCG.EPICv2.TFBS.20220921	CHAT	0
576	2.14546	0.20303	-0.69244	Log2(OR)	336	633	1	0.00103306	0.00297619	0.107888	0.00206398	1	KYCG.EPICv2.TFBS.20220921	MSX1	0
137	0.178062	0.225084	-0.647656	Log2(OR)	336	133180	53	0.000397114	0.157738	0.0107249	0.000793912	1	KYCG.EPICv2.TFBS.20220921	CHRM2	0
1299	0.317173	0.238272	-0.622927	Log2(OR)	336	33901	15	0.000438315	0.0446429	0.0190991	0.000876245	1	KYCG.EPICv2.TFBS.20220921	ZNF750	0
37	1.78719	0.252321	-0.598047	Log2(OR)	336	811	1	0.0008726	0.00297619	0.0898684	0.00174368	1	KYCG.EPICv2.TFBS.20220921	ATF5	0
742	0.207202	0.252649	-0.597482	Log2(OR)	336	73402	30	0.000407011	0.0892857	0.0127106	0.000813692	1	KYCG.EPICv2.TFBS.20220921	PRMT1	0
19	0.21798	0.257664	-0.588947	Log2(OR)	336	63072	26	0.000410211	0.077381	0.0133543	0.000820086	1	KYCG.EPICv2.TFBS.20220921	ARID3A	0
1192	1.73468	0.260324	-0.584487	Log2(OR)	336	841	1	0.00085034	0.00297619	0.0872269	0.00169923	1	KYCG.EPICv2.TFBS.20220921	ZNF486	0
323	0.744045	0.268711	-0.570715	Log2(OR)	336	5018	3	0.000560643	0.00892857	0.0404573	0.00112066	1	KYCG.EPICv2.TFBS.20220921	GTF2A2	0
631	0.238184	0.268713	-0.570711	Log2(OR)	336	47756	20	0.000416043	0.0595238	0.0144983	0.000831739	1	KYCG.EPICv2.TFBS.20220921	NFYB	0
636	0.160487	0.273274	-0.563402	Log2(OR)	336	106274	42	0.000394115	0.125	0.00978251	0.000787919	1	KYCG.EPICv2.TFBS.20220921	NKX2-1	0
149	0.923483	0.285523	-0.544358	Log2(OR)	336	2952	2	0.000608643	0.00595238	0.0487801	0.00121655	1	KYCG.EPICv2.TFBS.20220921	CREB3L4	0
980	0.370403	0.286146	-0.543412	Log2(OR)	336	17366	8	0.000452131	0.0238095	0.0215251	0.000903853	1	KYCG.EPICv2.TFBS.20220921	WWTR1	0
61	0.151726	0.287707	-0.541049	Log2(OR)	336	104272	41	0.000392093	0.122024	0.00925295	0.000783879	1	KYCG.EPICv2.TFBS.20220921	BCOR	0
620	0.227319	0.297972	-0.525825	Log2(OR)	336	40830	17	0.000413133	0.0505952	0.0137484	0.000825924	1	KYCG.EPICv2.TFBS.20220921	NFE2L2	0
547	0.434846	0.315107	-0.501542	Log2(OR)	336	10364	5	0.000467508	0.014881	0.0244947	0.000934579	1	KYCG.EPICv2.TFBS.20220921	MECOM	0
1191	1.3413	0.326924	-0.485553	Log2(OR)	336	1104	1	0.000694927	0.00297619	0.0674392	0.00138889	1	KYCG.EPICv2.TFBS.20220921	ZNF485	0
126	0.565165	0.332518	-0.478185	Log2(OR)	336	5676	3	0.000499251	0.00892857	0.030719	0.000998004	1	KYCG.EPICv2.TFBS.20220921	CENPT	0
1070	0.183795	0.339352	-0.46935	Log2(OR)	336	42024	17	0.000401483	0.0505952	0.0111084	0.000802644	1	KYCG.EPICv2.TFBS.20220921	ZNF175	0
729	0.716266	0.344914	-0.462289	Log2(OR)	336	3406	2	0.000534759	0.00595238	0.0378248	0.00106895	1	KYCG.EPICv2.TFBS.20220921	PPARGC1A	0
201	0.156788	0.346694	-0.460054	Log2(OR)	336	52913	21	0.000394529	0.0625	0.00954375	0.000788747	1	KYCG.EPICv2.TFBS.20220921	E2F7	0
541	0.415075	0.354845	-0.449962	Log2(OR)	336	8398	4	0.00045819	0.0119048	0.0230175	0.000915961	1	KYCG.EPICv2.TFBS.20220921	MCM2	0
1125	0.473679	0.368331	-0.433761	Log2(OR)	336	6045	3	0.000470367	0.00892857	0.025741	0.000940291	1	KYCG.EPICv2.TFBS.20220921	ZNF317	0
622	0.186694	0.398082	-0.400027	Log2(OR)	336	22141	9	0.00040057	0.0267857	0.0109142	0.000800819	1	KYCG.EPICv2.TFBS.20220921	NFIA	0
332	0.489839	0.417741	-0.379093	Log2(OR)	336	3982	2	0.000463392	0.00595238	0.0258593	0.000926355	1	KYCG.EPICv2.TFBS.20220921	GUCY1B3	0
441	0.879923	0.420064	-0.376684	Log2(OR)	336	1519	1	0.000539374	0.00297619	0.044233	0.00107817	1	KYCG.EPICv2.TFBS.20220921	IRF2	0
1016	0.870435	0.422142	-0.374541	Log2(OR)	336	1529	1	0.000536481	0.00297619	0.0437558	0.00107239	1	KYCG.EPICv2.TFBS.20220921	ZFAT	0
513	0.143195	0.43154	-0.364979	Log2(OR)	336	22802	9	0.000389122	0.0267857	0.0083681	0.000777941	1	KYCG.EPICv2.TFBS.20220921	LMNA	0
878	0.0932992	0.432636	-0.363877	Log2(OR)	336	44614	17	0.000378341	0.0505952	0.00563053	0.000756396	1	KYCG.EPICv2.TFBS.20220921	STAT2	0
873	0.0616779	0.436171	-0.360343	Log2(OR)	336	85910	32	0.000371169	0.0952381	0.00376687	0.000742063	1	KYCG.EPICv2.TFBS.20220921	SSRP1	0
686	0.07411	0.439374	-0.357165	Log2(OR)	336	58515	22	0.000373965	0.0654762	0.0045091	0.000747651	1	KYCG.EPICv2.TFBS.20220921	PBX2	0
87	0.231875	0.444816	-0.35182	Log2(OR)	336	9523	4	0.000405885	0.0119048	0.0128503	0.000811441	1	KYCG.EPICv2.TFBS.20220921	CAMTA2	0
780	0.0688666	0.448204	-0.348524	Log2(OR)	336	56038	21	0.000372651	0.0625	0.00418437	0.000745024	1	KYCG.EPICv2.TFBS.20220921	RING1	0
975	0.394727	0.450471	-0.346333	Log2(OR)	336	4252	2	0.00043611	0.00595238	0.0208352	0.00087184	1	KYCG.EPICv2.TFBS.20220921	WHSC1	0
35	0.0545093	0.454299	-0.342658	Log2(OR)	336	72774	27	0.000369443	0.0803571	0.00332714	0.000738613	1	KYCG.EPICv2.TFBS.20220921	ATF3	0
334	0.176698	0.455396	-0.341611	Log2(OR)	336	12367	5	0.000393763	0.014881	0.00994211	0.000787216	1	KYCG.EPICv2.TFBS.20220921	H2AFX	0
1346	0.340835	0.469486	-0.328377	Log2(OR)	336	4413	2	0.000421319	0.00595238	0.017989	0.000842283	1	KYCG.EPICv2.TFBS.20220921	ZSCAN2	0
652	0.0389708	0.472881	-0.325248	Log2(OR)	336	78957	29	0.000365866	0.0863095	0.00237875	0.000731464	1	KYCG.EPICv2.TFBS.20220921	NR1H3	0
177	0.613725	0.48059	-0.318226	Log2(OR)	336	1826	1	0.000462749	0.00297619	0.0308469	0.000925069	1	KYCG.EPICv2.TFBS.20220921	DLX2	0
1175	0.576196	0.489466	-0.310278	Log2(OR)	336	1874	1	0.000452694	0.00297619	0.0289599	0.000904977	1	KYCG.EPICv2.TFBS.20220921	ZNF44	0
846	0.575425	0.489649	-0.310115	Log2(OR)	336	1875	1	0.000452489	0.00297619	0.0289211	0.000904568	1	KYCG.EPICv2.TFBS.20220921	SOX11	0
1074	0.572342	0.490382	-0.309466	Log2(OR)	336	1879	1	0.000451671	0.00297619	0.0287662	0.000902935	1	KYCG.EPICv2.TFBS.20220921	ZNF182	0
942	0.106595	0.496777	-0.303838	Log2(OR)	336	12974	5	0.000375799	0.014881	0.00599575	0.000751315	1	KYCG.EPICv2.TFBS.20220921	TLE3	0
1239	0.532859	0.49981	-0.301195	Log2(OR)	336	1931	1	0.000441306	0.00297619	0.026781	0.000882223	1	KYCG.EPICv2.TFBS.20220921	ZNF585A	0
900	0.46482	0.516241	-0.287148	Log2(OR)	336	2024	1	0.000423908	0.00297619	0.0233604	0.000847458	1	KYCG.EPICv2.TFBS.20220921	TAT	0
1033	0.0645571	0.521948	-0.282373	Log2(OR)	336	13352	5	0.000365417	0.014881	0.00363045	0.000730567	1	KYCG.EPICv2.TFBS.20220921	ZIC2	0
1357	0.437211	0.52297	-0.281523	Log2(OR)	336	2063	1	0.000417014	0.00297619	0.0219725	0.000833681	1	KYCG.EPICv2.TFBS.20220921	ZZZ3	0
1324	0.157652	0.536095	-0.270758	Log2(OR)	336	5007	2	0.000374462	0.00595238	0.00831814	0.000748643	1	KYCG.EPICv2.TFBS.20220921	ZNF793	0
1056	0.365395	0.540627	-0.267102	Log2(OR)	336	2168	1	0.000399521	0.00297619	0.0183623	0.000798722	1	KYCG.EPICv2.TFBS.20220921	ZNF134	0
63	-0.00939494	0.54125	-0.266602	Log2(OR)	336	84220	30	0.00035492	0.0892857	-0.000572639	0.000709589	1	KYCG.EPICv2.TFBS.20220921	BHLHE40	0
352	-0.0236733	0.563296	-0.249264	Log2(OR)	336	31189	11	0.000349051	0.0327381	-0.00139712	0.000697859	1	KYCG.EPICv2.TFBS.20220921	HES1	0
248	-0.0440201	0.585423	-0.232531	Log2(OR)	336	60304	21	0.000346426	0.0625	-0.00266823	0.000692612	1	KYCG.EPICv2.TFBS.20220921	ETV4	0
847	-0.0538666	0.589859	-0.229252	Log2(OR)	336	28936	10	0.00034174	0.0297619	-0.00316136	0.000683247	1	KYCG.EPICv2.TFBS.20220921	SOX13	0
694	-0.041461	0.597069	-0.223975	Log2(OR)	336	8614	3	0.000335308	0.00892857	-0.00225	0.000670391	1	KYCG.EPICv2.TFBS.20220921	PGBD3	0
74	-0.0343225	0.607684	-0.216322	Log2(OR)	336	5715	2	0.000330633	0.00595238	-0.00181029	0.000661048	1	KYCG.EPICv2.TFBS.20220921	BRD7	0
259	0.0969148	0.608083	-0.216037	Log2(OR)	336	2610	1	0.000339559	0.00297619	0.00486926	0.000678887	1	KYCG.EPICv2.TFBS.20220921	FANCD2	0
1108	0.0743561	0.613816	-0.211962	Log2(OR)	336	2651	1	0.000334896	0.00297619	0.00373578	0.000669568	1	KYCG.EPICv2.TFBS.20220921	ZNF274	0
47	-0.0857144	0.615233	-0.210961	Log2(OR)	336	26610	9	0.000334113	0.0267857	-0.00499866	0.000668003	1	KYCG.EPICv2.TFBS.20220921	BANF1	0
193	-0.0940878	0.617772	-0.209172	Log2(OR)	336	17851	6	0.000330015	0.0178571	-0.00535075	0.000659812	1	KYCG.EPICv2.TFBS.20220921	DUX4	0
21	-0.0997164	0.626356	-0.203179	Log2(OR)	336	26862	9	0.000331016	0.0267857	-0.00581445	0.000661813	1	KYCG.EPICv2.TFBS.20220921	ARID5B	0
1005	-0.113982	0.630717	-0.200165	Log2(OR)	336	18094	6	0.000325662	0.0178571	-0.00648131	0.000651112	1	KYCG.EPICv2.TFBS.20220921	ZBTB42	0
381	-0.0660367	0.649535	-0.187397	Log2(OR)	336	2921	1	0.000307125	0.00297619	-0.00331737	0.000614062	1	KYCG.EPICv2.TFBS.20220921	HNF1B	0
770	-0.0870052	0.65493	-0.183805	Log2(OR)	336	97224	33	0.000338368	0.0982143	-0.00528557	0.000676507	1	KYCG.EPICv2.TFBS.20220921	RCOR1	0
522	-0.0959504	0.661192	-0.179672	Log2(OR)	336	85985	29	0.000336068	0.0863095	-0.00583296	0.000671911	1	KYCG.EPICv2.TFBS.20220921	MAF	0
466	-0.104252	0.662812	-0.17861	Log2(OR)	336	71612	24	0.000333686	0.0714286	-0.00632742	0.000667148	1	KYCG.EPICv2.TFBS.20220921	KDM1A	0
100	-0.119556	0.663125	-0.178404	Log2(OR)	336	3031	1	0.000297089	0.00297619	-0.00600562	0.000594001	1	KYCG.EPICv2.TFBS.20220921	CBX7	0
223	-0.122419	0.663851	-0.177929	Log2(OR)	336	3037	1	0.00029656	0.00297619	-0.00614943	0.000592944	1	KYCG.EPICv2.TFBS.20220921	ELF5	0
865	-0.134762	0.666979	-0.175888	Log2(OR)	336	3063	1	0.000294291	0.00297619	-0.00676936	0.000588408	1	KYCG.EPICv2.TFBS.20220921	SRCAP	0
298	-0.106193	0.669099	-0.17451	Log2(OR)	336	77641	26	0.000333543	0.077381	-0.006451	0.000666863	1	KYCG.EPICv2.TFBS.20220921	GATA2	0
488	-0.10325	0.683989	-0.164951	Log2(OR)	336	110017	37	0.0003354	0.110119	-0.00625317	0.000670575	1	KYCG.EPICv2.TFBS.20220921	KLF4	0
1238	-0.164941	0.690346	-0.160933	Log2(OR)	336	37382	12	0.000318252	0.0357143	-0.00976139	0.000636301	1	KYCG.EPICv2.TFBS.20220921	ZNF584	0
601	-0.238287	0.693084	-0.159214	Log2(OR)	336	3290	1	0.000275862	0.00297619	-0.0119684	0.000551572	1	KYCG.EPICv2.TFBS.20220921	NCAPG2	0
118	-0.141853	0.693309	-0.159073	Log2(OR)	336	58161	19	0.000324909	0.0565476	-0.0085565	0.000649606	1	KYCG.EPICv2.TFBS.20220921	CDX2	0
1216	-0.240486	0.693636	-0.158869	Log2(OR)	336	3295	1	0.000275482	0.00297619	-0.0120788	0.000550812	1	KYCG.EPICv2.TFBS.20220921	ZNF549	0
595	-0.232645	0.698018	-0.156134	Log2(OR)	336	16352	5	0.000299706	0.014881	-0.0130627	0.000599233	1	KYCG.EPICv2.TFBS.20220921	MYOG	0
198	-0.124599	0.698487	-0.155842	Log2(OR)	336	87548	29	0.000330089	0.0863095	-0.0075678	0.000659961	1	KYCG.EPICv2.TFBS.20220921	E2F4	0
382	-0.128432	0.703348	-0.15283	Log2(OR)	336	87759	29	0.000329298	0.0863095	-0.00779962	0.00065838	1	KYCG.EPICv2.TFBS.20220921	HNF4A	0
15	-0.152079	0.707262	-0.15042	Log2(OR)	336	61610	20	0.000322966	0.0595238	-0.00918453	0.000645724	1	KYCG.EPICv2.TFBS.20220921	AR	0
739	-0.307878	0.708118	-0.149895	Log2(OR)	336	6899	2	0.00027651	0.00595238	-0.0162292	0.000552868	1	KYCG.EPICv2.TFBS.20220921	PRDM6	0
146	-0.182663	0.710134	-0.14866	Log2(OR)	336	40961	13	0.000314892	0.0386905	-0.0108493	0.000629586	1	KYCG.EPICv2.TFBS.20220921	CREB3	0
1036	-0.311256	0.711289	-0.147954	Log2(OR)	336	3460	1	0.000263505	0.00297619	-0.0156321	0.00052687	1	KYCG.EPICv2.TFBS.20220921	ZIM3	0
196	-0.244681	0.712857	-0.146997	Log2(OR)	336	19773	6	0.000298463	0.0178571	-0.0139012	0.000596748	1	KYCG.EPICv2.TFBS.20220921	E2F2	0
268	-0.14503	0.716492	-0.144789	Log2(OR)	336	79579	26	0.000325452	0.077381	-0.00880061	0.000650691	1	KYCG.EPICv2.TFBS.20220921	FOSL2	0
180	-0.335747	0.717352	-0.144268	Log2(OR)	336	3519	1	0.000259471	0.00297619	-0.0168617	0.000518807	1	KYCG.EPICv2.TFBS.20220921	DMC1	0
301	-0.181763	0.718242	-0.143729	Log2(OR)	336	47197	15	0.00031567	0.0446429	-0.0108639	0.00063114	1	KYCG.EPICv2.TFBS.20220921	GATA6	0
744	-0.169228	0.732029	-0.135472	Log2(OR)	336	68477	22	0.000319809	0.0654762	-0.0102388	0.000639414	1	KYCG.EPICv2.TFBS.20220921	PROX1	0
730	-0.163162	0.734665	-0.133911	Log2(OR)	336	77430	25	0.000321581	0.0744048	-0.00989245	0.000642955	1	KYCG.EPICv2.TFBS.20220921	PR	0
544	-0.41864	0.746713	-0.126847	Log2(OR)	336	7445	2	0.000257102	0.00595238	-0.0220621	0.000514073	1	KYCG.EPICv2.TFBS.20220921	MCM7	0
1343	-0.422542	0.74804	-0.126075	Log2(OR)	336	7465	2	0.000256443	0.00595238	-0.0222675	0.000512755	1	KYCG.EPICv2.TFBS.20220921	ZNF92	0
867	-0.388708	0.751174	-0.124259	Log2(OR)	336	10930	3	0.000266359	0.00892857	-0.0210701	0.000532576	1	KYCG.EPICv2.TFBS.20220921	SREBF2	0
313	-0.477234	0.751781	-0.123909	Log2(OR)	336	3880	1	0.000237248	0.00297619	-0.0239635	0.000474383	1	KYCG.EPICv2.TFBS.20220921	GLYR1	0
185	-0.201143	0.753421	-0.122962	Log2(OR)	336	60443	19	0.000312706	0.0565476	-0.0121178	0.000625216	1	KYCG.EPICv2.TFBS.20220921	DNMT3B	0
288	-0.419903	0.763861	-0.116985	Log2(OR)	336	11166	3	0.000260892	0.00892857	-0.0227585	0.000521648	1	KYCG.EPICv2.TFBS.20220921	FOXP3	0
901	-0.555393	0.770265	-0.11336	Log2(OR)	336	4095	1	0.000225734	0.00297619	-0.0278855	0.000451365	1	KYCG.EPICv2.TFBS.20220921	TAZ	0
908	-0.208416	0.77615	-0.110054	Log2(OR)	336	73379	23	0.00031211	0.0684524	-0.0126073	0.000624025	1	KYCG.EPICv2.TFBS.20220921	TCF12	0
487	-0.597602	0.780057	-0.107874	Log2(OR)	336	4216	1	0.000219732	0.00297619	-0.0300032	0.000439367	1	KYCG.EPICv2.TFBS.20220921	KLF3	0
202	-0.315315	0.78348	-0.105972	Log2(OR)	336	31047	9	0.000286862	0.0267857	-0.0183461	0.000573559	1	KYCG.EPICv2.TFBS.20220921	E2F8	0
481	-0.206514	0.784747	-0.10527	Log2(OR)	336	82737	26	0.000313076	0.077381	-0.0125094	0.000625955	1	KYCG.EPICv2.TFBS.20220921	KLF11	0
1240	-0.543134	0.787739	-0.103618	Log2(OR)	336	8110	2	0.000236855	0.00595238	-0.028614	0.000473597	1	KYCG.EPICv2.TFBS.20220921	ZNF585B	0
262	-0.634269	0.788445	-0.103229	Log2(OR)	336	4324	1	0.000214638	0.00297619	-0.0318426	0.000429185	1	KYCG.EPICv2.TFBS.20220921	FEV	0
317	-0.472775	0.803515	-0.0950062	Log2(OR)	336	15419	4	0.000253952	0.0119048	-0.0261222	0.000507775	1	KYCG.EPICv2.TFBS.20220921	GREB1	0
152	-0.241945	0.804262	-0.0946023	Log2(OR)	336	71745	22	0.000305305	0.0654762	-0.0146122	0.000610424	1	KYCG.EPICv2.TFBS.20220921	CREM	0
702	-0.641532	0.817991	-0.0872517	Log2(OR)	336	8677	2	0.000221951	0.00595238	-0.0337892	0.000443803	1	KYCG.EPICv2.TFBS.20220921	PHOX2B	0
224	-0.239822	0.821132	-0.0855873	Log2(OR)	336	87698	27	0.000306794	0.0803571	-0.0145145	0.000613399	1	KYCG.EPICv2.TFBS.20220921	ELK1	0
277	-0.418245	0.822065	-0.0850939	Log2(OR)	336	25921	7	0.000266667	0.0208333	-0.0239584	0.000533191	1	KYCG.EPICv2.TFBS.20220921	FOXH1	0
624	-0.22825	0.822723	-0.0847462	Log2(OR)	336	99760	31	0.000309799	0.0922619	-0.0138092	0.000619405	1	KYCG.EPICv2.TFBS.20220921	NFIC	0
189	-0.799241	0.824639	-0.0837361	Log2(OR)	336	4845	1	0.00019305	0.00297619	-0.0401158	0.000386026	1	KYCG.EPICv2.TFBS.20220921	DPPA2	0
267	-0.232147	0.826583	-0.0827134	Log2(OR)	336	100001	31	0.000309054	0.0922619	-0.014043	0.000617918	1	KYCG.EPICv2.TFBS.20220921	FOSL1	0
999	-0.334264	0.827872	-0.0820367	Log2(OR)	336	45279	13	0.000285075	0.0386905	-0.0198088	0.000569988	1	KYCG.EPICv2.TFBS.20220921	ZBTB2	0
139	-0.830634	0.83121	-0.0802894	Log2(OR)	336	4951	1	0.000189179	0.00297619	-0.0416896	0.000378286	1	KYCG.EPICv2.TFBS.20220921	CIITA	0
276	-0.833269	0.831756	-0.080004	Log2(OR)	336	4960	1	0.000188857	0.00297619	-0.0418217	0.000377644	1	KYCG.EPICv2.TFBS.20220921	FOXG1	0
651	-0.272181	0.838942	-0.0762682	Log2(OR)	336	79698	24	0.000299963	0.0714286	-0.0164457	0.000599745	1	KYCG.EPICv2.TFBS.20220921	NR1H2	0
1040	-0.868521	0.838992	-0.0762423	Log2(OR)	336	5082	1	0.000184604	0.00297619	-0.0435888	0.00036914	1	KYCG.EPICv2.TFBS.20220921	ZKSCAN5	0
657	-0.275246	0.841513	-0.0749389	Log2(OR)	336	79853	24	0.000299383	0.0714286	-0.0166295	0.000598586	1	KYCG.EPICv2.TFBS.20220921	NR2F2	0
911	-0.335761	0.842278	-0.0745446	Log2(OR)	336	52216	15	0.000285513	0.0446429	-0.0200152	0.000570863	1	KYCG.EPICv2.TFBS.20220921	TCF7	0
504	-0.732492	0.843985	-0.0736653	Log2(OR)	336	9236	2	0.000208986	0.00595238	-0.0385704	0.000417885	1	KYCG.EPICv2.TFBS.20220921	LDB1	0
1311	-0.928918	0.85105	-0.070045	Log2(OR)	336	5298	1	0.000177525	0.00297619	-0.0466157	0.000354988	1	KYCG.EPICv2.TFBS.20220921	ZNF778	0
243	-0.324254	0.851668	-0.0697298	Log2(OR)	336	62051	18	0.000288605	0.0535714	-0.0194531	0.000577043	1	KYCG.EPICv2.TFBS.20220921	ESR1	0
110	-0.509858	0.852175	-0.0694711	Log2(OR)	336	23661	6	0.000250094	0.0178571	-0.0289111	0.000500063	1	KYCG.EPICv2.TFBS.20220921	CDK12	0
1244	-0.599245	0.853203	-0.0689474	Log2(OR)	336	16806	4	0.000233399	0.0119048	-0.0330883	0.00046669	1	KYCG.EPICv2.TFBS.20220921	ZNF592	0
1200	-0.942279	0.853657	-0.0687164	Log2(OR)	336	5347	1	0.000175994	0.00297619	-0.0472852	0.000351927	1	KYCG.EPICv2.TFBS.20220921	ZNF512	0
95	-0.953903	0.855908	-0.0675729	Log2(OR)	336	5390	1	0.000174672	0.00297619	-0.0478677	0.000349284	1	KYCG.EPICv2.TFBS.20220921	CBX2	0
44	-0.303824	0.855934	-0.0675597	Log2(OR)	336	74638	22	0.000293521	0.0654762	-0.0183205	0.00058687	1	KYCG.EPICv2.TFBS.20220921	BACH1	0
827	-0.379237	0.856468	-0.067289	Log2(OR)	336	46641	13	0.000276808	0.0386905	-0.0224582	0.000553462	1	KYCG.EPICv2.TFBS.20220921	SMARCA5	0
10	-0.379856	0.856839	-0.0671007	Log2(OR)	336	46660	13	0.000276696	0.0386905	-0.0224946	0.000553239	1	KYCG.EPICv2.TFBS.20220921	AHR	0
380	-0.465371	0.857554	-0.0667385	Log2(OR)	336	30545	8	0.000259126	0.0238095	-0.0268556	0.000518118	1	KYCG.EPICv2.TFBS.20220921	HNF1A	0
237	-0.409269	0.858041	-0.0664918	Log2(OR)	336	40331	11	0.000270563	0.0327381	-0.0240386	0.000540979	1	KYCG.EPICv2.TFBS.20220921	ERCC2	0
1001	-0.287567	0.859238	-0.0658867	Log2(OR)	336	87073	26	0.000297541	0.077381	-0.0173774	0.000594904	1	KYCG.EPICv2.TFBS.20220921	ZBTB33	0
140	-0.526472	0.85929	-0.0658601	Log2(OR)	336	23928	6	0.000247341	0.0178571	-0.0298494	0.00049456	1	KYCG.EPICv2.TFBS.20220921	CLOCK	0
1078	-0.397132	0.859393	-0.0658082	Log2(OR)	336	43604	12	0.000273174	0.0357143	-0.0234269	0.000546199	1	KYCG.EPICv2.TFBS.20220921	ZNF197	0
16	-0.355648	0.861575	-0.0647067	Log2(OR)	336	56380	16	0.000282187	0.047619	-0.0212429	0.000564215	1	KYCG.EPICv2.TFBS.20220921	ARID1A	0
326	-0.291582	0.862433	-0.0642748	Log2(OR)	336	87293	26	0.000296793	0.077381	-0.0176179	0.000593411	1	KYCG.EPICv2.TFBS.20220921	GTF2F1	0
816	-0.375656	0.867916	-0.0615226	Log2(OR)	336	53596	15	0.000278205	0.0446429	-0.0223774	0.000556256	1	KYCG.EPICv2.TFBS.20220921	SIX5	0
374	-0.419021	0.871579	-0.0596934	Log2(OR)	336	44239	12	0.000269282	0.0357143	-0.0247102	0.000538418	1	KYCG.EPICv2.TFBS.20220921	HMBOX1	0
626	-0.353826	0.871661	-0.0596522	Log2(OR)	336	63249	18	0.000283166	0.0535714	-0.0212138	0.000566171	1	KYCG.EPICv2.TFBS.20220921	NFKB1	0
963	-1.05882	0.875439	-0.0577739	Log2(OR)	336	5794	1	0.000163159	0.00297619	-0.0531238	0.000326264	1	KYCG.EPICv2.TFBS.20220921	UBE2I	0
919	-0.856945	0.876163	-0.0574152	Log2(OR)	336	10059	2	0.000192437	0.00595238	-0.0451073	0.0003848	1	KYCG.EPICv2.TFBS.20220921	TEAD2	0
348	-0.610913	0.876264	-0.0573653	Log2(OR)	336	21142	5	0.000232851	0.014881	-0.0342221	0.000465593	1	KYCG.EPICv2.TFBS.20220921	HDAC6	0
1193	-1.07849	0.878938	-0.0560417	Log2(OR)	336	5873	1	0.000161082	0.00297619	-0.0541086	0.000322113	1	KYCG.EPICv2.TFBS.20220921	ZNF488	0
124	-1.11776	0.885768	-0.0526801	Log2(OR)	336	6034	1	0.000157011	0.00297619	-0.0560753	0.000313972	1	KYCG.EPICv2.TFBS.20220921	CEBPZ	0
1041	-0.483323	0.886631	-0.0522569	Log2(OR)	336	38553	10	0.000257208	0.0297619	-0.0282254	0.000514284	1	KYCG.EPICv2.TFBS.20220921	ZKSCAN8	0
819	-0.596502	0.886961	-0.0520956	Log2(OR)	336	25086	6	0.000236072	0.0178571	-0.0338012	0.000472032	1	KYCG.EPICv2.TFBS.20220921	SMAD2	0
1333	-0.371722	0.887961	-0.0516061	Log2(OR)	336	67481	19	0.000280244	0.0565476	-0.0223101	0.000560331	1	KYCG.EPICv2.TFBS.20220921	ZNF83	0
830	-0.802236	0.892818	-0.0492371	Log2(OR)	336	14501	3	0.000202238	0.00892857	-0.0434139	0.000404394	1	KYCG.EPICv2.TFBS.20220921	SMARCC2	0
1243	-0.419887	0.893011	-0.0491432	Log2(OR)	336	55166	15	0.000270334	0.0446429	-0.0249919	0.000540521	1	KYCG.EPICv2.TFBS.20220921	ZNF589	0
860	-0.803953	0.893271	-0.0490167	Log2(OR)	336	14518	3	0.000202007	0.00892857	-0.0435065	0.000403932	1	KYCG.EPICv2.TFBS.20220921	SPDEF	0
386	-0.661993	0.893811	-0.0487543	Log2(OR)	336	21886	5	0.000225053	0.014881	-0.0370706	0.000450005	1	KYCG.EPICv2.TFBS.20220921	HOTAIR	0
831	-0.324009	0.896578	-0.047412	Log2(OR)	336	99149	29	0.000291586	0.0863095	-0.0195514	0.000583002	1	KYCG.EPICv2.TFBS.20220921	SMARCE1	0
247	-0.381146	0.902768	-0.044424	Log2(OR)	336	74905	21	0.000279181	0.0625	-0.0229194	0.000558206	1	KYCG.EPICv2.TFBS.20220921	ETV1	0
55	-0.99948	0.907869	-0.0419768	Log2(OR)	336	11091	2	0.000175055	0.00595238	-0.0525867	0.000350048	1	KYCG.EPICv2.TFBS.20220921	BCAT1	0
187	-1.01767	0.911509	-0.0402391	Log2(OR)	336	11230	2	0.000172951	0.00595238	-0.0535405	0.000345841	1	KYCG.EPICv2.TFBS.20220921	DPF1	0
500	-0.672535	0.912743	-0.0396514	Log2(OR)	336	26405	6	0.000224425	0.0178571	-0.0380859	0.000448749	1	KYCG.EPICv2.TFBS.20220921	L3MBTL4	0
727	-1.30734	0.91567	-0.0382609	Log2(OR)	336	6875	1	0.000138696	0.00297619	-0.0655641	0.000277354	1	KYCG.EPICv2.TFBS.20220921	PPARD	0
269	-0.429863	0.919376	-0.0365071	Log2(OR)	336	70048	19	0.000270021	0.0565476	-0.0257648	0.000539895	1	KYCG.EPICv2.TFBS.20220921	FOXA1	0
58	-0.475225	0.919568	-0.036416	Log2(OR)	336	57191	15	0.000260815	0.0446429	-0.0282563	0.000521494	1	KYCG.EPICv2.TFBS.20220921	BCL3	0
188	-0.336107	0.920804	-0.0358329	Log2(OR)	336	120013	35	0.000290905	0.104167	-0.0201988	0.000581642	1	KYCG.EPICv2.TFBS.20220921	DPF2	0
1008	-1.07456	0.922299	-0.0351281	Log2(OR)	336	11676	2	0.000166528	0.00595238	-0.0565231	0.000333	1	KYCG.EPICv2.TFBS.20220921	ZBTB6	0
1284	-0.669716	0.924738	-0.0339814	Log2(OR)	336	30694	7	0.000225639	0.0208333	-0.0382752	0.000451176	1	KYCG.EPICv2.TFBS.20220921	ZNF701	0
533	-0.582487	0.926351	-0.0332243	Log2(OR)	336	41175	10	0.000240958	0.0297619	-0.0339726	0.0004818	1	KYCG.EPICv2.TFBS.20220921	MBD1_isoform1	0
866	-0.522979	0.926774	-0.0330263	Log2(OR)	336	51259	13	0.000252026	0.0386905	-0.0308981	0.000503925	1	KYCG.EPICv2.TFBS.20220921	SREBF1	0
1026	-1.39554	0.927799	-0.0325461	Log2(OR)	336	7305	1	0.00013089	0.00297619	-0.0699759	0.000261746	1	KYCG.EPICv2.TFBS.20220921	ZFP57	0
191	-0.958409	0.929169	-0.0319055	Log2(OR)	336	16130	3	0.000182227	0.00892857	-0.0518283	0.000364387	1	KYCG.EPICv2.TFBS.20220921	DRAP1	0
1297	-0.88114	0.934373	-0.0294797	Log2(OR)	336	20353	4	0.000193377	0.0119048	-0.0485751	0.000386679	1	KYCG.EPICv2.TFBS.20220921	ZNF740	0
287	-0.46586	0.935319	-0.0290402	Log2(OR)	336	71682	19	0.000263893	0.0565476	-0.0278986	0.000527646	1	KYCG.EPICv2.TFBS.20220921	FOXP2	0
485	-0.670783	0.935769	-0.0288316	Log2(OR)	336	35043	8	0.000226174	0.0238095	-0.0386255	0.000452246	1	KYCG.EPICv2.TFBS.20220921	KLF16	0
72	-0.534714	0.937104	-0.0282124	Log2(OR)	336	55555	14	0.00025055	0.0416667	-0.0316778	0.000500975	1	KYCG.EPICv2.TFBS.20220921	BRD3	0
366	-0.465546	0.939228	-0.0272291	Log2(OR)	336	75356	20	0.000264299	0.0595238	-0.0279099	0.000528457	1	KYCG.EPICv2.TFBS.20220921	HIRA	0
439	-1.01915	0.940702	-0.026548	Log2(OR)	336	16811	3	0.000174988	0.00892857	-0.0550966	0.000349915	1	KYCG.EPICv2.TFBS.20220921	IRAK4	0
1327	-1.50576	0.941344	-0.0262518	Log2(OR)	336	7880	1	0.000121729	0.00297619	-0.0754859	0.000243427	1	KYCG.EPICv2.TFBS.20220921	ZNF800	0
718	-1.50889	0.941703	-0.0260861	Log2(OR)	336	7897	1	0.000121477	0.00297619	-0.0756426	0.000242925	1	KYCG.EPICv2.TFBS.20220921	POLR3A	0
1264	-0.567104	0.942213	-0.0258511	Log2(OR)	336	52761	13	0.000244895	0.0386905	-0.03348	0.00048967	1	KYCG.EPICv2.TFBS.20220921	ZNF644	0
495	-0.920552	0.942472	-0.0257315	Log2(OR)	336	20904	4	0.000188359	0.0119048	-0.0507355	0.000376648	1	KYCG.EPICv2.TFBS.20220921	KMT2B	0
69	-0.47463	0.94639	-0.02393	Log2(OR)	336	79493	21	0.000263132	0.0625	-0.0284719	0.000526125	1	KYCG.EPICv2.TFBS.20220921	BRCA1	0
270	-0.462631	0.948538	-0.0229454	Log2(OR)	336	86214	23	0.000265813	0.0684524	-0.0277919	0.000531485	1	KYCG.EPICv2.TFBS.20220921	FOXA2	0
46	-1.2474	0.949661	-0.0224313	Log2(OR)	336	13141	2	0.000148423	0.00595238	-0.0655751	0.000296802	1	KYCG.EPICv2.TFBS.20220921	BAHD1	0
459	-0.460215	0.95066	-0.0219748	Log2(OR)	336	89728	24	0.000266548	0.0714286	-0.027657	0.000532954	1	KYCG.EPICv2.TFBS.20220921	JUND	0
1356	-0.732145	0.951447	-0.0216156	Log2(OR)	336	36506	8	0.000217191	0.0238095	-0.0421297	0.000434287	1	KYCG.EPICv2.TFBS.20220921	ZXDC	0
330	-1.26137	0.951528	-0.0215784	Log2(OR)	336	13267	2	0.000147048	0.00595238	-0.0663059	0.000294053	1	KYCG.EPICv2.TFBS.20220921	GTF3C2	0
600	-1.26995	0.952651	-0.0210664	Log2(OR)	336	13345	2	0.00014621	0.00595238	-0.0667548	0.000292376	1	KYCG.EPICv2.TFBS.20220921	NCAPG	0
253	-0.894968	0.952965	-0.0209232	Log2(OR)	336	25616	5	0.000192701	0.014881	-0.0500316	0.000385327	1	KYCG.EPICv2.TFBS.20220921	EWSR1	0
1326	-1.63168	0.954657	-0.0201527	Log2(OR)	336	8592	1	0.00011202	0.00297619	-0.0817765	0.000224014	1	KYCG.EPICv2.TFBS.20220921	ZNF8	0
634	-0.500422	0.955276	-0.0198713	Log2(OR)	336	80803	21	0.000258882	0.0625	-0.0299985	0.00051763	1	KYCG.EPICv2.TFBS.20220921	NIPBL	0
365	-0.920752	0.957563	-0.0188328	Log2(OR)	336	26065	5	0.000189423	0.014881	-0.0514628	0.000378774	1	KYCG.EPICv2.TFBS.20220921	HINFP	0
305	-1.13458	0.958862	-0.0182441	Log2(OR)	336	18184	3	0.000162013	0.00892857	-0.0613015	0.000323974	1	KYCG.EPICv2.TFBS.20220921	GFI1B	0
1037	-0.612736	0.960339	-0.0175754	Log2(OR)	336	58449	14	0.000238213	0.0416667	-0.0362477	0.000476312	1	KYCG.EPICv2.TFBS.20220921	ZKSCAN1	0
251	-1.34157	0.96131	-0.0171364	Log2(OR)	336	14014	2	0.000139392	0.00595238	-0.0705008	0.000278746	1	KYCG.EPICv2.TFBS.20220921	ETV7	0
534	-0.601905	0.962006	-0.016822	Log2(OR)	336	62091	15	0.000240338	0.0446429	-0.0357003	0.000480561	1	KYCG.EPICv2.TFBS.20220921	MBD1_isoform2	0
444	-0.902889	0.965672	-0.0151705	Log2(OR)	336	30825	6	0.000192585	0.0178571	-0.0510274	0.000385097	1	KYCG.EPICv2.TFBS.20220921	IRF5	0
168	-0.655793	0.96572	-0.0151487	Log2(OR)	336	55906	13	0.000231197	0.0386905	-0.0386559	0.000462288	1	KYCG.EPICv2.TFBS.20220921	DDX20	0
238	-0.770231	0.966754	-0.0146841	Log2(OR)	336	42037	9	0.000212445	0.0267857	-0.044575	0.000424799	1	KYCG.EPICv2.TFBS.20220921	ERCC3	0
921	-0.540683	0.966808	-0.0146597	Log2(OR)	336	82887	21	0.000252398	0.0625	-0.0323768	0.000504668	1	KYCG.EPICv2.TFBS.20220921	TERC	0
948	-0.590808	0.966847	-0.0146421	Log2(OR)	336	69661	17	0.000242927	0.0505952	-0.0351823	0.000485735	1	KYCG.EPICv2.TFBS.20220921	TP53	0
812	-1.7765	0.967237	-0.014467	Log2(OR)	336	9490	1	0.000101781	0.00297619	-0.0890055	0.000203542	1	KYCG.EPICv2.TFBS.20220921	SIRT6	0
732	-0.580879	0.9678	-0.0142142	Log2(OR)	336	73185	18	0.000244888	0.0535714	-0.0346485	0.000489656	1	KYCG.EPICv2.TFBS.20220921	PRDM1	0
810	-1.78706	0.968046	-0.0141041	Log2(OR)	336	9559	1	0.000101071	0.00297619	-0.0895323	0.000202122	1	KYCG.EPICv2.TFBS.20220921	SIRT1	0
565	-0.546346	0.96822	-0.0140259	Log2(OR)	336	83184	21	0.0002515	0.0625	-0.0327109	0.000502874	1	KYCG.EPICv2.TFBS.20220921	MITF	0
40	-1.08427	0.968552	-0.0138771	Log2(OR)	336	23353	4	0.000168883	0.0119048	-0.0596951	0.000337709	1	KYCG.EPICv2.TFBS.20220921	ATF7IP	0
968	-0.474198	0.968982	-0.0136842	Log2(OR)	336	112387	30	0.00026621	0.0892857	-0.0284486	0.000532278	1	KYCG.EPICv2.TFBS.20220921	USF2	0
953	-0.671909	0.969038	-0.0136593	Log2(OR)	336	56496	13	0.000228797	0.0386905	-0.0395944	0.000457489	1	KYCG.EPICv2.TFBS.20220921	TRIM24	0
1305	-0.523654	0.969944	-0.0132534	Log2(OR)	336	93359	24	0.000256216	0.0714286	-0.0314089	0.000512301	1	KYCG.EPICv2.TFBS.20220921	ZNF766	0
987	-1.8174	0.970289	-0.0130989	Log2(OR)	336	9760	1	9.90589400693413e-05	0.00297619	-0.0910456	0.000198098	1	KYCG.EPICv2.TFBS.20220921	YBX3	0
489	-0.462064	0.970636	-0.0129434	Log2(OR)	336	122315	33	0.000269129	0.0982143	-0.0276736	0.000538112	1	KYCG.EPICv2.TFBS.20220921	KLF5	0
1219	-1.10347	0.970888	-0.012831	Log2(OR)	336	23658	4	0.000166736	0.0119048	-0.0607445	0.000333417	1	KYCG.EPICv2.TFBS.20220921	ZNF554	0
538	-0.630979	0.972142	-0.0122702	Log2(OR)	336	67380	16	0.000236337	0.047619	-0.0374776	0.000472562	1	KYCG.EPICv2.TFBS.20220921	MBD4	0
27	-0.80306	0.972269	-0.0122134	Log2(OR)	336	42960	9	0.000207915	0.0267857	-0.0464548	0.000415743	1	KYCG.EPICv2.TFBS.20220921	ASCL1	0
160	-1.11656	0.972401	-0.0121547	Log2(OR)	336	23868	4	0.000165289	0.0119048	-0.0614592	0.000330524	1	KYCG.EPICv2.TFBS.20220921	CTNNB1	0
982	-1.02651	0.97297	-0.0119007	Log2(OR)	336	27988	5	0.00017656	0.014881	-0.0573254	0.000353057	1	KYCG.EPICv2.TFBS.20220921	XCL1	0
707	-0.528102	0.973121	-0.0118332	Log2(OR)	336	97395	25	0.00025587	0.0744048	-0.0316731	0.000511608	1	KYCG.EPICv2.TFBS.20220921	PKNOX1	0
272	-1.47055	0.97391	-0.011481	Log2(OR)	336	15303	2	0.000127902	0.00595238	-0.0772393	0.000255771	1	KYCG.EPICv2.TFBS.20220921	FOXD2	0
507	-1.27206	0.974717	-0.0111214	Log2(OR)	336	19963	3	0.000147812	0.00892857	-0.0686786	0.000295581	1	KYCG.EPICv2.TFBS.20220921	LHX2	0
265	-0.70724	0.975421	-0.0108079	Log2(OR)	336	57810	13	0.000223625	0.0386905	-0.0416498	0.00044715	1	KYCG.EPICv2.TFBS.20220921	FLI1	0
278	-0.843242	0.978005	-0.00965896	Log2(OR)	336	44116	9	0.000202507	0.0267857	-0.048753	0.000404931	1	KYCG.EPICv2.TFBS.20220921	FOXJ2	0
756	-0.697029	0.980337	-0.00862443	Log2(OR)	336	66024	15	0.000226091	0.0446429	-0.0412619	0.00045208	1	KYCG.EPICv2.TFBS.20220921	RAD51	0
1323	-1.19814	0.980509	-0.00854841	Log2(OR)	336	25219	4	0.00015655	0.0119048	-0.0659121	0.00031305	1	KYCG.EPICv2.TFBS.20220921	ZNF792	0
14	-1.57055	0.981324	-0.00818773	Log2(OR)	336	16382	2	0.000119646	0.00595238	-0.0824572	0.000239263	1	KYCG.EPICv2.TFBS.20220921	APOBEC3B	0
1126	-0.872693	0.981569	-0.00807925	Log2(OR)	336	44982	9	0.000198636	0.0267857	-0.0504355	0.000397193	1	KYCG.EPICv2.TFBS.20220921	ZNF318	0
30	-0.974582	0.982276	-0.00776646	Log2(OR)	336	37625	7	0.000184434	0.0208333	-0.0555219	0.0003688	1	KYCG.EPICv2.TFBS.20220921	ASH2L	0
820	-0.842008	0.982321	-0.0077464	Log2(OR)	336	48865	10	0.000203289	0.0297619	-0.048929	0.000406496	1	KYCG.EPICv2.TFBS.20220921	SMAD2_3	0
249	-0.978573	0.982667	-0.00759368	Log2(OR)	336	37725	7	0.000183949	0.0208333	-0.0557467	0.000367831	1	KYCG.EPICv2.TFBS.20220921	ETV5	0
436	-0.587588	0.982715	-0.00757245	Log2(OR)	336	97150	24	0.00024625	0.0714286	-0.0351735	0.000492378	1	KYCG.EPICv2.TFBS.20220921	INTS12	0
791	-1.59791	0.983035	-0.00743105	Log2(OR)	336	16690	2	0.000117481	0.00595238	-0.0838836	0.000234935	1	KYCG.EPICv2.TFBS.20220921	RUVBL1	0
115	-0.73873	0.983167	-0.00737289	Log2(OR)	336	63421	14	0.000219632	0.0416667	-0.0435947	0.000439167	1	KYCG.EPICv2.TFBS.20220921	CDK9	0
501	-1.38383	0.983729	-0.00712459	Log2(OR)	336	21534	3	0.000137193	0.00892857	-0.0746657	0.000274348	1	KYCG.EPICv2.TFBS.20220921	LANA	0
22	-0.711917	0.984821	-0.00664273	Log2(OR)	336	70973	16	0.000224426	0.047619	-0.0422097	0.000448751	1	KYCG.EPICv2.TFBS.20220921	ARNT	0
300	-0.713698	0.985034	-0.00654888	Log2(OR)	336	71054	16	0.000224171	0.047619	-0.0423136	0.000448242	1	KYCG.EPICv2.TFBS.20220921	GATA4	0
641	-1.07015	0.985111	-0.00651486	Log2(OR)	336	34474	6	0.000172394	0.0178571	-0.0603824	0.000344729	1	KYCG.EPICv2.TFBS.20220921	NKX3-1	0
108	-1.42042	0.986046	-0.00610285	Log2(OR)	336	22074	3	0.000133887	0.00892857	-0.0766232	0.000267738	1	KYCG.EPICv2.TFBS.20220921	CDC5L	0
286	-0.728444	0.986702	-0.0058138	Log2(OR)	336	71728	16	0.000222074	0.047619	-0.0431735	0.00044405	1	KYCG.EPICv2.TFBS.20220921	FOXP1	0
134	-2.1333	0.987365	-0.00552219	Log2(OR)	336	12118	1	8.03019352766402e-05	0.00297619	-0.106782	0.000160591	1	KYCG.EPICv2.TFBS.20220921	CHD5	0
822	-0.632253	0.987374	-0.00551829	Log2(OR)	336	95868	23	0.000239132	0.0684524	-0.0377903	0.000478151	1	KYCG.EPICv2.TFBS.20220921	SMAD4	0
654	-0.740946	0.987992	-0.00524642	Log2(OR)	336	72304	16	0.000220313	0.047619	-0.0439021	0.000440529	1	KYCG.EPICv2.TFBS.20220921	NR2C2	0
33	-0.645934	0.988913	-0.00484213	Log2(OR)	336	96687	23	0.000237113	0.0684524	-0.0385916	0.000474114	1	KYCG.EPICv2.TFBS.20220921	ATF1	0
814	-0.799971	0.989481	-0.00459266	Log2(OR)	336	65977	14	0.000211165	0.0416667	-0.0471504	0.00042224	1	KYCG.EPICv2.TFBS.20220921	SIX2	0
1211	-1.48964	0.989703	-0.0044951	Log2(OR)	336	23132	3	0.00012785	0.00892857	-0.0803234	0.000255667	1	KYCG.EPICv2.TFBS.20220921	ZNF534	0
938	-0.725982	0.989952	-0.00438595	Log2(OR)	336	80264	18	0.000223375	0.0535714	-0.0431498	0.00044665	1	KYCG.EPICv2.TFBS.20220921	TGIF2	0
805	-2.21279	0.99012	-0.00431237	Log2(OR)	336	12795	1	7.61614623000762e-05	0.00297619	-0.110736	0.000152311	1	KYCG.EPICv2.TFBS.20220921	SETX	0
497	-1.55272	0.992316	-0.00335011	Log2(OR)	336	24139	3	0.000122589	0.00892857	-0.0836912	0.000245148	1	KYCG.EPICv2.TFBS.20220921	KRAB	0
505	-0.725029	0.992425	-0.00330229	Log2(OR)	336	88795	20	0.000224439	0.0595238	-0.0431679	0.000448778	1	KYCG.EPICv2.TFBS.20220921	LEF1	0
991	-2.32133	0.993093	-0.00300987	Log2(OR)	336	13780	1	7.08466170740347e-05	0.00297619	-0.116129	0.000141683	1	KYCG.EPICv2.TFBS.20220921	ZBTB1	0
823	-1.20483	0.993192	-0.00296658	Log2(OR)	336	37711	6	0.000157725	0.0178571	-0.0678866	0.000315399	1	KYCG.EPICv2.TFBS.20220921	SMAD5	0
341	-0.879773	0.993222	-0.00295385	Log2(OR)	336	64646	13	0.000200095	0.0386905	-0.0516411	0.000400111	1	KYCG.EPICv2.TFBS.20220921	HBP1	0
1274	-2.33129	0.993326	-0.00290836	Log2(OR)	336	13874	1	7.03779294813147e-05	0.00297619	-0.116623	0.000140746	1	KYCG.EPICv2.TFBS.20220921	ZNF680	0
603	-0.986426	0.993539	-0.00281504	Log2(OR)	336	53714	10	0.000185048	0.0297619	-0.0571931	0.000370028	1	KYCG.EPICv2.TFBS.20220921	NCOA1	0
183	-1.4257	0.993627	-0.00277654	Log2(OR)	336	29392	4	0.000134571	0.0119048	-0.0782959	0.000269107	1	KYCG.EPICv2.TFBS.20220921	DNMT1	0
760	-2.34589	0.993655	-0.00276449	Log2(OR)	336	14013	1	6.96961248954558e-05	0.00297619	-0.117348	0.000139383	1	KYCG.EPICv2.TFBS.20220921	RARG	0
587	-0.695767	0.994049	-0.00259227	Log2(OR)	336	103875	24	0.000230355	0.0714286	-0.0415039	0.000460604	1	KYCG.EPICv2.TFBS.20220921	MYBL2	0
231	-0.926993	0.994129	-0.00255742	Log2(OR)	336	61677	12	0.000193545	0.0357143	-0.0542057	0.000387016	1	KYCG.EPICv2.TFBS.20220921	EOMES	0
135	-1.63686	0.994926	-0.00220932	Log2(OR)	336	25549	3	0.000115911	0.00892857	-0.088178	0.000231794	1	KYCG.EPICv2.TFBS.20220921	CHD7	0
199	-0.782932	0.994978	-0.00218659	Log2(OR)	336	87650	19	0.00021599	0.0565476	-0.0465084	0.000431887	1	KYCG.EPICv2.TFBS.20220921	E2F5	0
957	-1.92278	0.995426	-0.00199104	Log2(OR)	336	20811	2	9.45850082761882e-05	0.00595238	-0.100783	0.000189152	1	KYCG.EPICv2.TFBS.20220921	TRRAP	0
442	-2.4373	0.995431	-0.00198899	Log2(OR)	336	14915	1	6.55737704918033e-05	0.00297619	-0.121885	0.000131139	1	KYCG.EPICv2.TFBS.20220921	IRF3	0
464	-1.65773	0.995443	-0.00198368	Log2(OR)	336	25911	3	0.000114312	0.00892857	-0.08929	0.000228598	1	KYCG.EPICv2.TFBS.20220921	KAT8	0
240	-2.47371	0.996014	-0.00173453	Log2(OR)	336	15290	1	6.4e-05	0.00297619	-0.123691	0.000127992	1	KYCG.EPICv2.TFBS.20220921	ERF	0
281	-0.804415	0.996612	-0.00147399	Log2(OR)	336	93317	20	0.0002136	0.0595238	-0.0477862	0.000427109	1	KYCG.EPICv2.TFBS.20220921	FOXM1	0
50	-2.52603	0.996744	-0.00141638	Log2(OR)	336	15845	1	6.18046971569839e-05	0.00297619	-0.126283	0.000123602	1	KYCG.EPICv2.TFBS.20220921	BARX1	0
717	-1.12433	0.996858	-0.00136649	Log2(OR)	336	53067	9	0.000168558	0.0267857	-0.0647417	0.00033706	1	KYCG.EPICv2.TFBS.20220921	POLR2M	0
174	-1.45567	0.997503	-0.00108578	Log2(OR)	336	37297	5	0.00013288	0.014881	-0.0809741	0.000265724	1	KYCG.EPICv2.TFBS.20220921	DIDO1	0
331	-2.60046	0.997589	-0.00104829	Log2(OR)	336	16669	1	5.88096918372148e-05	0.00297619	-0.12997	0.000117612	1	KYCG.EPICv2.TFBS.20220921	GTF3C5	0
143	-2.60451	0.997629	-0.00103082	Log2(OR)	336	16715	1	5.86510263929619e-05	0.00297619	-0.130171	0.000117295	1	KYCG.EPICv2.TFBS.20220921	COPS2	0
629	-1.11632	0.997745	-0.000980279	Log2(OR)	336	58458	10	0.000170114	0.0297619	-0.0645857	0.000340171	1	KYCG.EPICv2.TFBS.20220921	NFRKB	0
1063	-1.78961	0.997788	-0.000961702	Log2(OR)	336	28316	3	0.000104716	0.00892857	-0.0963051	0.000209409	1	KYCG.EPICv2.TFBS.20220921	ZNF146	0
242	-1.2249	0.997809	-0.000952791	Log2(OR)	336	50564	8	0.000157196	0.0238095	-0.0700402	0.000314342	1	KYCG.EPICv2.TFBS.20220921	ESCO2	0
710	-0.828705	0.997835	-0.000941291	Log2(OR)	336	99259	21	0.000210898	0.0625	-0.0492126	0.000421708	1	KYCG.EPICv2.TFBS.20220921	PMEL	0
813	-1.62118	0.997994	-0.000872203	Log2(OR)	336	33504	4	0.000118217	0.0119048	-0.0888858	0.000236407	1	KYCG.EPICv2.TFBS.20220921	SIX1	0
470	-2.09357	0.998007	-0.00086655	Log2(OR)	336	23361	2	8.44059928254906e-05	0.00595238	-0.109635	0.000168798	1	KYCG.EPICv2.TFBS.20220921	KDM3B	0
930	-0.988495	0.998056	-0.000845237	Log2(OR)	336	74454	14	0.000187226	0.0416667	-0.0580282	0.000374382	1	KYCG.EPICv2.TFBS.20220921	TFAP2C	0
84	-2.10442	0.998116	-0.000818917	Log2(OR)	336	23533	2	8.37977123224536e-05	0.00595238	-0.110196	0.000167581	1	KYCG.EPICv2.TFBS.20220921	C17orf49	0
245	-1.02349	0.998143	-0.000807363	Log2(OR)	336	70904	13	0.000182515	0.0386905	-0.0599013	0.000364964	1	KYCG.EPICv2.TFBS.20220921	ETS1	0
1268	-2.11514	0.998219	-0.000774117	Log2(OR)	336	23704	2	8.32015974706714e-05	0.00595238	-0.110751	0.000166389	1	KYCG.EPICv2.TFBS.20220921	ZNF664	0
480	-1.63978	0.998221	-0.000773194	Log2(OR)	336	33923	4	0.000116771	0.0119048	-0.0898909	0.000233515	1	KYCG.EPICv2.TFBS.20220921	KLF10	0
1347	-2.12466	0.998307	-0.000736082	Log2(OR)	336	23857	2	8.26753751395147e-05	0.00595238	-0.111244	0.000165337	1	KYCG.EPICv2.TFBS.20220921	ZSCAN20	0
228	-1.15269	0.998366	-0.000710418	Log2(OR)	336	59855	10	0.000166165	0.0297619	-0.0666485	0.000332276	1	KYCG.EPICv2.TFBS.20220921	ELL2	0
226	-2.1681	0.99866	-0.000582324	Log2(OR)	336	24567	2	8.03180595156821e-05	0.00595238	-0.113489	0.000160623	1	KYCG.EPICv2.TFBS.20220921	ELK4	0
1071	-1.17753	0.998697	-0.000566188	Log2(OR)	336	60827	10	0.000163524	0.0297619	-0.0680556	0.000326995	1	KYCG.EPICv2.TFBS.20220921	ZNF18	0
549	-1.18376	0.99877	-0.000534389	Log2(OR)	336	61073	10	0.000162869	0.0297619	-0.0684081	0.000325685	1	KYCG.EPICv2.TFBS.20220921	MED1	0
1143	-1.5595	0.998797	-0.000522606	Log2(OR)	336	39961	5	0.000124094	0.014881	-0.0866563	0.000248157	1	KYCG.EPICv2.TFBS.20220921	ZNF35	0
762	-1.14821	0.998873	-0.000489661	Log2(OR)	336	65421	11	0.000167311	0.0327381	-0.066645	0.000334565	1	KYCG.EPICv2.TFBS.20220921	RB1	0
299	-1.04562	0.998921	-0.000468994	Log2(OR)	336	77213	14	0.000180564	0.0416667	-0.0613027	0.000361062	1	KYCG.EPICv2.TFBS.20220921	GATA3	0
945	-1.01736	0.998927	-0.000466122	Log2(OR)	336	81017	15	0.000184416	0.0446429	-0.0597929	0.000368763	1	KYCG.EPICv2.TFBS.20220921	TOP1	0
571	-1.31595	0.998981	-0.000442784	Log2(OR)	336	53669	8	0.000148156	0.0238095	-0.0751461	0.000296269	1	KYCG.EPICv2.TFBS.20220921	MNT	0
294	-1.25989	0.99902	-0.000425784	Log2(OR)	336	57971	9	0.000154379	0.0267857	-0.0723917	0.000308711	1	KYCG.EPICv2.TFBS.20220921	GABP	0
1345	-1.92699	0.999044	-0.000415343	Log2(OR)	336	31051	3	9.55901096099924e-05	0.00892857	-0.103592	0.000191162	1	KYCG.EPICv2.TFBS.20220921	ZSCAN16	0
327	-1.93609	0.999099	-0.000391577	Log2(OR)	336	31241	3	9.50148856654209e-05	0.00892857	-0.104075	0.000190012	1	KYCG.EPICv2.TFBS.20220921	GTF2I	0
683	-2.83515	0.999159	-0.000365231	Log2(OR)	336	19552	1	5.02841051943481e-05	0.00297619	-0.141571	0.000100563	1	KYCG.EPICv2.TFBS.20220921	PAX6	0
1111	-2.2537	0.999174	-0.000358736	Log2(OR)	336	26027	2	7.58696559311104e-05	0.00595238	-0.117911	0.000151728	1	KYCG.EPICv2.TFBS.20220921	ZNF280D	0
1013	-1.18299	0.999201	-0.000347084	Log2(OR)	336	66903	11	0.000163622	0.0327381	-0.0686181	0.000327191	1	KYCG.EPICv2.TFBS.20220921	ZC3H8	0
804	-1.18654	0.999229	-0.000334871	Log2(OR)	336	67056	11	0.000163251	0.0327381	-0.0688193	0.000326448	1	KYCG.EPICv2.TFBS.20220921	SETDB1	0
476	-1.62604	0.999274	-0.00031552	Log2(OR)	336	41763	5	0.000118782	0.014881	-0.0902889	0.000237535	1	KYCG.EPICv2.TFBS.20220921	KDM5C	0
43	-2.92702	0.99947	-0.000230434	Log2(OR)	336	20809	1	4.72947408248203e-05	0.00297619	-0.146102	9.45850082761882e-05	1	KYCG.EPICv2.TFBS.20220921	AUTS2	0
377	-2.33027	0.999479	-0.000226474	Log2(OR)	336	27404	2	7.21032518566587e-05	0.00595238	-0.121859	0.000144196	1	KYCG.EPICv2.TFBS.20220921	HMGN1	0
229	-2.33216	0.999485	-0.000223834	Log2(OR)	336	27439	2	7.20123861304144e-05	0.00595238	-0.121956	0.000144014	1	KYCG.EPICv2.TFBS.20220921	EMSY	0
215	-1.27765	0.999508	-0.000213684	Log2(OR)	336	64895	10	0.000153325	0.0297619	-0.0737101	0.000306603	1	KYCG.EPICv2.TFBS.20220921	EGR2	0
280	-1.06142	0.999526	-0.000205837	Log2(OR)	336	88586	16	0.000179965	0.047619	-0.0624012	0.000359866	1	KYCG.EPICv2.TFBS.20220921	FOXK2	0
293	-1.82781	0.999529	-0.000204793	Log2(OR)	336	38451	4	0.000103138	0.0119048	-0.100024	0.000206255	1	KYCG.EPICv2.TFBS.20220921	FXR2	0
782	-1.09782	0.999572	-0.000186084	Log2(OR)	336	85240	15	0.000175314	0.0446429	-0.0643941	0.000350566	1	KYCG.EPICv2.TFBS.20220921	RNF2	0
83	-1.02134	0.999577	-0.000183695	Log2(OR)	336	96616	18	0.000185693	0.0535714	-0.0602225	0.000371318	1	KYCG.EPICv2.TFBS.20220921	C11orf30	0
572	-2.99476	0.999629	-0.000161031	Log2(OR)	336	21786	1	4.52059129334117e-05	0.00297619	-0.149439	9.04077389024501e-05	1	KYCG.EPICv2.TFBS.20220921	MORC2	0
1207	-3.02124	0.999679	-0.000139348	Log2(OR)	336	22180	1	4.44148345547413e-05	0.00297619	-0.150742	8.882572392965e-05	1	KYCG.EPICv2.TFBS.20220921	ZNF528	0
885	-1.26996	0.99968	-0.000138889	Log2(OR)	336	70746	11	0.000154775	0.0327381	-0.0735376	0.000309502	1	KYCG.EPICv2.TFBS.20220921	SUMO1	0
204	-1.45091	0.999712	-0.000124915	Log2(OR)	336	58602	8	0.000135754	0.0238095	-0.08268	0.000271472	1	KYCG.EPICv2.TFBS.20220921	EBF3	0
1014	-1.32928	0.999714	-0.000124333	Log2(OR)	336	67090	10	0.000148333	0.0297619	-0.0766157	0.000296621	1	KYCG.EPICv2.TFBS.20220921	ZEB1	0
1349	-2.42639	0.999718	-0.000122413	Log2(OR)	336	29233	2	6.76429803497142e-05	0.00595238	-0.126807	0.000135277	1	KYCG.EPICv2.TFBS.20220921	ZSCAN23	0
656	-1.08314	0.99974	-0.000113055	Log2(OR)	336	95113	17	0.000178137	0.0505952	-0.0637064	0.000356211	1	KYCG.EPICv2.TFBS.20220921	NR2F1	0
1278	-1.54392	0.999752	-0.000107658	Log2(OR)	336	54763	7	0.00012706	0.0208333	-0.0873167	0.000254088	1	KYCG.EPICv2.TFBS.20220921	ZNF687	0
719	-3.09217	0.999785	-9.34e-05	Log2(OR)	336	23270	1	4.23639059521288e-05	0.00297619	-0.154231	8.47242226552571e-05	1	KYCG.EPICv2.TFBS.20220921	POLR3D	0
973	-2.47867	0.999802	-8.6e-05	Log2(OR)	336	30277	2	6.53359903302734e-05	0.00595238	-0.129494	0.000130663	1	KYCG.EPICv2.TFBS.20220921	WDHD1	0
170	-2.47941	0.999803	-8.55e-05	Log2(OR)	336	30292	2	6.53039900737935e-05	0.00595238	-0.129532	0.000130599	1	KYCG.EPICv2.TFBS.20220921	DDX5	0
734	-3.10886	0.999805	-8.47e-05	Log2(OR)	336	23534	1	4.1895345427123e-05	0.00297619	-0.155051	8.37871805613741e-05	1	KYCG.EPICv2.TFBS.20220921	PRDM11	0
409	-2.49035	0.999817	-7.93e-05	Log2(OR)	336	30515	2	6.48319232390029e-05	0.00595238	-0.130093	0.000129655	1	KYCG.EPICv2.TFBS.20220921	HOXC9	0
66	-2.49201	0.999819	-7.84e-05	Log2(OR)	336	30549	2	6.4760547874235e-05	0.00595238	-0.130179	0.000129513	1	KYCG.EPICv2.TFBS.20220921	BMI1	0
670	-2.16604	0.999824	-7.63e-05	Log2(OR)	336	36429	3	8.16060062020565e-05	0.00892857	-0.116217	0.000163199	1	KYCG.EPICv2.TFBS.20220921	ORC2	0
423	-1.58351	0.999832	-7.29e-05	Log2(OR)	336	56195	7	0.000123841	0.0208333	-0.0895032	0.000247652	1	KYCG.EPICv2.TFBS.20220921	ID3	0
349	-1.5843	0.999834	-7.23e-05	Log2(OR)	336	56224	7	0.000123778	0.0208333	-0.0895469	0.000247525	1	KYCG.EPICv2.TFBS.20220921	HDAC8	0
800	-2.19467	0.99986	-6.09e-05	Log2(OR)	336	37130	3	8.00790112911406e-05	0.00892857	-0.117724	0.000160145	1	KYCG.EPICv2.TFBS.20220921	SCRT1	0
1259	-3.20446	0.99989	-4.76e-05	Log2(OR)	336	25103	1	3.93112666090101e-05	0.00297619	-0.159745	7.86194425881521e-05	1	KYCG.EPICv2.TFBS.20220921	ZNF623	0
837	-1.62672	0.999892	-4.68e-05	Log2(OR)	336	57798	7	0.000120426	0.0208333	-0.0918858	0.000240823	1	KYCG.EPICv2.TFBS.20220921	SNAI2	0
798	-1.65248	0.999918	-3.57e-05	Log2(OR)	336	58774	7	0.000118437	0.0208333	-0.0933042	0.000236847	1	KYCG.EPICv2.TFBS.20220921	SATB1	0
325	-2.60404	0.99992	-3.48e-05	Log2(OR)	336	32929	2	6.01268676908276e-05	0.00595238	-0.135924	0.000120247	1	KYCG.EPICv2.TFBS.20220921	GTF2E2	0
235	-3.25488	0.99992	-3.45e-05	Log2(OR)	336	25971	1	3.80141412605489e-05	0.00297619	-0.162217	7.60253924810887e-05	1	KYCG.EPICv2.TFBS.20220921	EPC1	0
959	-2.60998	0.999923	-3.33e-05	Log2(OR)	336	33060	2	5.9890998382943e-05	0.00595238	-0.136228	0.000119775	1	KYCG.EPICv2.TFBS.20220921	TSHZ1	0
494	-1.75946	0.999924	-3.32e-05	Log2(OR)	336	54362	6	0.000109705	0.0178571	-0.0984662	0.000219386	1	KYCG.EPICv2.TFBS.20220921	KMT2A	0
967	-1.30558	0.999925	-3.25e-05	Log2(OR)	336	84828	13	0.00015267	0.0386905	-0.0759298	0.000305293	1	KYCG.EPICv2.TFBS.20220921	USF1	0
829	-1.31025	0.99993	-3.06e-05	Log2(OR)	336	85078	13	0.000152223	0.0386905	-0.0761929	0.0003044	1	KYCG.EPICv2.TFBS.20220921	SMARCC1	0
1015	-1.51876	0.999934	-2.86e-05	Log2(OR)	336	68530	9	0.000130706	0.0267857	-0.0868741	0.000261377	1	KYCG.EPICv2.TFBS.20220921	ZEB2	0
703	-1.5908	0.999935	-2.82e-05	Log2(OR)	336	64160	8	0.000124054	0.0238095	-0.0904433	0.000248077	1	KYCG.EPICv2.TFBS.20220921	PIAS1	0
675	-3.29419	0.999938	-2.67e-05	Log2(OR)	336	26668	1	3.70329222678962e-05	0.00297619	-0.164143	7.40631017627018e-05	1	KYCG.EPICv2.TFBS.20220921	OVOL3	0
94	-1.13888	0.99994	-2.59e-05	Log2(OR)	336	109312	19	0.000173312	0.0565476	-0.0669452	0.000346564	1	KYCG.EPICv2.TFBS.20220921	CBX1	0
548	-1.28572	0.999941	-2.55e-05	Log2(OR)	336	89852	14	0.000155255	0.0416667	-0.0749451	0.000310463	1	KYCG.EPICv2.TFBS.20220921	MECP2	0
295	-1.53769	0.999947	-2.28e-05	Log2(OR)	336	69368	9	0.000129134	0.0267857	-0.087926	0.000258235	1	KYCG.EPICv2.TFBS.20220921	GABPA	0
478	-1.14769	0.999948	-2.27e-05	Log2(OR)	336	109903	19	0.000172383	0.0565476	-0.0674441	0.000344706	1	KYCG.EPICv2.TFBS.20220921	KDM6B	0
671	-1.79615	0.999948	-2.27e-05	Log2(OR)	336	55679	6	0.000107126	0.0178571	-0.100468	0.000214228	1	KYCG.EPICv2.TFBS.20220921	OSR2	0
246	-1.92921	0.999951	-2.13e-05	Log2(OR)	336	50997	5	9.74127182044888e-05	0.014881	-0.106741	0.000194806	1	KYCG.EPICv2.TFBS.20220921	ETS2	0
1004	-1.23355	0.999952	-2.1e-05	Log2(OR)	336	98629	16	0.000161699	0.047619	-0.0721831	0.000323347	1	KYCG.EPICv2.TFBS.20220921	ZBTB40	0
746	-1.61931	0.999953	-2.03e-05	Log2(OR)	336	65351	8	0.000121805	0.0238095	-0.0920191	0.000243579	1	KYCG.EPICv2.TFBS.20220921	PSIP1	0
632	-3.34463	0.999956	-1.9e-05	Log2(OR)	336	27589	1	3.58114883254548e-05	0.00297619	-0.166612	7.16204118173679e-05	1	KYCG.EPICv2.TFBS.20220921	NFYC	0
874	-2.69171	0.999959	-1.76e-05	Log2(OR)	336	34915	2	5.67391982751284e-05	0.00595238	-0.140409	0.000113472	1	KYCG.EPICv2.TFBS.20220921	SSU72	0
302	-1.9499	0.99996	-1.73e-05	Log2(OR)	336	51693	5	9.61094879286483e-05	0.014881	-0.107857	0.000192201	1	KYCG.EPICv2.TFBS.20220921	GATAD1	0
1222	-2.70466	0.999963	-1.59e-05	Log2(OR)	336	35218	2	5.62556255625563e-05	0.00595238	-0.14107	0.000112505	1	KYCG.EPICv2.TFBS.20220921	ZNF558	0
502	-1.29001	0.999966	-1.47e-05	Log2(OR)	336	96139	15	0.000155505	0.0446429	-0.07529	0.000310961	1	KYCG.EPICv2.TFBS.20220921	LARP7	0
427	-1.29537	0.999969	-1.36e-05	Log2(OR)	336	96460	15	0.000154989	0.0446429	-0.0755918	0.00030993	1	KYCG.EPICv2.TFBS.20220921	IKZF2	0
184	-1.4142	0.999969	-1.35e-05	Log2(OR)	336	84224	12	0.000141931	0.0357143	-0.0818607	0.000283822	1	KYCG.EPICv2.TFBS.20220921	DNMT3A	0
26	-2.1491	0.999971	-1.25e-05	Log2(OR)	336	47555	4	8.35299768204314e-05	0.0119048	-0.11721	0.000167046	1	KYCG.EPICv2.TFBS.20220921	ARRB1	0
972	-2.38641	0.999973	-1.18e-05	Log2(OR)	336	42170	3	7.05832529468508e-05	0.00892857	-0.127783	0.000141157	1	KYCG.EPICv2.TFBS.20220921	VEZF1	0
6	-1.53031	0.999974	-1.15e-05	Log2(OR)	336	76303	10	0.000130499	0.0297619	-0.0878553	0.000260964	1	KYCG.EPICv2.TFBS.20220921	AFF4	0
1184	-3.41786	0.999974	-1.14e-05	Log2(OR)	336	28981	1	3.41110656296903e-05	0.00297619	-0.170191	6.82198042091619e-05	1	KYCG.EPICv2.TFBS.20220921	ZNF467	0
828	-1.53216	0.999974	-1.12e-05	Log2(OR)	336	76393	10	0.000130346	0.0297619	-0.0879582	0.000260658	1	KYCG.EPICv2.TFBS.20220921	SMARCB1	0
383	-1.02754	0.999975	-1.09e-05	Log2(OR)	336	146581	28	0.00019062	0.0833333	-0.0603769	0.000381168	1	KYCG.EPICv2.TFBS.20220921	HNF4G	0
364	-1.05868	0.999976	-1.06e-05	Log2(OR)	336	139432	26	0.000186057	0.077381	-0.0622479	0.000372045	1	KYCG.EPICv2.TFBS.20220921	HIF1A	0
1266	-2.75546	0.999976	-1.04e-05	Log2(OR)	336	36431	2	5.43995648034816e-05	0.00595238	-0.143664	0.000108793	1	KYCG.EPICv2.TFBS.20220921	ZNF654	0
590	-2.00013	0.999976	-1.02e-05	Log2(OR)	336	53420	5	9.30215251809269e-05	0.014881	-0.110564	0.000186026	1	KYCG.EPICv2.TFBS.20220921	MYF5	0
1042	-2.17975	0.999979	-9.21e-06	Log2(OR)	336	48523	4	8.18749360352062e-05	0.0119048	-0.118839	0.000163736	1	KYCG.EPICv2.TFBS.20220921	ZMIZ1	0
284	-1.32269	0.999979	-9.06e-06	Log2(OR)	336	98111	15	0.000152389	0.0446429	-0.0771286	0.000304732	1	KYCG.EPICv2.TFBS.20220921	FOXO3	0
1149	-1.32327	0.999979	-8.98e-06	Log2(OR)	336	98146	15	0.000152335	0.0446429	-0.0771609	0.000304624	1	KYCG.EPICv2.TFBS.20220921	ZNF366	0
731	-2.41693	0.999979	-8.92e-06	Log2(OR)	336	43030	3	6.91834052072043e-05	0.00892857	-0.129379	0.000138357	1	KYCG.EPICv2.TFBS.20220921	PRAME	0
1095	-1.50633	0.999983	-7.49e-06	Log2(OR)	336	82234	11	0.000133238	0.0327381	-0.0867913	0.000266441	1	KYCG.EPICv2.TFBS.20220921	ZNF24	0
128	-1.3726	0.999983	-7.39e-06	Log2(OR)	336	94864	14	0.00014708	0.0416667	-0.0798299	0.000294118	1	KYCG.EPICv2.TFBS.20220921	CHAMP1	0
156	-1.5658	0.999983	-7.19e-06	Log2(OR)	336	78045	10	0.000127598	0.0297619	-0.089827	0.000255164	1	KYCG.EPICv2.TFBS.20220921	CTBP1	0
693	-2.81119	0.999985	-6.47e-06	Log2(OR)	336	37808	2	5.24356352577212e-05	0.00595238	-0.146505	0.000104866	1	KYCG.EPICv2.TFBS.20220921	PDX1	0
927	-3.50261	0.999986	-6.07e-06	Log2(OR)	336	30677	1	3.22455823552173e-05	0.00297619	-0.174327	6.44890852223261e-05	1	KYCG.EPICv2.TFBS.20220921	TET3	0
1262	-1.9177	0.999986	-5.88e-06	Log2(OR)	336	60258	6	9.90295107942167e-05	0.0178571	-0.107076	0.000198039	1	KYCG.EPICv2.TFBS.20220921	ZNF639	0
263	-2.05698	0.999987	-5.5e-06	Log2(OR)	336	55440	5	8.96523282709652e-05	0.014881	-0.113621	0.000179289	1	KYCG.EPICv2.TFBS.20220921	FEZF1	0
498	-1.26727	0.999988	-5.09e-06	Log2(OR)	336	112417	18	0.000159666	0.0535714	-0.074169	0.000319282	1	KYCG.EPICv2.TFBS.20220921	L3MBTL2	0
647	-2.49854	0.999991	-4.05e-06	Log2(OR)	336	45413	3	6.55795042189481e-05	0.00892857	-0.133639	0.00013115	1	KYCG.EPICv2.TFBS.20220921	NPAT	0
574	-3.58484	0.999993	-3.19e-06	Log2(OR)	336	32414	1	3.05352835201075e-05	0.00297619	-0.178333	6.10687022900763e-05	1	KYCG.EPICv2.TFBS.20220921	MRE11A	0
490	-2.11069	0.999993	-2.99e-06	Log2(OR)	336	57414	5	8.6587583340549e-05	0.014881	-0.116502	0.00017316	1	KYCG.EPICv2.TFBS.20220921	KLF6	0
297	-1.63008	0.999993	-2.96e-06	Log2(OR)	336	81292	10	0.000122522	0.0297619	-0.0933874	0.000245014	1	KYCG.EPICv2.TFBS.20220921	GATA1	0
144	-1.98086	0.999994	-2.76e-06	Log2(OR)	336	62774	6	9.50811359026369e-05	0.0178571	-0.110496	0.000190144	1	KYCG.EPICv2.TFBS.20220921	CPSF3L	0
2	-2.90605	0.999994	-2.74e-06	Log2(OR)	336	40267	2	4.92598704465407e-05	0.00595238	-0.15133	9.85148880624584e-05	1	KYCG.EPICv2.TFBS.20220921	ADNP	0
233	-2.91735	0.999994	-2.47e-06	Log2(OR)	336	40570	2	4.88949735967143e-05	0.00595238	-0.151905	9.77851659903193e-05	1	KYCG.EPICv2.TFBS.20220921	EP400	0
872	-1.31472	0.999995	-2.28e-06	Log2(OR)	336	115711	18	0.000155134	0.0535714	-0.0768282	0.000310219	1	KYCG.EPICv2.TFBS.20220921	SS18	0
564	-2.13464	0.999995	-2.25e-06	Log2(OR)	336	58315	5	8.52573065511714e-05	0.014881	-0.117785	0.0001705	1	KYCG.EPICv2.TFBS.20220921	MIER1	0
929	-2.0023	0.999995	-2.12e-06	Log2(OR)	336	63650	6	9.37793060331354e-05	0.0178571	-0.111655	0.000187541	1	KYCG.EPICv2.TFBS.20220921	TFAP2A	0
373	-2.56473	0.999995	-2.06e-06	Log2(OR)	336	47437	3	6.28009210801758e-05	0.00892857	-0.137085	0.000125594	1	KYCG.EPICv2.TFBS.20220921	HLTF	0
1203	-2.14663	0.999995	-1.95e-06	Log2(OR)	336	58771	5	8.45995059388853e-05	0.014881	-0.118426	0.000169185	1	KYCG.EPICv2.TFBS.20220921	ZNF518A	0
767	-3.6624	0.999996	-1.68e-06	Log2(OR)	336	34139	1	2.90073678714393e-05	0.00297619	-0.182103	5.80130529369108e-05	1	KYCG.EPICv2.TFBS.20220921	RBL2	0
176	-3.6725	0.999996	-1.54e-06	Log2(OR)	336	34370	1	2.88142918887768e-05	0.00297619	-0.182594	5.76269232985651e-05	1	KYCG.EPICv2.TFBS.20220921	DLX1	0
303	-1.94061	0.999997	-1.1e-06	Log2(OR)	336	70784	7	9.84348853233586e-05	0.0208333	-0.109054	0.00019685	1	KYCG.EPICv2.TFBS.20220921	GATAD2B	0
803	-1.54071	0.999998	-1.02e-06	Log2(OR)	336	98268	13	0.000131858	0.0386905	-0.0890775	0.000263681	1	KYCG.EPICv2.TFBS.20220921	SETD1A	0
853	-2.0596	0.999998	-1.02e-06	Log2(OR)	336	66047	6	9.03927565271103e-05	0.0178571	-0.114746	0.000180769	1	KYCG.EPICv2.TFBS.20220921	SOX9	0
593	-2.06256	0.999998	-9.77e-07	Log2(OR)	336	66173	6	9.02214937671985e-05	0.0178571	-0.114906	0.000180427	1	KYCG.EPICv2.TFBS.20220921	MYNN	0
920	-1.7754	0.999998	-9.67e-07	Log2(OR)	336	80722	9	0.000111044	0.0267857	-0.101046	0.000222063	1	KYCG.EPICv2.TFBS.20220921	TEAD4	0
540	-2.07441	0.999998	-8.36e-07	Log2(OR)	336	66680	6	8.95388747948067e-05	0.0178571	-0.115544	0.000179062	1	KYCG.EPICv2.TFBS.20220921	MBTD1	0
801	-1.78586	0.999998	-8.28e-07	Log2(OR)	336	81258	9	0.000110314	0.0267857	-0.101619	0.000220604	1	KYCG.EPICv2.TFBS.20220921	SCRT2	0
1148	-2.07718	0.999998	-8.06e-07	Log2(OR)	336	66799	6	8.93801486689806e-05	0.0178571	-0.115693	0.000178744	1	KYCG.EPICv2.TFBS.20220921	ZNF362	0
610	-1.96611	0.999998	-7.72e-07	Log2(OR)	336	71949	7	9.68482802512521e-05	0.0208333	-0.110437	0.000193678	1	KYCG.EPICv2.TFBS.20220921	NEUROD1	0
483	-3.0384	0.999998	-7.49e-07	Log2(OR)	336	43954	2	4.51589595375723e-05	0.00595238	-0.15804	9.03138405960713e-05	1	KYCG.EPICv2.TFBS.20220921	KLF13	0
131	-1.98383	0.999999	-6.03e-07	Log2(OR)	336	72769	7	9.57618539494925e-05	0.0208333	-0.111397	0.000191505	1	KYCG.EPICv2.TFBS.20220921	CHD2	0
1350	-2.67737	0.999999	-6.02e-07	Log2(OR)	336	51079	3	5.83521356881662e-05	0.00892857	-0.142932	0.000116697	1	KYCG.EPICv2.TFBS.20220921	ZSCAN29	0
57	-1.8898	0.999999	-5.89e-07	Log2(OR)	336	77709	8	0.000102515	0.0238095	-0.106858	0.00020501	1	KYCG.EPICv2.TFBS.20220921	BCL11B	0
1352	-3.78361	0.999999	-5.75e-07	Log2(OR)	336	37013	1	2.67751954589268e-05	0.00297619	-0.187981	5.35489571340598e-05	1	KYCG.EPICv2.TFBS.20220921	ZSCAN5A	0
1234	-3.79053	0.999999	-5.4e-07	Log2(OR)	336	37184	1	2.66531623977185e-05	0.00297619	-0.188316	5.33049040511727e-05	1	KYCG.EPICv2.TFBS.20220921	ZNF574	0
71	-2.44483	0.999999	-4.74e-07	Log2(OR)	336	57707	4	6.89191750374748e-05	0.0119048	-0.132858	0.000137829	1	KYCG.EPICv2.TFBS.20220921	BRD2	0
609	-1.54671	0.999999	-4.41e-07	Log2(OR)	336	105659	14	0.000132099	0.0416667	-0.0895285	0.000264163	1	KYCG.EPICv2.TFBS.20220921	NELFE	0
673	-2.27407	0.999999	-3.94e-07	Log2(OR)	336	63829	5	7.7930174563591e-05	0.014881	-0.125226	0.000155848	1	KYCG.EPICv2.TFBS.20220921	OTX2	0
725	-1.65096	0.999999	-3.67e-07	Log2(OR)	336	97678	12	0.000122446	0.0357143	-0.0950147	0.000244863	1	KYCG.EPICv2.TFBS.20220921	POU5F1	0
1032	-3.83188	0.999999	-3.67e-07	Log2(OR)	336	38221	1	2.59363004461044e-05	0.00297619	-0.190317	5.18712555437404e-05	1	KYCG.EPICv2.TFBS.20220921	ZFX	0
716	-2.13596	0.999999	-3.62e-07	Log2(OR)	336	69371	6	8.60819787377513e-05	0.0178571	-0.118852	0.000172149	1	KYCG.EPICv2.TFBS.20220921	POLR2H	0
105	-2.28642	0.999999	-3.34e-07	Log2(OR)	336	64340	5	7.73144067665569e-05	0.014881	-0.125883	0.000154617	1	KYCG.EPICv2.TFBS.20220921	CCNT2	0
776	-1.609	0.999999	-3.23e-07	Log2(OR)	336	102510	13	0.000126419	0.0386905	-0.0928555	0.000252805	1	KYCG.EPICv2.TFBS.20220921	RFX1	0
241	-2.486	0.999999	-2.83e-07	Log2(OR)	336	59272	4	6.71095899604053e-05	0.0119048	-0.135022	0.00013421	1	KYCG.EPICv2.TFBS.20220921	ERG	0
394	-2.49308	0.999999	-2.58e-07	Log2(OR)	336	59545	4	6.68036140755215e-05	0.0119048	-0.135394	0.000133598	1	KYCG.EPICv2.TFBS.20220921	HOXA6	0
833	-2.17315	1	-2.14e-07	Log2(OR)	336	71045	6	8.40630472854641e-05	0.0178571	-0.120846	0.000168112	1	KYCG.EPICv2.TFBS.20220921	SMC3	0
506	-2.17462	1	-2.1e-07	Log2(OR)	336	71112	6	8.39842109683379e-05	0.0178571	-0.120925	0.000167954	1	KYCG.EPICv2.TFBS.20220921	LEO1	0
981	-1.95931	1	-2.07e-07	Log2(OR)	336	81212	8	9.81113563895021e-05	0.0238095	-0.110636	0.000196203	1	KYCG.EPICv2.TFBS.20220921	XBP1	0
568	-2.05863	1	-2.03e-07	Log2(OR)	336	76326	7	9.1318244080621e-05	0.0208333	-0.11544	0.00018262	1	KYCG.EPICv2.TFBS.20220921	MKL2	0
310	-2.77587	1	-1.88e-07	Log2(OR)	336	54478	3	5.47335388881794e-05	0.00892857	-0.148023	0.000109461	1	KYCG.EPICv2.TFBS.20220921	GLIS1	0
112	-3.90898	1	-1.73e-07	Log2(OR)	336	40229	1	2.46524011438714e-05	0.00297619	-0.19404	4.93035868359423e-05	1	KYCG.EPICv2.TFBS.20220921	CDK6	0
933	-2.33719	1	-1.68e-07	Log2(OR)	336	66481	5	7.48368556546728e-05	0.014881	-0.128579	0.000149663	1	KYCG.EPICv2.TFBS.20220921	TFDP1	0
701	-3.18816	1	-1.48e-07	Log2(OR)	336	48513	2	4.09441726206318e-05	0.00595238	-0.165597	8.18849925279944e-05	1	KYCG.EPICv2.TFBS.20220921	PHIP	0
715	-2.2053	1	-1.35e-07	Log2(OR)	336	72522	6	8.23587547356284e-05	0.0178571	-0.122566	0.000164704	1	KYCG.EPICv2.TFBS.20220921	POLR2B	0
1029	-2.11069	1	-9.18e-08	Log2(OR)	336	78894	7	8.83581788117087e-05	0.0208333	-0.118243	0.000176701	1	KYCG.EPICv2.TFBS.20220921	ZFP69B	0
737	-3.98012	1	-8.35e-08	Log2(OR)	336	42171	1	2.35260904342916e-05	0.00297619	-0.197469	4.70510739407627e-05	1	KYCG.EPICv2.TFBS.20220921	PRDM2	0
1154	-2.84642	1	-7.78e-08	Log2(OR)	336	57042	3	5.22875816993464e-05	0.00892857	-0.151658	0.00010457	1	KYCG.EPICv2.TFBS.20220921	ZNF391	0
886	-2.85332	1	-7.12e-08	Log2(OR)	336	57299	3	5.20544142143254e-05	0.00892857	-0.152014	0.000104103	1	KYCG.EPICv2.TFBS.20220921	SUMO2	0
852	-2.85445	1	-7.02e-08	Log2(OR)	336	57341	3	5.20165065714187e-05	0.00892857	-0.152072	0.000104028	1	KYCG.EPICv2.TFBS.20220921	SOX4	0
344	-2.40323	1	-6.56e-08	Log2(OR)	336	69364	5	7.17411579022885e-05	0.014881	-0.132075	0.000143472	1	KYCG.EPICv2.TFBS.20220921	HDAC1	0
320	-1.94754	1	-6.33e-08	Log2(OR)	336	89969	9	9.96721892442633e-05	0.0267857	-0.110433	0.000199325	1	KYCG.EPICv2.TFBS.20220921	GRHL3	0
216	-1.75209	1	-6.15e-08	Log2(OR)	336	103983	12	0.000115045	0.0357143	-0.100567	0.000230064	1	KYCG.EPICv2.TFBS.20220921	EGR3	0
1235	-2.61224	1	-5.24e-08	Log2(OR)	336	64320	4	6.18697024067314e-05	0.0119048	-0.141632	0.000123732	1	KYCG.EPICv2.TFBS.20220921	ZNF580	0
1045	-4.02452	1	-5.21e-08	Log2(OR)	336	43428	1	2.28503530379544e-05	0.00297619	-0.199604	4.56996618225025e-05	1	KYCG.EPICv2.TFBS.20220921	ZMYND8	0
598	-1.83067	1	-4.21e-08	Log2(OR)	336	100734	11	0.000108847	0.0327381	-0.104664	0.000217671	1	KYCG.EPICv2.TFBS.20220921	NANOG	0
479	-2.89837	1	-3.94e-08	Log2(OR)	336	59002	3	5.05603775174855e-05	0.00892857	-0.154328	0.000101116	1	KYCG.EPICv2.TFBS.20220921	KLF1	0
484	-2.64329	1	-3.38e-08	Log2(OR)	336	65621	4	6.06492502236441e-05	0.0119048	-0.143252	0.000121291	1	KYCG.EPICv2.TFBS.20220921	KLF15	0
931	-2.17396	1	-3.34e-08	Log2(OR)	336	82121	7	8.48999393571862e-05	0.0208333	-0.121639	0.000169785	1	KYCG.EPICv2.TFBS.20220921	TFAP4	0
213	-1.90947	1	-3.33e-08	Log2(OR)	336	96866	10	0.000102889	0.0297619	-0.108698	0.000205757	1	KYCG.EPICv2.TFBS.20220921	EGLN2	0
1051	-2.647	1	-3.2e-08	Log2(OR)	336	65778	4	6.05052185751021e-05	0.0119048	-0.143445	0.000121003	1	KYCG.EPICv2.TFBS.20220921	ZNF121	0
955	-2.65516	1	-2.85e-08	Log2(OR)	336	66125	4	6.01892953338249e-05	0.0119048	-0.143871	0.000120371	1	KYCG.EPICv2.TFBS.20220921	TRIM28	0
1048	-2.66574	1	-2.44e-08	Log2(OR)	336	66577	4	5.9782689922133e-05	0.0119048	-0.144422	0.000119558	1	KYCG.EPICv2.TFBS.20220921	ZNF101	0
491	-3.34233	1	-2.32e-08	Log2(OR)	336	53671	2	3.70336079992593e-05	0.00595238	-0.173335	7.40644731238543e-05	1	KYCG.EPICv2.TFBS.20220921	KLF7	0
850	-1.58782	1	-2.15e-08	Log2(OR)	336	129441	17	0.000131011	0.0505952	-0.0919314	0.000261988	1	KYCG.EPICv2.TFBS.20220921	SOX2	0
392	-2.3329	1	-1.88e-08	Log2(OR)	336	78665	6	7.59541743148301e-05	0.0178571	-0.129365	0.000151897	1	KYCG.EPICv2.TFBS.20220921	HOXA4	0
630	-2.95786	1	-1.75e-08	Log2(OR)	336	61323	3	4.86570650058388e-05	0.00892857	-0.157378	9.73093952221087e-05	1	KYCG.EPICv2.TFBS.20220921	NFYA	0
664	-2.97292	1	-1.42e-08	Log2(OR)	336	61924	3	4.81873524262332e-05	0.00892857	-0.158149	9.6370061034372e-05	1	KYCG.EPICv2.TFBS.20220921	NRF1	0
875	-2.98034	1	-1.28e-08	Log2(OR)	336	62222	3	4.79577971385181e-05	0.00892857	-0.158528	9.5910994597014e-05	1	KYCG.EPICv2.TFBS.20220921	STAG1	0
197	-2.51228	1	-1.25e-08	Log2(OR)	336	74378	5	6.69263408692393e-05	0.014881	-0.137823	0.000133844	1	KYCG.EPICv2.TFBS.20220921	E2F3	0
214	-2.71332	1	-1.21e-08	Log2(OR)	336	68646	4	5.79895038997941e-05	0.0119048	-0.146897	0.000115972	1	KYCG.EPICv2.TFBS.20220921	EGR1	0
5	-4.15936	1	-1.14e-08	Log2(OR)	336	47467	1	2.0919626793858e-05	0.00297619	-0.206072	4.18383783444554e-05	1	KYCG.EPICv2.TFBS.20220921	AFF1	0
416	-2.71851	1	-1.12e-08	Log2(OR)	336	68875	4	5.779762162787e-05	0.0119048	-0.147166	0.000115589	1	KYCG.EPICv2.TFBS.20220921	HSF1	0
1250	-2.73272	1	-9.01e-09	Log2(OR)	336	69506	4	5.72754088032303e-05	0.0119048	-0.147904	0.000114544	1	KYCG.EPICv2.TFBS.20220921	ZNF610	0
218	-2.74017	1	-8.04e-09	Log2(OR)	336	69839	4	5.70036054780465e-05	0.0119048	-0.14829	0.000114001	1	KYCG.EPICv2.TFBS.20220921	EHMT2	0
154	-2.16013	1	-7.05e-09	Log2(OR)	336	92148	8	8.65089320472339e-05	0.0238095	-0.12146	0.000173003	1	KYCG.EPICv2.TFBS.20220921	CSDE1	0
589	-3.02329	1	-6.91e-09	Log2(OR)	336	63974	3	4.66512199294012e-05	0.00892857	-0.160723	9.32980873892085e-05	1	KYCG.EPICv2.TFBS.20220921	MYCN	0
109	-1.76773	1	-6.12e-09	Log2(OR)	336	120894	14	0.000115496	0.0416667	-0.10165	0.000230966	1	KYCG.EPICv2.TFBS.20220921	CDCA2	0
1348	-4.21223	1	-6.03e-09	Log2(OR)	336	49146	1	2.02097774903498e-05	0.00297619	-0.208599	4.04187381269957e-05	1	KYCG.EPICv2.TFBS.20220921	ZSCAN22	0
1079	-3.03319	1	-5.98e-09	Log2(OR)	336	64384	3	4.63556716164223e-05	0.00892857	-0.161228	9.27070457354759e-05	1	KYCG.EPICv2.TFBS.20220921	ZNF2	0
588	-3.44762	1	-5.82e-09	Log2(OR)	336	57485	2	3.45907054774382e-05	0.00595238	-0.178593	6.91790180038394e-05	1	KYCG.EPICv2.TFBS.20220921	MYC	0
419	-2.4145	1	-4.8e-09	Log2(OR)	336	82838	6	7.21431319738361e-05	0.0178571	-0.133687	0.000144276	1	KYCG.EPICv2.TFBS.20220921	ICE1	0
434	-3.46263	1	-4.74e-09	Log2(OR)	336	58049	2	3.42565472825994e-05	0.00595238	-0.17934	6.85107476235334e-05	1	KYCG.EPICv2.TFBS.20220921	INSM2	0
832	-3.06344	1	-3.82e-09	Log2(OR)	336	65653	3	4.54641893735035e-05	0.00892857	-0.16277	9.09242449499159e-05	1	KYCG.EPICv2.TFBS.20220921	SMC1A	0
437	-2.19472	1	-3.73e-09	Log2(OR)	336	94159	8	8.46677320689619e-05	0.0238095	-0.123309	0.000169321	1	KYCG.EPICv2.TFBS.20220921	INTS3	0
797	-3.48367	1	-3.54e-09	Log2(OR)	336	58848	2	3.3794059004427e-05	0.00595238	-0.180387	6.75858340091917e-05	1	KYCG.EPICv2.TFBS.20220921	SAP30	0
1142	-3.0867	1	-2.69e-09	Log2(OR)	336	66644	3	4.47914955880377e-05	0.00892857	-0.163954	8.95789787996417e-05	1	KYCG.EPICv2.TFBS.20220921	ZNF346	0
514	-1.65894	1	-1.98e-09	Log2(OR)	336	142159	18	0.000126336	0.0535714	-0.0957817	0.00025264	1	KYCG.EPICv2.TFBS.20220921	LMNB1	0
1140	-3.5322	1	-1.78e-09	Log2(OR)	336	60731	2	3.27519855891263e-05	0.00595238	-0.182799	6.55018258633959e-05	1	KYCG.EPICv2.TFBS.20220921	ZNF341	0
1289	-3.11815	1	-1.66e-09	Log2(OR)	336	68006	3	4.38987986362107e-05	0.00892857	-0.165553	8.77937432325656e-05	1	KYCG.EPICv2.TFBS.20220921	ZNF71	0
345	-3.53715	1	-1.66e-09	Log2(OR)	336	60926	2	3.26477309826967e-05	0.00595238	-0.183045	6.52933302863113e-05	1	KYCG.EPICv2.TFBS.20220921	HDAC2	0
1155	-3.12452	1	-1.5e-09	Log2(OR)	336	68285	3	4.37203066250838e-05	0.00892857	-0.165877	8.74367904868772e-05	1	KYCG.EPICv2.TFBS.20220921	ZNF394	0
158	-3.57773	1	-9.14e-10	Log2(OR)	336	62548	2	3.18056041474508e-05	0.00595238	-0.185057	6.3609185166338e-05	1	KYCG.EPICv2.TFBS.20220921	CTCF	0
1129	-3.15747	1	-8.91e-10	Log2(OR)	336	69745	3	4.28094409087017e-05	0.00892857	-0.167549	8.56152166778442e-05	1	KYCG.EPICv2.TFBS.20220921	ZNF324	0
706	-2.88221	1	-8.1e-10	Log2(OR)	336	76475	4	5.207858658716e-05	0.0119048	-0.155631	0.000104152	1	KYCG.EPICv2.TFBS.20220921	PITX3	0
311	-3.58756	1	-7.89e-10	Log2(OR)	336	62947	2	3.16050631311136e-05	0.00595238	-0.185544	6.32081285653335e-05	1	KYCG.EPICv2.TFBS.20220921	GLIS2	0
993	-2.88879	1	-7.24e-10	Log2(OR)	336	76796	4	5.18618400580853e-05	0.0119048	-0.15597	0.000103718	1	KYCG.EPICv2.TFBS.20220921	ZBTB11	0
988	-3.60649	1	-5.93e-10	Log2(OR)	336	63722	2	3.12226801548645e-05	0.00595238	-0.186481	6.24434106590902e-05	1	KYCG.EPICv2.TFBS.20220921	YY1	0
96	-2.53435	1	-5.54e-10	Log2(OR)	336	89329	6	6.69202199444562e-05	0.0178571	-0.139995	0.000133831	1	KYCG.EPICv2.TFBS.20220921	CBX3	0
894	-3.61323	1	-5.35e-10	Log2(OR)	336	64000	2	3.10877607485933e-05	0.00595238	-0.186814	6.21735886595374e-05	1	KYCG.EPICv2.TFBS.20220921	TAF3	0
864	-4.40273	1	-5.07e-10	Log2(OR)	336	55671	1	1.78552297968075e-05	0.00297619	-0.217665	3.57098219865374e-05	1	KYCG.EPICv2.TFBS.20220921	SRC	0
755	-3.19511	1	-4.84e-10	Log2(OR)	336	71448	3	4.17937894428888e-05	0.00892857	-0.169456	8.35840855901036e-05	1	KYCG.EPICv2.TFBS.20220921	RAD21	0
1280	-2.914	1	-4.69e-10	Log2(OR)	336	78037	4	5.10405900292207e-05	0.0119048	-0.157266	0.000102076	1	KYCG.EPICv2.TFBS.20220921	ZNF692	0
73	-4.40878	1	-4.66e-10	Log2(OR)	336	55891	1	1.77853662006901e-05	0.00297619	-0.217952	3.55700997741299e-05	1	KYCG.EPICv2.TFBS.20220921	BRD4	0
1302	-2.70986	1	-4.35e-10	Log2(OR)	336	84312	5	5.90716302588519e-05	0.014881	-0.148148	0.000118136	1	KYCG.EPICv2.TFBS.20220921	ZNF76	0
700	-4.42617	1	-3.66e-10	Log2(OR)	336	56528	1	1.75861280621845e-05	0.00297619	-0.218776	3.51716375914463e-05	1	KYCG.EPICv2.TFBS.20220921	PHF8	0
1023	-3.6404	1	-3.53e-10	Log2(OR)	336	65132	2	3.05502092689335e-05	0.00595238	-0.188157	6.10985519643184e-05	1	KYCG.EPICv2.TFBS.20220921	ZFP37	0
855	-3.21477	1	-3.5e-10	Log2(OR)	336	72353	3	4.12734226673637e-05	0.00892857	-0.170451	8.25434384845025e-05	1	KYCG.EPICv2.TFBS.20220921	SP140	0
635	-3.21613	1	-3.42e-10	Log2(OR)	336	72416	3	4.12376802430274e-05	0.00892857	-0.170519	8.24719595337585e-05	1	KYCG.EPICv2.TFBS.20220921	NKRF	0
200	-4.45249	1	-2.52e-10	Log2(OR)	336	57505	1	1.72890733056708e-05	0.00297619	-0.220022	3.45775487975657e-05	1	KYCG.EPICv2.TFBS.20220921	E2F6	0
758	-2.01858	1	-2.51e-10	Log2(OR)	336	122324	12	9.78409758006653e-05	0.0357143	-0.114986	0.000195663	1	KYCG.EPICv2.TFBS.20220921	RAG2	0
324	-3.69647	1	-1.45e-10	Log2(OR)	336	67527	2	2.94720089594907e-05	0.00595238	-0.190923	5.89422807715545e-05	1	KYCG.EPICv2.TFBS.20220921	GTF2B	0
359	-4.49111	1	-1.44e-10	Log2(OR)	336	58967	1	1.68628376783245e-05	0.00297619	-0.221848	3.37251066556498e-05	1	KYCG.EPICv2.TFBS.20220921	HEY1	0
536	-1.80267	1	-1.39e-10	Log2(OR)	336	146966	17	0.000115422	0.0505952	-0.103561	0.000230818	1	KYCG.EPICv2.TFBS.20220921	MBD3	0
486	-2.61655	1	-1.12e-10	Log2(OR)	336	94041	6	6.35788536732683e-05	0.0178571	-0.144293	0.00012715	1	KYCG.EPICv2.TFBS.20220921	KLF17	0
733	-2.61809	1	-1.09e-10	Log2(OR)	336	94131	6	6.35182773843173e-05	0.0178571	-0.144373	0.000127028	1	KYCG.EPICv2.TFBS.20220921	PRDM10	0
258	-4.51871	1	-9.58e-11	Log2(OR)	336	60033	1	1.65650675854757e-05	0.00297619	-0.223151	3.31295863771141e-05	1	KYCG.EPICv2.TFBS.20220921	FAM208A	0
145	-3.73352	1	-7.94e-11	Log2(OR)	336	69154	2	2.87819479622381e-05	0.00595238	-0.192746	5.75622391711038e-05	1	KYCG.EPICv2.TFBS.20220921	CREB1	0
679	-3.01853	1	-7.12e-11	Log2(OR)	336	83379	4	4.77834454253324e-05	0.0119048	-0.162621	9.55623245535448e-05	1	KYCG.EPICv2.TFBS.20220921	PATZ1	0
895	-2.64586	1	-6.21e-11	Log2(OR)	336	95774	6	6.24323649379838e-05	0.0178571	-0.14582	0.000124857	1	KYCG.EPICv2.TFBS.20220921	TAF7	0
31	-4.55734	1	-5.34e-11	Log2(OR)	336	61555	1	1.61576991436419e-05	0.00297619	-0.224972	3.23148761532371e-05	1	KYCG.EPICv2.TFBS.20220921	ASXL1	0
1027	-3.77626	1	-3.88e-11	Log2(OR)	336	71076	2	2.80072818932923e-05	0.00595238	-0.194845	5.60129950148434e-05	1	KYCG.EPICv2.TFBS.20220921	ZFP64	0
335	-4.58946	1	-3.25e-11	Log2(OR)	336	62848	1	1.58270420841049e-05	0.00297619	-0.226483	3.16535831856166e-05	1	KYCG.EPICv2.TFBS.20220921	H2AZ	0
965	-3.35402	1	-3.08e-11	Log2(OR)	336	79066	3	3.77838511820048e-05	0.00892857	-0.177463	7.55648472330672e-05	1	KYCG.EPICv2.TFBS.20220921	UBTF	0
826	-4.60387	1	-2.6e-11	Log2(OR)	336	63436	1	1.56811089680262e-05	0.00297619	-0.22716	3.13617261494073e-05	1	KYCG.EPICv2.TFBS.20220921	SMARCA4	0
979	-3.80149	1	-2.52e-11	Log2(OR)	336	72233	2	2.75607369741067e-05	0.00595238	-0.196082	5.51199548016371e-05	1	KYCG.EPICv2.TFBS.20220921	WT1	0
362	-3.07774	1	-2.3e-11	Log2(OR)	336	86550	4	4.60394558136323e-05	0.0119048	-0.16564	9.20746725594457e-05	1	KYCG.EPICv2.TFBS.20220921	HIC1	0
101	-2.87869	1	-1.64e-11	Log2(OR)	336	93732	5	5.31558636233163e-05	0.014881	-0.156872	0.000106306	1	KYCG.EPICv2.TFBS.20220921	CBX8	0
1355	-3.3884	1	-1.63e-11	Log2(OR)	336	80808	3	3.69726771915554e-05	0.00892857	-0.179185	7.39426205264715e-05	1	KYCG.EPICv2.TFBS.20220921	ZXDB	0
1197	-3.83526	1	-1.4e-11	Log2(OR)	336	73809	2	2.69748998556843e-05	0.00595238	-0.197735	5.39483444601794e-05	1	KYCG.EPICv2.TFBS.20220921	ZNF501	0
859	-2.89039	1	-1.29e-11	Log2(OR)	336	94418	5	5.27710054987388e-05	0.014881	-0.157472	0.000105536	1	KYCG.EPICv2.TFBS.20220921	SP7	0
786	-3.8414	1	-1.25e-11	Log2(OR)	336	74099	2	2.68698023726035e-05	0.00595238	-0.198035	5.37381608114462e-05	1	KYCG.EPICv2.TFBS.20220921	RPE	0
775	-4.65236	1	-1.19e-11	Log2(OR)	336	65453	1	1.52003404876269e-05	0.00297619	-0.229437	3.04002188815759e-05	1	KYCG.EPICv2.TFBS.20220921	REST	0
1103	-2.58692	1	-1.18e-11	Log2(OR)	336	106250	7	6.56789799116149e-05	0.0208333	-0.143459	0.000131349	1	KYCG.EPICv2.TFBS.20220921	ZNF263	0
616	-3.41529	1	-9.8e-12	Log2(OR)	336	82195	3	3.63512989530826e-05	0.00892857	-0.180531	7.2699955168361e-05	1	KYCG.EPICv2.TFBS.20220921	NFATC3	0
435	-4.66685	1	-9.43e-12	Log2(OR)	336	66067	1	1.50597873558025e-05	0.00297619	-0.230116	3.01191211240456e-05	1	KYCG.EPICv2.TFBS.20220921	INTS11	0
531	-4.674	1	-8.38e-12	Log2(OR)	336	66372	1	1.49909304870553e-05	0.00297619	-0.230451	2.99814115248546e-05	1	KYCG.EPICv2.TFBS.20220921	MAX	0
1248	-2.9141	1	-7.85e-12	Log2(OR)	336	95823	5	5.19999168001331e-05	0.014881	-0.158689	0.000103994	1	KYCG.EPICv2.TFBS.20220921	ZNF600	0
532	-4.68939	1	-6.49e-12	Log2(OR)	336	67033	1	1.48438427740173e-05	0.00297619	-0.231171	2.96872448752394e-05	1	KYCG.EPICv2.TFBS.20220921	MAZ	0
219	-4.69818	1	-5.61e-12	Log2(OR)	336	67413	1	1.47605833382535e-05	0.00297619	-0.231582	2.95207309332979e-05	1	KYCG.EPICv2.TFBS.20220921	ELF1	0
1151	-2.75982	1	-5.5e-12	Log2(OR)	336	102782	6	5.81891535417798e-05	0.0178571	-0.151725	0.000116372	1	KYCG.EPICv2.TFBS.20220921	ZNF382	0
378	-4.7054	1	-4.97e-12	Log2(OR)	336	67727	1	1.46924862625253e-05	0.00297619	-0.23192	2.93845407930888e-05	1	KYCG.EPICv2.TFBS.20220921	HMGN3	0
432	-2.6393	1	-3.58e-12	Log2(OR)	336	109719	7	6.36086071532422e-05	0.0208333	-0.146181	0.000127209	1	KYCG.EPICv2.TFBS.20220921	ING5	0
856	-4.72655	1	-3.47e-12	Log2(OR)	336	68654	1	1.44950644305614e-05	0.00297619	-0.232909	2.8989708653428e-05	1	KYCG.EPICv2.TFBS.20220921	SP2	0
342	-4.73106	1	-3.21e-12	Log2(OR)	336	68853	1	1.44533734173556e-05	0.00297619	-0.233119	2.89063290407435e-05	1	KYCG.EPICv2.TFBS.20220921	HCFC1	0
857	-3.91729	1	-3.15e-12	Log2(OR)	336	77769	2	2.5607210990615e-05	0.00595238	-0.201737	5.12131105563024e-05	1	KYCG.EPICv2.TFBS.20220921	SP3	0
904	-4.76049	1	-1.93e-12	Log2(OR)	336	70166	1	1.41841959688515e-05	0.00297619	-0.234493	2.83679895605798e-05	1	KYCG.EPICv2.TFBS.20220921	TBP	0
584	-3.95975	1	-1.41e-12	Log2(OR)	336	79894	2	2.49289524854166e-05	0.00595238	-0.203801	4.98566620964726e-05	1	KYCG.EPICv2.TFBS.20220921	MXI1	0
1011	-3.96441	1	-1.29e-12	Log2(OR)	336	80130	2	2.48558361503281e-05	0.00595238	-0.204027	4.97104367061865e-05	1	KYCG.EPICv2.TFBS.20220921	ZBTB8A	0
1161	-3.01613	1	-8.42e-13	Log2(OR)	336	102080	5	4.88228803546494e-05	0.014881	-0.163898	9.76409935947508e-05	1	KYCG.EPICv2.TFBS.20220921	ZNF414	0
997	-2.50363	1	-4.6e-13	Log2(OR)	336	126563	9	7.09275750650169e-05	0.0267857	-0.13997	0.000141845	1	KYCG.EPICv2.TFBS.20220921	ZBTB17	0
358	-2.5137	1	-3.54e-13	Log2(OR)	336	127329	9	7.05019740552736e-05	0.0267857	-0.140492	0.000140994	1	KYCG.EPICv2.TFBS.20220921	HEXIM1	0
766	-2.74455	1	-2.83e-13	Log2(OR)	336	116986	7	5.96684140987938e-05	0.0208333	-0.151613	0.00011933	1	KYCG.EPICv2.TFBS.20220921	RBL1	0
141	-4.8745	1	-2.46e-13	Log2(OR)	336	75471	1	1.31915679497665e-05	0.00297619	-0.239793	2.63827878691941e-05	1	KYCG.EPICv2.TFBS.20220921	CNOT3	0
493	-4.88275	1	-2.11e-13	Log2(OR)	336	75869	1	1.31226707259461e-05	0.00297619	-0.240176	2.62449970474378e-05	1	KYCG.EPICv2.TFBS.20220921	KLF9	0
343	-2.30515	1	-1.6e-13	Log2(OR)	336	145042	12	8.25502524661888e-05	0.0357143	-0.130106	0.000165087	1	KYCG.EPICv2.TFBS.20220921	HCFC1R1	0
530	-3.09216	1	-1.44e-13	Log2(OR)	336	106973	5	4.65965854022217e-05	0.014881	-0.167754	9.31888285232366e-05	1	KYCG.EPICv2.TFBS.20220921	MAPK1	0
456	-3.34585	1	-7.44e-14	Log2(OR)	336	102296	4	3.89757181276065e-05	0.0119048	-0.179158	7.79483981604178e-05	1	KYCG.EPICv2.TFBS.20220921	JMJD6	0
868	-4.97346	1	-3.63e-14	Log2(OR)	336	80370	1	1.23908060219317e-05	0.00297619	-0.244367	2.47813049835204e-05	1	KYCG.EPICv2.TFBS.20220921	SRF	0
954	-4.97646	1	-3.42e-14	Log2(OR)	336	80523	1	1.23673600633209e-05	0.00297619	-0.244505	2.47344142272351e-05	1	KYCG.EPICv2.TFBS.20220921	TRIM25	0
492	-3.38668	1	-2.83e-14	Log2(OR)	336	104904	4	3.80098065300848e-05	0.0119048	-0.181194	7.60167236792094e-05	1	KYCG.EPICv2.TFBS.20220921	KLF8	0
1135	-2.8691	1	-1.1e-14	Log2(OR)	336	126114	7	5.53609136132487e-05	0.0208333	-0.157978	0.000110716	1	KYCG.EPICv2.TFBS.20220921	ZNF335	0
136	-3.91136	1	-1.33e-16	Log2(OR)	336	111898	3	2.67305824593918e-05	0.00892857	-0.204912	5.34597359089046e-05	1	KYCG.EPICv2.TFBS.20220921	CHD8	0
858	-4.43241	1	-3.51e-17	Log2(OR)	336	107319	2	1.85782096179391e-05	0.00595238	-0.226401	3.71557289489573e-05	1	KYCG.EPICv2.TFBS.20220921	SP4	0
431	-5.29054	1	-3.29e-17	Log2(OR)	336	98059	1	1.01632213346342e-05	0.00297619	-0.258833	2.03262360892322e-05	1	KYCG.EPICv2.TFBS.20220921	ING2	0
1020	-3.4237	1	-2.04e-17	Log2(OR)	336	130754	5	3.81431895335088e-05	0.014881	-0.184288	7.6283469372187e-05	1	KYCG.EPICv2.TFBS.20220921	ZFP2	0
1	-1022	1	0	Log2(OR)	336	180	0	0	0	-1	0	1	KYCG.EPICv2.TFBS.20220921	AATF	0
3	-1022	1	0	Log2(OR)	336	7	0	0	0	-1	0	1	KYCG.EPICv2.TFBS.20220921	ADNP2	0
4	-1022	1	0	Log2(OR)	336	8545	0	0	0	-1	0	1	KYCG.EPICv2.TFBS.20220921	AEBP2	0
7	-1022	1	0	Log2(OR)	336	28822	0	0	0	-1	0	1	KYCG.EPICv2.TFBS.20220921	AGO1	0
8	-1022	1	0	Log2(OR)	336	5482	0	0	0	-1	0	1	KYCG.EPICv2.TFBS.20220921	AGO2	0
9	-1022	1	0	Log2(OR)	336	1	0	0	0	-1	0	1	KYCG.EPICv2.TFBS.20220921	AHCTF1	0
11	-1022	1	0	Log2(OR)	336	1494	0	0	0	-1	0	1	KYCG.EPICv2.TFBS.20220921	AHRR	0
12	-1022	1	0	Log2(OR)	336	1945	0	0	0	-1	0	1	KYCG.EPICv2.TFBS.20220921	ALKBH3	0
13	-1022	1	0	Log2(OR)	336	17	0	0	0	-1	0	1	KYCG.EPICv2.TFBS.20220921	ALX4	0
17	-1022	1	0	Log2(OR)	336	249	0	0	0	-1	0	1	KYCG.EPICv2.TFBS.20220921	ARID1B	0
18	-1022	1	0	Log2(OR)	336	78631	0	0	0	-1	0	1	KYCG.EPICv2.TFBS.20220921	ARID2	0
20	-1022	1	0	Log2(OR)	336	17	0	0	0	-1	0	1	KYCG.EPICv2.TFBS.20220921	ARID3B	0
23	-1022	1	0	Log2(OR)	336	7317	0	0	0	-1	0	1	KYCG.EPICv2.TFBS.20220921	ARNT2	0
24	-1022	1	0	Log2(OR)	336	16403	0	0	0	-1	0	1	KYCG.EPICv2.TFBS.20220921	ARNTL	0
25	-1022	1	0	Log2(OR)	336	6	0	0	0	-1	0	1	KYCG.EPICv2.TFBS.20220921	ARNTL2	0
28	-1022	1	0	Log2(OR)	336	9156	0	0	0	-1	0	1	KYCG.EPICv2.TFBS.20220921	ASCL2	0
29	-1022	1	0	Log2(OR)	336	3551	0	0	0	-1	0	1	KYCG.EPICv2.TFBS.20220921	ASH1L	0
32	-1022	1	0	Log2(OR)	336	32	0	0	0	-1	0	1	KYCG.EPICv2.TFBS.20220921	ASXL2	0
38	-1022	1	0	Log2(OR)	336	20	0	0	0	-1	0	1	KYCG.EPICv2.TFBS.20220921	ATF6	0
39	-1022	1	0	Log2(OR)	336	52	0	0	0	-1	0	1	KYCG.EPICv2.TFBS.20220921	ATF7	0
41	-1022	1	0	Log2(OR)	336	10948	0	0	0	-1	0	1	KYCG.EPICv2.TFBS.20220921	ATOH1	0
42	-1022	1	0	Log2(OR)	336	1338	0	0	0	-1	0	1	KYCG.EPICv2.TFBS.20220921	ATRX	0
48	-1022	1	0	Log2(OR)	336	1896	0	0	0	-1	0	1	KYCG.EPICv2.TFBS.20220921	BANP	0
49	-1022	1	0	Log2(OR)	336	1839	0	0	0	-1	0	1	KYCG.EPICv2.TFBS.20220921	BARHL1	0
51	-1022	1	0	Log2(OR)	336	10845	0	0	0	-1	0	1	KYCG.EPICv2.TFBS.20220921	BARX2	0
54	-1022	1	0	Log2(OR)	336	5	0	0	0	-1	0	1	KYCG.EPICv2.TFBS.20220921	BBX	0
62	-1022	1	0	Log2(OR)	336	1037	0	0	0	-1	0	1	KYCG.EPICv2.TFBS.20220921	BDP1	0
64	-1022	1	0	Log2(OR)	336	3	0	0	0	-1	0	1	KYCG.EPICv2.TFBS.20220921	BHLHE41	0
67	-1022	1	0	Log2(OR)	336	35560	0	0	0	-1	0	1	KYCG.EPICv2.TFBS.20220921	BPTF	0
68	-1022	1	0	Log2(OR)	336	6	0	0	0	-1	0	1	KYCG.EPICv2.TFBS.20220921	BRAF	0
70	-1022	1	0	Log2(OR)	336	54538	0	0	0	-1	0	1	KYCG.EPICv2.TFBS.20220921	BRD1	0
76	-1022	1	0	Log2(OR)	336	1417	0	0	0	-1	0	1	KYCG.EPICv2.TFBS.20220921	BRDU	0
77	-1022	1	0	Log2(OR)	336	868	0	0	0	-1	0	1	KYCG.EPICv2.TFBS.20220921	BRF1	0
78	-1022	1	0	Log2(OR)	336	671	0	0	0	-1	0	1	KYCG.EPICv2.TFBS.20220921	BRF2	0
79	-1022	1	0	Log2(OR)	336	41238	0	0	0	-1	0	1	KYCG.EPICv2.TFBS.20220921	BRPF3	0
80	-1022	1	0	Log2(OR)	336	1399	0	0	0	-1	0	1	KYCG.EPICv2.TFBS.20220921	BTAF1	0
81	-1022	1	0	Log2(OR)	336	6	0	0	0	-1	0	1	KYCG.EPICv2.TFBS.20220921	BTF3	0
82	-1022	1	0	Log2(OR)	336	22	0	0	0	-1	0	1	KYCG.EPICv2.TFBS.20220921	C10orf12	0
85	-1022	1	0	Log2(OR)	336	1582	0	0	0	-1	0	1	KYCG.EPICv2.TFBS.20220921	C17orf96	0
86	-1022	1	0	Log2(OR)	336	6	0	0	0	-1	0	1	KYCG.EPICv2.TFBS.20220921	CAMTA1	0
88	-1022	1	0	Log2(OR)	336	328	0	0	0	-1	0	1	KYCG.EPICv2.TFBS.20220921	CARM1	0
89	-1022	1	0	Log2(OR)	336	4415	0	0	0	-1	0	1	KYCG.EPICv2.TFBS.20220921	CASP8AP2	0
90	-1022	1	0	Log2(OR)	336	42	0	0	0	-1	0	1	KYCG.EPICv2.TFBS.20220921	CASZ1	0
91	-1022	1	0	Log2(OR)	336	3432	0	0	0	-1	0	1	KYCG.EPICv2.TFBS.20220921	CBFA2T2	0
97	-1022	1	0	Log2(OR)	336	3560	0	0	0	-1	0	1	KYCG.EPICv2.TFBS.20220921	CBX4	0
102	-1022	1	0	Log2(OR)	336	11731	0	0	0	-1	0	1	KYCG.EPICv2.TFBS.20220921	CCDC101	0
104	-1022	1	0	Log2(OR)	336	236	0	0	0	-1	0	1	KYCG.EPICv2.TFBS.20220921	CCNT1	0
106	-1022	1	0	Log2(OR)	336	691	0	0	0	-1	0	1	KYCG.EPICv2.TFBS.20220921	CD59	0
111	-1022	1	0	Log2(OR)	336	11654	0	0	0	-1	0	1	KYCG.EPICv2.TFBS.20220921	CDK2	0
116	-1022	1	0	Log2(OR)	336	23	0	0	0	-1	0	1	KYCG.EPICv2.TFBS.20220921	CDKN1B	0
117	-1022	1	0	Log2(OR)	336	5	0	0	0	-1	0	1	KYCG.EPICv2.TFBS.20220921	CDX1	0
122	-1022	1	0	Log2(OR)	336	2	0	0	0	-1	0	1	KYCG.EPICv2.TFBS.20220921	CEBPE	0
125	-1022	1	0	Log2(OR)	336	39	0	0	0	-1	0	1	KYCG.EPICv2.TFBS.20220921	CENPC	0
127	-1022	1	0	Log2(OR)	336	2	0	0	0	-1	0	1	KYCG.EPICv2.TFBS.20220921	CGGBP1	0
130	-1022	1	0	Log2(OR)	336	48986	0	0	0	-1	0	1	KYCG.EPICv2.TFBS.20220921	CHD1	0
132	-1022	1	0	Log2(OR)	336	220	0	0	0	-1	0	1	KYCG.EPICv2.TFBS.20220921	CHD3	0
138	-1022	1	0	Log2(OR)	336	14	0	0	0	-1	0	1	KYCG.EPICv2.TFBS.20220921	CIC	0
142	-1022	1	0	Log2(OR)	336	295	0	0	0	-1	0	1	KYCG.EPICv2.TFBS.20220921	COIL	0
147	-1022	1	0	Log2(OR)	336	1	0	0	0	-1	0	1	KYCG.EPICv2.TFBS.20220921	CREB3L1	0
148	-1022	1	0	Log2(OR)	336	96	0	0	0	-1	0	1	KYCG.EPICv2.TFBS.20220921	CREB3L2	0
151	-1022	1	0	Log2(OR)	336	4	0	0	0	-1	0	1	KYCG.EPICv2.TFBS.20220921	CREBL2	0
153	-1022	1	0	Log2(OR)	336	1404	0	0	0	-1	0	1	KYCG.EPICv2.TFBS.20220921	CRY1	0
155	-1022	1	0	Log2(OR)	336	16624	0	0	0	-1	0	1	KYCG.EPICv2.TFBS.20220921	CSNK2A1	0
157	-1022	1	0	Log2(OR)	336	48983	0	0	0	-1	0	1	KYCG.EPICv2.TFBS.20220921	CTBP2	0
159	-1022	1	0	Log2(OR)	336	55094	0	0	0	-1	0	1	KYCG.EPICv2.TFBS.20220921	CTCFL	0
162	-1022	1	0	Log2(OR)	336	2894	0	0	0	-1	0	1	KYCG.EPICv2.TFBS.20220921	DACOR1	0
164	-1022	1	0	Log2(OR)	336	1178	0	0	0	-1	0	1	KYCG.EPICv2.TFBS.20220921	DBP	0
165	-1022	1	0	Log2(OR)	336	30882	0	0	0	-1	0	1	KYCG.EPICv2.TFBS.20220921	DCP1A	0
166	-1022	1	0	Log2(OR)	336	12	0	0	0	-1	0	1	KYCG.EPICv2.TFBS.20220921	DDIT3	0
167	-1022	1	0	Log2(OR)	336	19	0	0	0	-1	0	1	KYCG.EPICv2.TFBS.20220921	DDX11	0
169	-1022	1	0	Log2(OR)	336	45472	0	0	0	-1	0	1	KYCG.EPICv2.TFBS.20220921	DDX21	0
171	-1022	1	0	Log2(OR)	336	11999	0	0	0	-1	0	1	KYCG.EPICv2.TFBS.20220921	DEAF1	0
173	-1022	1	0	Log2(OR)	336	8	0	0	0	-1	0	1	KYCG.EPICv2.TFBS.20220921	DICER1	0
175	-1022	1	0	Log2(OR)	336	23	0	0	0	-1	0	1	KYCG.EPICv2.TFBS.20220921	DKK1	0
178	-1022	1	0	Log2(OR)	336	1619	0	0	0	-1	0	1	KYCG.EPICv2.TFBS.20220921	DLX4	0
179	-1022	1	0	Log2(OR)	336	420	0	0	0	-1	0	1	KYCG.EPICv2.TFBS.20220921	DLX6	0
181	-1022	1	0	Log2(OR)	336	51	0	0	0	-1	0	1	KYCG.EPICv2.TFBS.20220921	DMRT1	0
182	-1022	1	0	Log2(OR)	336	8	0	0	0	-1	0	1	KYCG.EPICv2.TFBS.20220921	DMRT2	0
186	-1022	1	0	Log2(OR)	336	405	0	0	0	-1	0	1	KYCG.EPICv2.TFBS.20220921	DOT1L	0
190	-1022	1	0	Log2(OR)	336	3024	0	0	0	-1	0	1	KYCG.EPICv2.TFBS.20220921	DR1	0
192	-1022	1	0	Log2(OR)	336	7406	0	0	0	-1	0	1	KYCG.EPICv2.TFBS.20220921	DROSHA	0
194	-1022	1	0	Log2(OR)	336	3144	0	0	0	-1	0	1	KYCG.EPICv2.TFBS.20220921	DYRK1A	0
195	-1022	1	0	Log2(OR)	336	55917	0	0	0	-1	0	1	KYCG.EPICv2.TFBS.20220921	E2F1	0
205	-1022	1	0	Log2(OR)	336	434	0	0	0	-1	0	1	KYCG.EPICv2.TFBS.20220921	EBNA1BP2	0
208	-1022	1	0	Log2(OR)	336	56	0	0	0	-1	0	1	KYCG.EPICv2.TFBS.20220921	EBNA3A	0
211	-1022	1	0	Log2(OR)	336	45	0	0	0	-1	0	1	KYCG.EPICv2.TFBS.20220921	EGFA-T1	0
212	-1022	1	0	Log2(OR)	336	192	0	0	0	-1	0	1	KYCG.EPICv2.TFBS.20220921	EGFR	0
220	-1022	1	0	Log2(OR)	336	9612	0	0	0	-1	0	1	KYCG.EPICv2.TFBS.20220921	ELF2	0
222	-1022	1	0	Log2(OR)	336	8	0	0	0	-1	0	1	KYCG.EPICv2.TFBS.20220921	ELF4	0
225	-1022	1	0	Log2(OR)	336	26762	0	0	0	-1	0	1	KYCG.EPICv2.TFBS.20220921	ELK3	0
227	-1022	1	0	Log2(OR)	336	583	0	0	0	-1	0	1	KYCG.EPICv2.TFBS.20220921	ELL	0
230	-1022	1	0	Log2(OR)	336	82841	0	0	0	-1	0	1	KYCG.EPICv2.TFBS.20220921	EMX1	0
236	-1022	1	0	Log2(OR)	336	5129	0	0	0	-1	0	1	KYCG.EPICv2.TFBS.20220921	EPO	0
239	-1022	1	0	Log2(OR)	336	23653	0	0	0	-1	0	1	KYCG.EPICv2.TFBS.20220921	ERCC6	0
252	-1022	1	0	Log2(OR)	336	2	0	0	0	-1	0	1	KYCG.EPICv2.TFBS.20220921	EVX1	0
254	-1022	1	0	Log2(OR)	336	52293	0	0	0	-1	0	1	KYCG.EPICv2.TFBS.20220921	EZH1	0
255	-1022	1	0	Log2(OR)	336	39384	0	0	0	-1	0	1	KYCG.EPICv2.TFBS.20220921	EZH2	0
256	-1022	1	0	Log2(OR)	336	11	0	0	0	-1	0	1	KYCG.EPICv2.TFBS.20220921	F2RL1	0
260	-1022	1	0	Log2(OR)	336	2	0	0	0	-1	0	1	KYCG.EPICv2.TFBS.20220921	FASN	0
261	-1022	1	0	Log2(OR)	336	6	0	0	0	-1	0	1	KYCG.EPICv2.TFBS.20220921	FERD3L	0
264	-1022	1	0	Log2(OR)	336	92950	0	0	0	-1	0	1	KYCG.EPICv2.TFBS.20220921	FGFR1	0
271	-1022	1	0	Log2(OR)	336	3	0	0	0	-1	0	1	KYCG.EPICv2.TFBS.20220921	FOXC1	0
273	-1022	1	0	Log2(OR)	336	9	0	0	0	-1	0	1	KYCG.EPICv2.TFBS.20220921	FOXD3	0
274	-1022	1	0	Log2(OR)	336	3	0	0	0	-1	0	1	KYCG.EPICv2.TFBS.20220921	FOXF1	0
275	-1022	1	0	Log2(OR)	336	8	0	0	0	-1	0	1	KYCG.EPICv2.TFBS.20220921	FOXF2	0
279	-1022	1	0	Log2(OR)	336	41946	0	0	0	-1	0	1	KYCG.EPICv2.TFBS.20220921	FOXK1	0
282	-1022	1	0	Log2(OR)	336	777	0	0	0	-1	0	1	KYCG.EPICv2.TFBS.20220921	FOXN3	0
285	-1022	1	0	Log2(OR)	336	41	0	0	0	-1	0	1	KYCG.EPICv2.TFBS.20220921	FOXO4	0
289	-1022	1	0	Log2(OR)	336	108	0	0	0	-1	0	1	KYCG.EPICv2.TFBS.20220921	FOXQ1	0
290	-1022	1	0	Log2(OR)	336	50	0	0	0	-1	0	1	KYCG.EPICv2.TFBS.20220921	FOXR2	0
292	-1022	1	0	Log2(OR)	336	7178	0	0	0	-1	0	1	KYCG.EPICv2.TFBS.20220921	FXR1	0
296	-1022	1	0	Log2(OR)	336	86	0	0	0	-1	0	1	KYCG.EPICv2.TFBS.20220921	GAPDH	0
304	-1022	1	0	Log2(OR)	336	36	0	0	0	-1	0	1	KYCG.EPICv2.TFBS.20220921	GCG	0
306	-1022	1	0	Log2(OR)	336	8	0	0	0	-1	0	1	KYCG.EPICv2.TFBS.20220921	GLI1	0
308	-1022	1	0	Log2(OR)	336	166	0	0	0	-1	0	1	KYCG.EPICv2.TFBS.20220921	GLI3	0
309	-1022	1	0	Log2(OR)	336	23402	0	0	0	-1	0	1	KYCG.EPICv2.TFBS.20220921	GLI4	0
312	-1022	1	0	Log2(OR)	336	1092	0	0	0	-1	0	1	KYCG.EPICv2.TFBS.20220921	GLIS3	0
314	-1022	1	0	Log2(OR)	336	7715	0	0	0	-1	0	1	KYCG.EPICv2.TFBS.20220921	GMEB1	0
315	-1022	1	0	Log2(OR)	336	37751	0	0	0	-1	0	1	KYCG.EPICv2.TFBS.20220921	GMEB2	0
316	-1022	1	0	Log2(OR)	336	11438	0	0	0	-1	0	1	KYCG.EPICv2.TFBS.20220921	GPS2	0
318	-1022	1	0	Log2(OR)	336	3483	0	0	0	-1	0	1	KYCG.EPICv2.TFBS.20220921	GRHL1	0
322	-1022	1	0	Log2(OR)	336	4142	0	0	0	-1	0	1	KYCG.EPICv2.TFBS.20220921	GRP20	0
328	-1022	1	0	Log2(OR)	336	28	0	0	0	-1	0	1	KYCG.EPICv2.TFBS.20220921	GTF3A	0
329	-1022	1	0	Log2(OR)	336	892	0	0	0	-1	0	1	KYCG.EPICv2.TFBS.20220921	GTF3C1	0
333	-1022	1	0	Log2(OR)	336	3	0	0	0	-1	0	1	KYCG.EPICv2.TFBS.20220921	GZF1	0
336	-1022	1	0	Log2(OR)	336	1088	0	0	0	-1	0	1	KYCG.EPICv2.TFBS.20220921	H3F3B	0
337	-1022	1	0	Log2(OR)	336	192	0	0	0	-1	0	1	KYCG.EPICv2.TFBS.20220921	H3Pan	0
338	-1022	1	0	Log2(OR)	336	199	0	0	0	-1	0	1	KYCG.EPICv2.TFBS.20220921	HAND1	0
339	-1022	1	0	Log2(OR)	336	2145	0	0	0	-1	0	1	KYCG.EPICv2.TFBS.20220921	HAND2	0
340	-1022	1	0	Log2(OR)	336	28	0	0	0	-1	0	1	KYCG.EPICv2.TFBS.20220921	HBG1_HBG2	0
351	-1022	1	0	Log2(OR)	336	1895	0	0	0	-1	0	1	KYCG.EPICv2.TFBS.20220921	HECTD1	0
354	-1022	1	0	Log2(OR)	336	1342	0	0	0	-1	0	1	KYCG.EPICv2.TFBS.20220921	HES4	0
355	-1022	1	0	Log2(OR)	336	3	0	0	0	-1	0	1	KYCG.EPICv2.TFBS.20220921	HES5	0
356	-1022	1	0	Log2(OR)	336	2	0	0	0	-1	0	1	KYCG.EPICv2.TFBS.20220921	HES7	0
357	-1022	1	0	Log2(OR)	336	4	0	0	0	-1	0	1	KYCG.EPICv2.TFBS.20220921	HESX1	0
360	-1022	1	0	Log2(OR)	336	2287	0	0	0	-1	0	1	KYCG.EPICv2.TFBS.20220921	HEYL	0
363	-1022	1	0	Log2(OR)	336	2	0	0	0	-1	0	1	KYCG.EPICv2.TFBS.20220921	HIC2	0
367	-1022	1	0	Log2(OR)	336	83	0	0	0	-1	0	1	KYCG.EPICv2.TFBS.20220921	HIST1H1B	0
368	-1022	1	0	Log2(OR)	336	40	0	0	0	-1	0	1	KYCG.EPICv2.TFBS.20220921	HIVEP1	0
369	-1022	1	0	Log2(OR)	336	20	0	0	0	-1	0	1	KYCG.EPICv2.TFBS.20220921	HIVEP3	0
370	-1022	1	0	Log2(OR)	336	2274	0	0	0	-1	0	1	KYCG.EPICv2.TFBS.20220921	HJURP	0
371	-1022	1	0	Log2(OR)	336	174	0	0	0	-1	0	1	KYCG.EPICv2.TFBS.20220921	HKR1	0
376	-1022	1	0	Log2(OR)	336	1	0	0	0	-1	0	1	KYCG.EPICv2.TFBS.20220921	HMGA1	0
379	-1022	1	0	Log2(OR)	336	3	0	0	0	-1	0	1	KYCG.EPICv2.TFBS.20220921	HN1L	0
384	-1022	1	0	Log2(OR)	336	9	0	0	0	-1	0	1	KYCG.EPICv2.TFBS.20220921	HNRNPL	0
385	-1022	1	0	Log2(OR)	336	3545	0	0	0	-1	0	1	KYCG.EPICv2.TFBS.20220921	HNRNPLL	0
387	-1022	1	0	Log2(OR)	336	13720	0	0	0	-1	0	1	KYCG.EPICv2.TFBS.20220921	HOXA1	0
388	-1022	1	0	Log2(OR)	336	206	0	0	0	-1	0	1	KYCG.EPICv2.TFBS.20220921	HOXA10	0
389	-1022	1	0	Log2(OR)	336	1358	0	0	0	-1	0	1	KYCG.EPICv2.TFBS.20220921	HOXA11	0
390	-1022	1	0	Log2(OR)	336	2118	0	0	0	-1	0	1	KYCG.EPICv2.TFBS.20220921	HOXA13	0
391	-1022	1	0	Log2(OR)	336	1590	0	0	0	-1	0	1	KYCG.EPICv2.TFBS.20220921	HOXA2	0
393	-1022	1	0	Log2(OR)	336	660	0	0	0	-1	0	1	KYCG.EPICv2.TFBS.20220921	HOXA5	0
395	-1022	1	0	Log2(OR)	336	24	0	0	0	-1	0	1	KYCG.EPICv2.TFBS.20220921	HOXA7	0
397	-1022	1	0	Log2(OR)	336	3	0	0	0	-1	0	1	KYCG.EPICv2.TFBS.20220921	HOXB1	0
399	-1022	1	0	Log2(OR)	336	9	0	0	0	-1	0	1	KYCG.EPICv2.TFBS.20220921	HOXB2	0
400	-1022	1	0	Log2(OR)	336	167	0	0	0	-1	0	1	KYCG.EPICv2.TFBS.20220921	HOXB4	0
401	-1022	1	0	Log2(OR)	336	5	0	0	0	-1	0	1	KYCG.EPICv2.TFBS.20220921	HOXB5	0
402	-1022	1	0	Log2(OR)	336	657	0	0	0	-1	0	1	KYCG.EPICv2.TFBS.20220921	HOXB6	0
403	-1022	1	0	Log2(OR)	336	646	0	0	0	-1	0	1	KYCG.EPICv2.TFBS.20220921	HOXB7	0
404	-1022	1	0	Log2(OR)	336	6	0	0	0	-1	0	1	KYCG.EPICv2.TFBS.20220921	HOXB8	0
405	-1022	1	0	Log2(OR)	336	56	0	0	0	-1	0	1	KYCG.EPICv2.TFBS.20220921	HOXC11	0
406	-1022	1	0	Log2(OR)	336	40	0	0	0	-1	0	1	KYCG.EPICv2.TFBS.20220921	HOXC13	0
407	-1022	1	0	Log2(OR)	336	243	0	0	0	-1	0	1	KYCG.EPICv2.TFBS.20220921	HOXC6	0
408	-1022	1	0	Log2(OR)	336	569	0	0	0	-1	0	1	KYCG.EPICv2.TFBS.20220921	HOXC8	0
410	-1022	1	0	Log2(OR)	336	7	0	0	0	-1	0	1	KYCG.EPICv2.TFBS.20220921	HOXD1	0
411	-1022	1	0	Log2(OR)	336	34	0	0	0	-1	0	1	KYCG.EPICv2.TFBS.20220921	HOXD11	0
412	-1022	1	0	Log2(OR)	336	6	0	0	0	-1	0	1	KYCG.EPICv2.TFBS.20220921	HOXD13	0
413	-1022	1	0	Log2(OR)	336	5	0	0	0	-1	0	1	KYCG.EPICv2.TFBS.20220921	HOXD4	0
414	-1022	1	0	Log2(OR)	336	6	0	0	0	-1	0	1	KYCG.EPICv2.TFBS.20220921	HOXD9	0
415	-1022	1	0	Log2(OR)	336	11	0	0	0	-1	0	1	KYCG.EPICv2.TFBS.20220921	HP1BP3	0
417	-1022	1	0	Log2(OR)	336	769	0	0	0	-1	0	1	KYCG.EPICv2.TFBS.20220921	HSF2	0
418	-1022	1	0	Log2(OR)	336	70	0	0	0	-1	0	1	KYCG.EPICv2.TFBS.20220921	HSF4	0
420	-1022	1	0	Log2(OR)	336	2537	0	0	0	-1	0	1	KYCG.EPICv2.TFBS.20220921	ICE2	0
421	-1022	1	0	Log2(OR)	336	4	0	0	0	-1	0	1	KYCG.EPICv2.TFBS.20220921	ID1	0
422	-1022	1	0	Log2(OR)	336	24	0	0	0	-1	0	1	KYCG.EPICv2.TFBS.20220921	ID2	0
424	-1022	1	0	Log2(OR)	336	4	0	0	0	-1	0	1	KYCG.EPICv2.TFBS.20220921	ID4	0
425	-1022	1	0	Log2(OR)	336	4	0	0	0	-1	0	1	KYCG.EPICv2.TFBS.20220921	IGF1R	0
428	-1022	1	0	Log2(OR)	336	2	0	0	0	-1	0	1	KYCG.EPICv2.TFBS.20220921	IKZF5	0
429	-1022	1	0	Log2(OR)	336	253	0	0	0	-1	0	1	KYCG.EPICv2.TFBS.20220921	IL1RN	0
433	-1022	1	0	Log2(OR)	336	59652	0	0	0	-1	0	1	KYCG.EPICv2.TFBS.20220921	INO80	0
438	-1022	1	0	Log2(OR)	336	15194	0	0	0	-1	0	1	KYCG.EPICv2.TFBS.20220921	IRAK1	0
445	-1022	1	0	Log2(OR)	336	4	0	0	0	-1	0	1	KYCG.EPICv2.TFBS.20220921	IRF8	0
447	-1022	1	0	Log2(OR)	336	3	0	0	0	-1	0	1	KYCG.EPICv2.TFBS.20220921	IRX2	0
448	-1022	1	0	Log2(OR)	336	11	0	0	0	-1	0	1	KYCG.EPICv2.TFBS.20220921	IRX3	0
449	-1022	1	0	Log2(OR)	336	2	0	0	0	-1	0	1	KYCG.EPICv2.TFBS.20220921	IRX5	0
450	-1022	1	0	Log2(OR)	336	202	0	0	0	-1	0	1	KYCG.EPICv2.TFBS.20220921	ISL1	0
451	-1022	1	0	Log2(OR)	336	3	0	0	0	-1	0	1	KYCG.EPICv2.TFBS.20220921	ISL2	0
452	-1022	1	0	Log2(OR)	336	48076	0	0	0	-1	0	1	KYCG.EPICv2.TFBS.20220921	JARID2	0
453	-1022	1	0	Log2(OR)	336	2	0	0	0	-1	0	1	KYCG.EPICv2.TFBS.20220921	JAZF1	0
454	-1022	1	0	Log2(OR)	336	360	0	0	0	-1	0	1	KYCG.EPICv2.TFBS.20220921	JDP2	0
460	-1022	1	0	Log2(OR)	336	28	0	0	0	-1	0	1	KYCG.EPICv2.TFBS.20220921	KAT2A	0
461	-1022	1	0	Log2(OR)	336	9290	0	0	0	-1	0	1	KYCG.EPICv2.TFBS.20220921	KAT2B	0
462	-1022	1	0	Log2(OR)	336	37195	0	0	0	-1	0	1	KYCG.EPICv2.TFBS.20220921	KAT5	0
463	-1022	1	0	Log2(OR)	336	53057	0	0	0	-1	0	1	KYCG.EPICv2.TFBS.20220921	KAT7	0
465	-1022	1	0	Log2(OR)	336	9	0	0	0	-1	0	1	KYCG.EPICv2.TFBS.20220921	KCMF1	0
468	-1022	1	0	Log2(OR)	336	26758	0	0	0	-1	0	1	KYCG.EPICv2.TFBS.20220921	KDM2B	0
469	-1022	1	0	Log2(OR)	336	12342	0	0	0	-1	0	1	KYCG.EPICv2.TFBS.20220921	KDM3A	0
471	-1022	1	0	Log2(OR)	336	105367	0	0	0	-1	0	1	KYCG.EPICv2.TFBS.20220921	KDM4A	0
472	-1022	1	0	Log2(OR)	336	53194	0	0	0	-1	0	1	KYCG.EPICv2.TFBS.20220921	KDM4B	0
473	-1022	1	0	Log2(OR)	336	59462	0	0	0	-1	0	1	KYCG.EPICv2.TFBS.20220921	KDM4C	0
474	-1022	1	0	Log2(OR)	336	32021	0	0	0	-1	0	1	KYCG.EPICv2.TFBS.20220921	KDM5A	0
475	-1022	1	0	Log2(OR)	336	64399	0	0	0	-1	0	1	KYCG.EPICv2.TFBS.20220921	KDM5B	0
482	-1022	1	0	Log2(OR)	336	15677	0	0	0	-1	0	1	KYCG.EPICv2.TFBS.20220921	KLF12	0
499	-1022	1	0	Log2(OR)	336	28	0	0	0	-1	0	1	KYCG.EPICv2.TFBS.20220921	L3MBTL3	0
503	-1022	1	0	Log2(OR)	336	1	0	0	0	-1	0	1	KYCG.EPICv2.TFBS.20220921	LCOR	0
508	-1022	1	0	Log2(OR)	336	53	0	0	0	-1	0	1	KYCG.EPICv2.TFBS.20220921	LHX3	0
509	-1022	1	0	Log2(OR)	336	14	0	0	0	-1	0	1	KYCG.EPICv2.TFBS.20220921	LHX4	0
510	-1022	1	0	Log2(OR)	336	18	0	0	0	-1	0	1	KYCG.EPICv2.TFBS.20220921	LHX5	0
511	-1022	1	0	Log2(OR)	336	18	0	0	0	-1	0	1	KYCG.EPICv2.TFBS.20220921	LHX6	0
512	-1022	1	0	Log2(OR)	336	3379	0	0	0	-1	0	1	KYCG.EPICv2.TFBS.20220921	LIN9	0
517	-1022	1	0	Log2(OR)	336	8642	0	0	0	-1	0	1	KYCG.EPICv2.TFBS.20220921	LMTK3	0
518	-1022	1	0	Log2(OR)	336	42	0	0	0	-1	0	1	KYCG.EPICv2.TFBS.20220921	LMX1B	0
519	-1022	1	0	Log2(OR)	336	3	0	0	0	-1	0	1	KYCG.EPICv2.TFBS.20220921	LOXL1	0
520	-1022	1	0	Log2(OR)	336	352	0	0	0	-1	0	1	KYCG.EPICv2.TFBS.20220921	LRWD1	0
523	-1022	1	0	Log2(OR)	336	7840	0	0	0	-1	0	1	KYCG.EPICv2.TFBS.20220921	MAFB	0
527	-1022	1	0	Log2(OR)	336	4438	0	0	0	-1	0	1	KYCG.EPICv2.TFBS.20220921	MAML3	0
528	-1022	1	0	Log2(OR)	336	22	0	0	0	-1	0	1	KYCG.EPICv2.TFBS.20220921	MAP1LC3A	0
529	-1022	1	0	Log2(OR)	336	97	0	0	0	-1	0	1	KYCG.EPICv2.TFBS.20220921	MAP2K1	0
535	-1022	1	0	Log2(OR)	336	71051	0	0	0	-1	0	1	KYCG.EPICv2.TFBS.20220921	MBD2	0
537	-1022	1	0	Log2(OR)	336	428	0	0	0	-1	0	1	KYCG.EPICv2.TFBS.20220921	MBD3L2	0
539	-1022	1	0	Log2(OR)	336	37977	0	0	0	-1	0	1	KYCG.EPICv2.TFBS.20220921	MBOAT4	0
542	-1022	1	0	Log2(OR)	336	10975	0	0	0	-1	0	1	KYCG.EPICv2.TFBS.20220921	MCM3	0
543	-1022	1	0	Log2(OR)	336	202	0	0	0	-1	0	1	KYCG.EPICv2.TFBS.20220921	MCM5	0
545	-1022	1	0	Log2(OR)	336	33676	0	0	0	-1	0	1	KYCG.EPICv2.TFBS.20220921	MCRS1	0
546	-1022	1	0	Log2(OR)	336	53	0	0	0	-1	0	1	KYCG.EPICv2.TFBS.20220921	MDM2	0
556	-1022	1	0	Log2(OR)	336	34	0	0	0	-1	0	1	KYCG.EPICv2.TFBS.20220921	MEIS2	0
557	-1022	1	0	Log2(OR)	336	180	0	0	0	-1	0	1	KYCG.EPICv2.TFBS.20220921	MEIS3	0
558	-1022	1	0	Log2(OR)	336	27683	0	0	0	-1	0	1	KYCG.EPICv2.TFBS.20220921	MEN1	0
559	-1022	1	0	Log2(OR)	336	4	0	0	0	-1	0	1	KYCG.EPICv2.TFBS.20220921	MEOX2	0
560	-1022	1	0	Log2(OR)	336	370	0	0	0	-1	0	1	KYCG.EPICv2.TFBS.20220921	MEPCE	0
562	-1022	1	0	Log2(OR)	336	104	0	0	0	-1	0	1	KYCG.EPICv2.TFBS.20220921	METTL3	0
566	-1022	1	0	Log2(OR)	336	7	0	0	0	-1	0	1	KYCG.EPICv2.TFBS.20220921	MIXL1	0
567	-1022	1	0	Log2(OR)	336	7728	0	0	0	-1	0	1	KYCG.EPICv2.TFBS.20220921	MKL1	0
573	-1022	1	0	Log2(OR)	336	453	0	0	0	-1	0	1	KYCG.EPICv2.TFBS.20220921	MPHOSPH8	0
575	-1022	1	0	Log2(OR)	336	11	0	0	0	-1	0	1	KYCG.EPICv2.TFBS.20220921	MSC	0
577	-1022	1	0	Log2(OR)	336	11	0	0	0	-1	0	1	KYCG.EPICv2.TFBS.20220921	MSX2	0
580	-1022	1	0	Log2(OR)	336	17	0	0	0	-1	0	1	KYCG.EPICv2.TFBS.20220921	MTF1	0
581	-1022	1	0	Log2(OR)	336	2296	0	0	0	-1	0	1	KYCG.EPICv2.TFBS.20220921	MTOR	0
582	-1022	1	0	Log2(OR)	336	496	0	0	0	-1	0	1	KYCG.EPICv2.TFBS.20220921	MXD1	0
583	-1022	1	0	Log2(OR)	336	5513	0	0	0	-1	0	1	KYCG.EPICv2.TFBS.20220921	MXD3	0
586	-1022	1	0	Log2(OR)	336	10	0	0	0	-1	0	1	KYCG.EPICv2.TFBS.20220921	MYBL1	0
591	-1022	1	0	Log2(OR)	336	21	0	0	0	-1	0	1	KYCG.EPICv2.TFBS.20220921	MYF6	0
596	-1022	1	0	Log2(OR)	336	308	0	0	0	-1	0	1	KYCG.EPICv2.TFBS.20220921	MYT1	0
597	-1022	1	0	Log2(OR)	336	1244	0	0	0	-1	0	1	KYCG.EPICv2.TFBS.20220921	MZF1	0
602	-1022	1	0	Log2(OR)	336	70887	0	0	0	-1	0	1	KYCG.EPICv2.TFBS.20220921	NCAPH2	0
604	-1022	1	0	Log2(OR)	336	7	0	0	0	-1	0	1	KYCG.EPICv2.TFBS.20220921	NCOA3	0
605	-1022	1	0	Log2(OR)	336	317	0	0	0	-1	0	1	KYCG.EPICv2.TFBS.20220921	NCOA4	0
608	-1022	1	0	Log2(OR)	336	62522	0	0	0	-1	0	1	KYCG.EPICv2.TFBS.20220921	NELFA	0
611	-1022	1	0	Log2(OR)	336	7	0	0	0	-1	0	1	KYCG.EPICv2.TFBS.20220921	NEUROD2	0
613	-1022	1	0	Log2(OR)	336	17	0	0	0	-1	0	1	KYCG.EPICv2.TFBS.20220921	NEUROG3	0
614	-1022	1	0	Log2(OR)	336	16887	0	0	0	-1	0	1	KYCG.EPICv2.TFBS.20220921	NFAT5	0
617	-1022	1	0	Log2(OR)	336	7	0	0	0	-1	0	1	KYCG.EPICv2.TFBS.20220921	NFATC4	0
621	-1022	1	0	Log2(OR)	336	7	0	0	0	-1	0	1	KYCG.EPICv2.TFBS.20220921	NFE2L3	0
623	-1022	1	0	Log2(OR)	336	5	0	0	0	-1	0	1	KYCG.EPICv2.TFBS.20220921	NFIB	0
628	-1022	1	0	Log2(OR)	336	110	0	0	0	-1	0	1	KYCG.EPICv2.TFBS.20220921	NFKBIA	0
633	-1022	1	0	Log2(OR)	336	5	0	0	0	-1	0	1	KYCG.EPICv2.TFBS.20220921	NHLH1	0
637	-1022	1	0	Log2(OR)	336	3148	0	0	0	-1	0	1	KYCG.EPICv2.TFBS.20220921	NKX2-2	0
638	-1022	1	0	Log2(OR)	336	4	0	0	0	-1	0	1	KYCG.EPICv2.TFBS.20220921	NKX2-3	0
639	-1022	1	0	Log2(OR)	336	229	0	0	0	-1	0	1	KYCG.EPICv2.TFBS.20220921	NKX2-5	0
640	-1022	1	0	Log2(OR)	336	53	0	0	0	-1	0	1	KYCG.EPICv2.TFBS.20220921	NKX2-8	0
642	-1022	1	0	Log2(OR)	336	7	0	0	0	-1	0	1	KYCG.EPICv2.TFBS.20220921	NKX6-1	0
644	-1022	1	0	Log2(OR)	336	2682	0	0	0	-1	0	1	KYCG.EPICv2.TFBS.20220921	NONO	0
646	-1022	1	0	Log2(OR)	336	950	0	0	0	-1	0	1	KYCG.EPICv2.TFBS.20220921	NOTCH3	0
648	-1022	1	0	Log2(OR)	336	9810	0	0	0	-1	0	1	KYCG.EPICv2.TFBS.20220921	NR0B1	0
649	-1022	1	0	Log2(OR)	336	525	0	0	0	-1	0	1	KYCG.EPICv2.TFBS.20220921	NR0B2	0
650	-1022	1	0	Log2(OR)	336	4	0	0	0	-1	0	1	KYCG.EPICv2.TFBS.20220921	NR1D1	0
653	-1022	1	0	Log2(OR)	336	5	0	0	0	-1	0	1	KYCG.EPICv2.TFBS.20220921	NR1I2	0
655	-1022	1	0	Log2(OR)	336	4	0	0	0	-1	0	1	KYCG.EPICv2.TFBS.20220921	NR2E3	0
660	-1022	1	0	Log2(OR)	336	921	0	0	0	-1	0	1	KYCG.EPICv2.TFBS.20220921	NR3C2	0
662	-1022	1	0	Log2(OR)	336	12	0	0	0	-1	0	1	KYCG.EPICv2.TFBS.20220921	NR4A2	0
665	-1022	1	0	Log2(OR)	336	1905	0	0	0	-1	0	1	KYCG.EPICv2.TFBS.20220921	NUP153	0
666	-1022	1	0	Log2(OR)	336	2965	0	0	0	-1	0	1	KYCG.EPICv2.TFBS.20220921	NUP98	0
667	-1022	1	0	Log2(OR)	336	1644	0	0	0	-1	0	1	KYCG.EPICv2.TFBS.20220921	NUP98-HOXA9	0
668	-1022	1	0	Log2(OR)	336	77237	0	0	0	-1	0	1	KYCG.EPICv2.TFBS.20220921	OGT	0
669	-1022	1	0	Log2(OR)	336	4656	0	0	0	-1	0	1	KYCG.EPICv2.TFBS.20220921	ORC1	0
672	-1022	1	0	Log2(OR)	336	4	0	0	0	-1	0	1	KYCG.EPICv2.TFBS.20220921	OTX1	0
674	-1022	1	0	Log2(OR)	336	2571	0	0	0	-1	0	1	KYCG.EPICv2.TFBS.20220921	OVOL2	0
676	-1022	1	0	Log2(OR)	336	50209	0	0	0	-1	0	1	KYCG.EPICv2.TFBS.20220921	PAF1	0
677	-1022	1	0	Log2(OR)	336	343	0	0	0	-1	0	1	KYCG.EPICv2.TFBS.20220921	PALB2	0
678	-1022	1	0	Log2(OR)	336	447	0	0	0	-1	0	1	KYCG.EPICv2.TFBS.20220921	PARP1	0
680	-1022	1	0	Log2(OR)	336	3	0	0	0	-1	0	1	KYCG.EPICv2.TFBS.20220921	PAX2	0
681	-1022	1	0	Log2(OR)	336	2102	0	0	0	-1	0	1	KYCG.EPICv2.TFBS.20220921	PAX3	0
684	-1022	1	0	Log2(OR)	336	55	0	0	0	-1	0	1	KYCG.EPICv2.TFBS.20220921	PAX8	0
688	-1022	1	0	Log2(OR)	336	5	0	0	0	-1	0	1	KYCG.EPICv2.TFBS.20220921	PCF11	0
689	-1022	1	0	Log2(OR)	336	138383	0	0	0	-1	0	1	KYCG.EPICv2.TFBS.20220921	PCGF1	0
691	-1022	1	0	Log2(OR)	336	12	0	0	0	-1	0	1	KYCG.EPICv2.TFBS.20220921	PCGF5	0
692	-1022	1	0	Log2(OR)	336	167	0	0	0	-1	0	1	KYCG.EPICv2.TFBS.20220921	PCGF6	0
695	-1022	1	0	Log2(OR)	336	1	0	0	0	-1	0	1	KYCG.EPICv2.TFBS.20220921	PGBD5	0
697	-1022	1	0	Log2(OR)	336	37858	0	0	0	-1	0	1	KYCG.EPICv2.TFBS.20220921	PHF2	0
698	-1022	1	0	Log2(OR)	336	846	0	0	0	-1	0	1	KYCG.EPICv2.TFBS.20220921	PHF20	0
699	-1022	1	0	Log2(OR)	336	2739	0	0	0	-1	0	1	KYCG.EPICv2.TFBS.20220921	PHF6	0
704	-1022	1	0	Log2(OR)	336	1530	0	0	0	-1	0	1	KYCG.EPICv2.TFBS.20220921	PIAS4	0
705	-1022	1	0	Log2(OR)	336	28	0	0	0	-1	0	1	KYCG.EPICv2.TFBS.20220921	PITX1	0
708	-1022	1	0	Log2(OR)	336	12	0	0	0	-1	0	1	KYCG.EPICv2.TFBS.20220921	PLAG1	0
709	-1022	1	0	Log2(OR)	336	132	0	0	0	-1	0	1	KYCG.EPICv2.TFBS.20220921	PLRG1	0
712	-1022	1	0	Log2(OR)	336	23	0	0	0	-1	0	1	KYCG.EPICv2.TFBS.20220921	POLB	0
713	-1022	1	0	Log2(OR)	336	58529	0	0	0	-1	0	1	KYCG.EPICv2.TFBS.20220921	POLR2A	0
714	-1022	1	0	Log2(OR)	336	70549	0	0	0	-1	0	1	KYCG.EPICv2.TFBS.20220921	POLR2AphosphoS5	0
720	-1022	1	0	Log2(OR)	336	834	0	0	0	-1	0	1	KYCG.EPICv2.TFBS.20220921	POLR3G	0
721	-1022	1	0	Log2(OR)	336	232	0	0	0	-1	0	1	KYCG.EPICv2.TFBS.20220921	POLR3GL	0
722	-1022	1	0	Log2(OR)	336	4341	0	0	0	-1	0	1	KYCG.EPICv2.TFBS.20220921	POU2F1	0
724	-1022	1	0	Log2(OR)	336	9397	0	0	0	-1	0	1	KYCG.EPICv2.TFBS.20220921	POU3F2	0
726	-1022	1	0	Log2(OR)	336	25	0	0	0	-1	0	1	KYCG.EPICv2.TFBS.20220921	PPARA	0
735	-1022	1	0	Log2(OR)	336	339	0	0	0	-1	0	1	KYCG.EPICv2.TFBS.20220921	PRDM12	0
736	-1022	1	0	Log2(OR)	336	12516	0	0	0	-1	0	1	KYCG.EPICv2.TFBS.20220921	PRDM14	0
738	-1022	1	0	Log2(OR)	336	7	0	0	0	-1	0	1	KYCG.EPICv2.TFBS.20220921	PRDM4	0
740	-1022	1	0	Log2(OR)	336	73	0	0	0	-1	0	1	KYCG.EPICv2.TFBS.20220921	PRDM9	0
745	-1022	1	0	Log2(OR)	336	3085	0	0	0	-1	0	1	KYCG.EPICv2.TFBS.20220921	PRPF4	0
747	-1022	1	0	Log2(OR)	336	376	0	0	0	-1	0	1	KYCG.EPICv2.TFBS.20220921	PSMD1	0
748	-1022	1	0	Log2(OR)	336	239	0	0	0	-1	0	1	KYCG.EPICv2.TFBS.20220921	PTPA	0
749	-1022	1	0	Log2(OR)	336	16545	0	0	0	-1	0	1	KYCG.EPICv2.TFBS.20220921	PTPN11	0
752	-1022	1	0	Log2(OR)	336	10	0	0	0	-1	0	1	KYCG.EPICv2.TFBS.20220921	PWWP2A	0
754	-1022	1	0	Log2(OR)	336	3503	0	0	0	-1	0	1	KYCG.EPICv2.TFBS.20220921	RAC3	0
757	-1022	1	0	Log2(OR)	336	846	0	0	0	-1	0	1	KYCG.EPICv2.TFBS.20220921	RAG1	0
761	-1022	1	0	Log2(OR)	336	29	0	0	0	-1	0	1	KYCG.EPICv2.TFBS.20220921	RAX2	0
763	-1022	1	0	Log2(OR)	336	876	0	0	0	-1	0	1	KYCG.EPICv2.TFBS.20220921	RBAK	0
764	-1022	1	0	Log2(OR)	336	66950	0	0	0	-1	0	1	KYCG.EPICv2.TFBS.20220921	RBBP5	0
765	-1022	1	0	Log2(OR)	336	12122	0	0	0	-1	0	1	KYCG.EPICv2.TFBS.20220921	RBCK1	0
768	-1022	1	0	Log2(OR)	336	17740	0	0	0	-1	0	1	KYCG.EPICv2.TFBS.20220921	RBP2	0
777	-1022	1	0	Log2(OR)	336	13525	0	0	0	-1	0	1	KYCG.EPICv2.TFBS.20220921	RFX2	0
779	-1022	1	0	Log2(OR)	336	717	0	0	0	-1	0	1	KYCG.EPICv2.TFBS.20220921	RFX7	0
781	-1022	1	0	Log2(OR)	336	126	0	0	0	-1	0	1	KYCG.EPICv2.TFBS.20220921	RLF	0
783	-1022	1	0	Log2(OR)	336	1014	0	0	0	-1	0	1	KYCG.EPICv2.TFBS.20220921	RORA	0
784	-1022	1	0	Log2(OR)	336	89	0	0	0	-1	0	1	KYCG.EPICv2.TFBS.20220921	RPA1	0
785	-1022	1	0	Log2(OR)	336	633	0	0	0	-1	0	1	KYCG.EPICv2.TFBS.20220921	RPA2	0
792	-1022	1	0	Log2(OR)	336	4295	0	0	0	-1	0	1	KYCG.EPICv2.TFBS.20220921	RUVBL2	0
795	-1022	1	0	Log2(OR)	336	102753	0	0	0	-1	0	1	KYCG.EPICv2.TFBS.20220921	RYBP	0
796	-1022	1	0	Log2(OR)	336	569	0	0	0	-1	0	1	KYCG.EPICv2.TFBS.20220921	SALL4	0
799	-1022	1	0	Log2(OR)	336	26368	0	0	0	-1	0	1	KYCG.EPICv2.TFBS.20220921	SCML2	0
802	-1022	1	0	Log2(OR)	336	731	0	0	0	-1	0	1	KYCG.EPICv2.TFBS.20220921	SETBP1	0
806	-1022	1	0	Log2(OR)	336	1504	0	0	0	-1	0	1	KYCG.EPICv2.TFBS.20220921	SF1	0
807	-1022	1	0	Log2(OR)	336	2678	0	0	0	-1	0	1	KYCG.EPICv2.TFBS.20220921	SFMBT1	0
808	-1022	1	0	Log2(OR)	336	6309	0	0	0	-1	0	1	KYCG.EPICv2.TFBS.20220921	SFPQ	0
809	-1022	1	0	Log2(OR)	336	65354	0	0	0	-1	0	1	KYCG.EPICv2.TFBS.20220921	SIN3A	0
811	-1022	1	0	Log2(OR)	336	6	0	0	0	-1	0	1	KYCG.EPICv2.TFBS.20220921	SIRT3	0
815	-1022	1	0	Log2(OR)	336	1557	0	0	0	-1	0	1	KYCG.EPICv2.TFBS.20220921	SIX4	0
824	-1022	1	0	Log2(OR)	336	35	0	0	0	-1	0	1	KYCG.EPICv2.TFBS.20220921	SMARCA1	0
834	-1022	1	0	Log2(OR)	336	21	0	0	0	-1	0	1	KYCG.EPICv2.TFBS.20220921	SMC4	0
835	-1022	1	0	Log2(OR)	336	376	0	0	0	-1	0	1	KYCG.EPICv2.TFBS.20220921	SMN1	0
836	-1022	1	0	Log2(OR)	336	161	0	0	0	-1	0	1	KYCG.EPICv2.TFBS.20220921	SNAI1	0
838	-1022	1	0	Log2(OR)	336	5679	0	0	0	-1	0	1	KYCG.EPICv2.TFBS.20220921	SNAPC1	0
839	-1022	1	0	Log2(OR)	336	266	0	0	0	-1	0	1	KYCG.EPICv2.TFBS.20220921	SNAPC2	0
840	-1022	1	0	Log2(OR)	336	183	0	0	0	-1	0	1	KYCG.EPICv2.TFBS.20220921	SNAPC4	0
841	-1022	1	0	Log2(OR)	336	248	0	0	0	-1	0	1	KYCG.EPICv2.TFBS.20220921	SNAPC5	0
843	-1022	1	0	Log2(OR)	336	599	0	0	0	-1	0	1	KYCG.EPICv2.TFBS.20220921	SNRNP70	0
844	-1022	1	0	Log2(OR)	336	3202	0	0	0	-1	0	1	KYCG.EPICv2.TFBS.20220921	SON	0
845	-1022	1	0	Log2(OR)	336	2214	0	0	0	-1	0	1	KYCG.EPICv2.TFBS.20220921	SOX10	0
848	-1022	1	0	Log2(OR)	336	86	0	0	0	-1	0	1	KYCG.EPICv2.TFBS.20220921	SOX15	0
849	-1022	1	0	Log2(OR)	336	542	0	0	0	-1	0	1	KYCG.EPICv2.TFBS.20220921	SOX17	0
851	-1022	1	0	Log2(OR)	336	73	0	0	0	-1	0	1	KYCG.EPICv2.TFBS.20220921	SOX3	0
854	-1022	1	0	Log2(OR)	336	63679	0	0	0	-1	0	1	KYCG.EPICv2.TFBS.20220921	SP1	0
863	-1022	1	0	Log2(OR)	336	9261	0	0	0	-1	0	1	KYCG.EPICv2.TFBS.20220921	SPIN1	0
869	-1022	1	0	Log2(OR)	336	777	0	0	0	-1	0	1	KYCG.EPICv2.TFBS.20220921	SRPK1	0
870	-1022	1	0	Log2(OR)	336	10	0	0	0	-1	0	1	KYCG.EPICv2.TFBS.20220921	SRPK2	0
871	-1022	1	0	Log2(OR)	336	6994	0	0	0	-1	0	1	KYCG.EPICv2.TFBS.20220921	SRSF3	0
876	-1022	1	0	Log2(OR)	336	256	0	0	0	-1	0	1	KYCG.EPICv2.TFBS.20220921	STAG2	0
887	-1022	1	0	Log2(OR)	336	2902	0	0	0	-1	0	1	KYCG.EPICv2.TFBS.20220921	SUPT20H	0
888	-1022	1	0	Log2(OR)	336	64575	0	0	0	-1	0	1	KYCG.EPICv2.TFBS.20220921	SUPT5H	0
889	-1022	1	0	Log2(OR)	336	50087	0	0	0	-1	0	1	KYCG.EPICv2.TFBS.20220921	SUZ12	0
890	-1022	1	0	Log2(OR)	336	941	0	0	0	-1	0	1	KYCG.EPICv2.TFBS.20220921	SVIL	0
892	-1022	1	0	Log2(OR)	336	62420	0	0	0	-1	0	1	KYCG.EPICv2.TFBS.20220921	TAF1	0
893	-1022	1	0	Log2(OR)	336	2	0	0	0	-1	0	1	KYCG.EPICv2.TFBS.20220921	TAF15	0
896	-1022	1	0	Log2(OR)	336	18600	0	0	0	-1	0	1	KYCG.EPICv2.TFBS.20220921	TAFII	0
898	-1022	1	0	Log2(OR)	336	147	0	0	0	-1	0	1	KYCG.EPICv2.TFBS.20220921	TALE	0
902	-1022	1	0	Log2(OR)	336	50680	0	0	0	-1	0	1	KYCG.EPICv2.TFBS.20220921	TBL1X	0
906	-1022	1	0	Log2(OR)	336	78	0	0	0	-1	0	1	KYCG.EPICv2.TFBS.20220921	TBX3	0
914	-1022	1	0	Log2(OR)	336	22	0	0	0	-1	0	1	KYCG.EPICv2.TFBS.20220921	TCFL5	0
915	-1022	1	0	Log2(OR)	336	11162	0	0	0	-1	0	1	KYCG.EPICv2.TFBS.20220921	TCOF1	0
916	-1022	1	0	Log2(OR)	336	4015	0	0	0	-1	0	1	KYCG.EPICv2.TFBS.20220921	TDRD3	0
918	-1022	1	0	Log2(OR)	336	2172	0	0	0	-1	0	1	KYCG.EPICv2.TFBS.20220921	TEAD1_TEAD4	0
924	-1022	1	0	Log2(OR)	336	817	0	0	0	-1	0	1	KYCG.EPICv2.TFBS.20220921	TERT	0
925	-1022	1	0	Log2(OR)	336	31264	0	0	0	-1	0	1	KYCG.EPICv2.TFBS.20220921	TET1	0
926	-1022	1	0	Log2(OR)	336	44489	0	0	0	-1	0	1	KYCG.EPICv2.TFBS.20220921	TET2	0
928	-1022	1	0	Log2(OR)	336	50	0	0	0	-1	0	1	KYCG.EPICv2.TFBS.20220921	TFAM	0
932	-1022	1	0	Log2(OR)	336	63	0	0	0	-1	0	1	KYCG.EPICv2.TFBS.20220921	TFCP2	0
934	-1022	1	0	Log2(OR)	336	9	0	0	0	-1	0	1	KYCG.EPICv2.TFBS.20220921	TFDP2	0
935	-1022	1	0	Log2(OR)	336	15	0	0	0	-1	0	1	KYCG.EPICv2.TFBS.20220921	TFE3	0
936	-1022	1	0	Log2(OR)	336	7	0	0	0	-1	0	1	KYCG.EPICv2.TFBS.20220921	TFEB	0
937	-1022	1	0	Log2(OR)	336	2	0	0	0	-1	0	1	KYCG.EPICv2.TFBS.20220921	TGIF1	0
939	-1022	1	0	Log2(OR)	336	48203	0	0	0	-1	0	1	KYCG.EPICv2.TFBS.20220921	THAP1	0
940	-1022	1	0	Log2(OR)	336	9394	0	0	0	-1	0	1	KYCG.EPICv2.TFBS.20220921	THAP11	0
941	-1022	1	0	Log2(OR)	336	10	0	0	0	-1	0	1	KYCG.EPICv2.TFBS.20220921	THAP4	0
944	-1022	1	0	Log2(OR)	336	5	0	0	0	-1	0	1	KYCG.EPICv2.TFBS.20220921	TOE1	0
946	-1022	1	0	Log2(OR)	336	552	0	0	0	-1	0	1	KYCG.EPICv2.TFBS.20220921	TOP2B	0
947	-1022	1	0	Log2(OR)	336	358	0	0	0	-1	0	1	KYCG.EPICv2.TFBS.20220921	TOX4	0
951	-1022	1	0	Log2(OR)	336	43913	0	0	0	-1	0	1	KYCG.EPICv2.TFBS.20220921	TRAF7	0
956	-1022	1	0	Log2(OR)	336	2	0	0	0	-1	0	1	KYCG.EPICv2.TFBS.20220921	TRPS1	0
961	-1022	1	0	Log2(OR)	336	49189	0	0	0	-1	0	1	KYCG.EPICv2.TFBS.20220921	TTF2	0
962	-1022	1	0	Log2(OR)	336	21603	0	0	0	-1	0	1	KYCG.EPICv2.TFBS.20220921	U2AF1	0
964	-1022	1	0	Log2(OR)	336	3	0	0	0	-1	0	1	KYCG.EPICv2.TFBS.20220921	UBP1	0
966	-1022	1	0	Log2(OR)	336	48798	0	0	0	-1	0	1	KYCG.EPICv2.TFBS.20220921	UHRF2	0
969	-1022	1	0	Log2(OR)	336	2348	0	0	0	-1	0	1	KYCG.EPICv2.TFBS.20220921	USP49	0
970	-1022	1	0	Log2(OR)	336	268	0	0	0	-1	0	1	KYCG.EPICv2.TFBS.20220921	USP7	0
974	-1022	1	0	Log2(OR)	336	53096	0	0	0	-1	0	1	KYCG.EPICv2.TFBS.20220921	WDR5	0
976	-1022	1	0	Log2(OR)	336	7	0	0	0	-1	0	1	KYCG.EPICv2.TFBS.20220921	WIZ	0
977	-1022	1	0	Log2(OR)	336	749	0	0	0	-1	0	1	KYCG.EPICv2.TFBS.20220921	WNT3A	0
983	-1022	1	0	Log2(OR)	336	163	0	0	0	-1	0	1	KYCG.EPICv2.TFBS.20220921	XRCC4	0
984	-1022	1	0	Log2(OR)	336	66963	0	0	0	-1	0	1	KYCG.EPICv2.TFBS.20220921	XRN2	0
990	-1022	1	0	Log2(OR)	336	62	0	0	0	-1	0	1	KYCG.EPICv2.TFBS.20220921	ZBED4	0
992	-1022	1	0	Log2(OR)	336	8711	0	0	0	-1	0	1	KYCG.EPICv2.TFBS.20220921	ZBTB10	0
994	-1022	1	0	Log2(OR)	336	275	0	0	0	-1	0	1	KYCG.EPICv2.TFBS.20220921	ZBTB12	0
995	-1022	1	0	Log2(OR)	336	31089	0	0	0	-1	0	1	KYCG.EPICv2.TFBS.20220921	ZBTB14	0
998	-1022	1	0	Log2(OR)	336	1527	0	0	0	-1	0	1	KYCG.EPICv2.TFBS.20220921	ZBTB18	0
1000	-1022	1	0	Log2(OR)	336	31955	0	0	0	-1	0	1	KYCG.EPICv2.TFBS.20220921	ZBTB26	0
1002	-1022	1	0	Log2(OR)	336	3	0	0	0	-1	0	1	KYCG.EPICv2.TFBS.20220921	ZBTB39	0
1003	-1022	1	0	Log2(OR)	336	27	0	0	0	-1	0	1	KYCG.EPICv2.TFBS.20220921	ZBTB4	0
1006	-1022	1	0	Log2(OR)	336	46800	0	0	0	-1	0	1	KYCG.EPICv2.TFBS.20220921	ZBTB48	0
1007	-1022	1	0	Log2(OR)	336	888	0	0	0	-1	0	1	KYCG.EPICv2.TFBS.20220921	ZBTB49	0
1009	-1022	1	0	Log2(OR)	336	55503	0	0	0	-1	0	1	KYCG.EPICv2.TFBS.20220921	ZBTB7A	0
1010	-1022	1	0	Log2(OR)	336	13949	0	0	0	-1	0	1	KYCG.EPICv2.TFBS.20220921	ZBTB7B	0
1012	-1022	1	0	Log2(OR)	336	312	0	0	0	-1	0	1	KYCG.EPICv2.TFBS.20220921	ZC3H11A	0
1017	-1022	1	0	Log2(OR)	336	426	0	0	0	-1	0	1	KYCG.EPICv2.TFBS.20220921	ZFHX3	0
1018	-1022	1	0	Log2(OR)	336	8	0	0	0	-1	0	1	KYCG.EPICv2.TFBS.20220921	ZFP1	0
1019	-1022	1	0	Log2(OR)	336	457	0	0	0	-1	0	1	KYCG.EPICv2.TFBS.20220921	ZFP14	0
1021	-1022	1	0	Log2(OR)	336	195	0	0	0	-1	0	1	KYCG.EPICv2.TFBS.20220921	ZFP28	0
1022	-1022	1	0	Log2(OR)	336	576	0	0	0	-1	0	1	KYCG.EPICv2.TFBS.20220921	ZFP3	0
1024	-1022	1	0	Log2(OR)	336	2672	0	0	0	-1	0	1	KYCG.EPICv2.TFBS.20220921	ZFP41	0
1025	-1022	1	0	Log2(OR)	336	5781	0	0	0	-1	0	1	KYCG.EPICv2.TFBS.20220921	ZFP42	0
1028	-1022	1	0	Log2(OR)	336	141	0	0	0	-1	0	1	KYCG.EPICv2.TFBS.20220921	ZFP69	0
1030	-1022	1	0	Log2(OR)	336	42	0	0	0	-1	0	1	KYCG.EPICv2.TFBS.20220921	ZFP82	0
1031	-1022	1	0	Log2(OR)	336	64	0	0	0	-1	0	1	KYCG.EPICv2.TFBS.20220921	ZFP90	0
1034	-1022	1	0	Log2(OR)	336	99	0	0	0	-1	0	1	KYCG.EPICv2.TFBS.20220921	ZIK1	0
1035	-1022	1	0	Log2(OR)	336	57	0	0	0	-1	0	1	KYCG.EPICv2.TFBS.20220921	ZIM2	0
1038	-1022	1	0	Log2(OR)	336	1213	0	0	0	-1	0	1	KYCG.EPICv2.TFBS.20220921	ZKSCAN2	0
1039	-1022	1	0	Log2(OR)	336	113	0	0	0	-1	0	1	KYCG.EPICv2.TFBS.20220921	ZKSCAN3	0
1044	-1022	1	0	Log2(OR)	336	1313	0	0	0	-1	0	1	KYCG.EPICv2.TFBS.20220921	ZMYND11	0
1046	-1022	1	0	Log2(OR)	336	84	0	0	0	-1	0	1	KYCG.EPICv2.TFBS.20220921	ZNF10	0
1047	-1022	1	0	Log2(OR)	336	2559	0	0	0	-1	0	1	KYCG.EPICv2.TFBS.20220921	ZNF100	0
1049	-1022	1	0	Log2(OR)	336	1074	0	0	0	-1	0	1	KYCG.EPICv2.TFBS.20220921	ZNF114	0
1050	-1022	1	0	Log2(OR)	336	3189	0	0	0	-1	0	1	KYCG.EPICv2.TFBS.20220921	ZNF12	0
1052	-1022	1	0	Log2(OR)	336	416	0	0	0	-1	0	1	KYCG.EPICv2.TFBS.20220921	ZNF124	0
1053	-1022	1	0	Log2(OR)	336	8411	0	0	0	-1	0	1	KYCG.EPICv2.TFBS.20220921	ZNF131	0
1054	-1022	1	0	Log2(OR)	336	315	0	0	0	-1	0	1	KYCG.EPICv2.TFBS.20220921	ZNF132	0
1055	-1022	1	0	Log2(OR)	336	1153	0	0	0	-1	0	1	KYCG.EPICv2.TFBS.20220921	ZNF133	0
1057	-1022	1	0	Log2(OR)	336	276	0	0	0	-1	0	1	KYCG.EPICv2.TFBS.20220921	ZNF135	0
1058	-1022	1	0	Log2(OR)	336	153	0	0	0	-1	0	1	KYCG.EPICv2.TFBS.20220921	ZNF136	0
1059	-1022	1	0	Log2(OR)	336	2711	0	0	0	-1	0	1	KYCG.EPICv2.TFBS.20220921	ZNF138	0
1060	-1022	1	0	Log2(OR)	336	3343	0	0	0	-1	0	1	KYCG.EPICv2.TFBS.20220921	ZNF140	0
1061	-1022	1	0	Log2(OR)	336	3187	0	0	0	-1	0	1	KYCG.EPICv2.TFBS.20220921	ZNF141	0
1062	-1022	1	0	Log2(OR)	336	81397	0	0	0	-1	0	1	KYCG.EPICv2.TFBS.20220921	ZNF143	0
1064	-1022	1	0	Log2(OR)	336	18	0	0	0	-1	0	1	KYCG.EPICv2.TFBS.20220921	ZNF154	0
1065	-1022	1	0	Log2(OR)	336	191	0	0	0	-1	0	1	KYCG.EPICv2.TFBS.20220921	ZNF157	0
1066	-1022	1	0	Log2(OR)	336	3738	0	0	0	-1	0	1	KYCG.EPICv2.TFBS.20220921	ZNF16	0
1067	-1022	1	0	Log2(OR)	336	199	0	0	0	-1	0	1	KYCG.EPICv2.TFBS.20220921	ZNF165	0
1068	-1022	1	0	Log2(OR)	336	888	0	0	0	-1	0	1	KYCG.EPICv2.TFBS.20220921	ZNF169	0
1069	-1022	1	0	Log2(OR)	336	536	0	0	0	-1	0	1	KYCG.EPICv2.TFBS.20220921	ZNF17	0
1072	-1022	1	0	Log2(OR)	336	776	0	0	0	-1	0	1	KYCG.EPICv2.TFBS.20220921	ZNF180	0
1073	-1022	1	0	Log2(OR)	336	46	0	0	0	-1	0	1	KYCG.EPICv2.TFBS.20220921	ZNF181	0
1075	-1022	1	0	Log2(OR)	336	199	0	0	0	-1	0	1	KYCG.EPICv2.TFBS.20220921	ZNF184	0
1076	-1022	1	0	Log2(OR)	336	5463	0	0	0	-1	0	1	KYCG.EPICv2.TFBS.20220921	ZNF189	0
1077	-1022	1	0	Log2(OR)	336	231	0	0	0	-1	0	1	KYCG.EPICv2.TFBS.20220921	ZNF19	0
1080	-1022	1	0	Log2(OR)	336	31045	0	0	0	-1	0	1	KYCG.EPICv2.TFBS.20220921	ZNF202	0
1081	-1022	1	0	Log2(OR)	336	12	0	0	0	-1	0	1	KYCG.EPICv2.TFBS.20220921	ZNF205	0
1082	-1022	1	0	Log2(OR)	336	6025	0	0	0	-1	0	1	KYCG.EPICv2.TFBS.20220921	ZNF207	0
1083	-1022	1	0	Log2(OR)	336	78	0	0	0	-1	0	1	KYCG.EPICv2.TFBS.20220921	ZNF211	0
1084	-1022	1	0	Log2(OR)	336	39	0	0	0	-1	0	1	KYCG.EPICv2.TFBS.20220921	ZNF212	0
1085	-1022	1	0	Log2(OR)	336	58	0	0	0	-1	0	1	KYCG.EPICv2.TFBS.20220921	ZNF214	0
1088	-1022	1	0	Log2(OR)	336	1150	0	0	0	-1	0	1	KYCG.EPICv2.TFBS.20220921	ZNF222	0
1089	-1022	1	0	Log2(OR)	336	76	0	0	0	-1	0	1	KYCG.EPICv2.TFBS.20220921	ZNF223	0
1090	-1022	1	0	Log2(OR)	336	967	0	0	0	-1	0	1	KYCG.EPICv2.TFBS.20220921	ZNF224	0
1091	-1022	1	0	Log2(OR)	336	45	0	0	0	-1	0	1	KYCG.EPICv2.TFBS.20220921	ZNF225	0
1092	-1022	1	0	Log2(OR)	336	11	0	0	0	-1	0	1	KYCG.EPICv2.TFBS.20220921	ZNF235	0
1093	-1022	1	0	Log2(OR)	336	634	0	0	0	-1	0	1	KYCG.EPICv2.TFBS.20220921	ZNF236	0
1094	-1022	1	0	Log2(OR)	336	13009	0	0	0	-1	0	1	KYCG.EPICv2.TFBS.20220921	ZNF239	0
1096	-1022	1	0	Log2(OR)	336	219	0	0	0	-1	0	1	KYCG.EPICv2.TFBS.20220921	ZNF248	0
1097	-1022	1	0	Log2(OR)	336	59	0	0	0	-1	0	1	KYCG.EPICv2.TFBS.20220921	ZNF25	0
1098	-1022	1	0	Log2(OR)	336	1880	0	0	0	-1	0	1	KYCG.EPICv2.TFBS.20220921	ZNF250	0
1099	-1022	1	0	Log2(OR)	336	101	0	0	0	-1	0	1	KYCG.EPICv2.TFBS.20220921	ZNF254	0
1100	-1022	1	0	Log2(OR)	336	14400	0	0	0	-1	0	1	KYCG.EPICv2.TFBS.20220921	ZNF257	0
1101	-1022	1	0	Log2(OR)	336	290	0	0	0	-1	0	1	KYCG.EPICv2.TFBS.20220921	ZNF26	0
1102	-1022	1	0	Log2(OR)	336	1603	0	0	0	-1	0	1	KYCG.EPICv2.TFBS.20220921	ZNF260	0
1104	-1022	1	0	Log2(OR)	336	11688	0	0	0	-1	0	1	KYCG.EPICv2.TFBS.20220921	ZNF264	0
1105	-1022	1	0	Log2(OR)	336	1134	0	0	0	-1	0	1	KYCG.EPICv2.TFBS.20220921	ZNF266	0
1106	-1022	1	0	Log2(OR)	336	435	0	0	0	-1	0	1	KYCG.EPICv2.TFBS.20220921	ZNF267	0
1107	-1022	1	0	Log2(OR)	336	8368	0	0	0	-1	0	1	KYCG.EPICv2.TFBS.20220921	ZNF273	0
1109	-1022	1	0	Log2(OR)	336	5204	0	0	0	-1	0	1	KYCG.EPICv2.TFBS.20220921	ZNF28	0
1110	-1022	1	0	Log2(OR)	336	4486	0	0	0	-1	0	1	KYCG.EPICv2.TFBS.20220921	ZNF280A	0
1112	-1022	1	0	Log2(OR)	336	3575	0	0	0	-1	0	1	KYCG.EPICv2.TFBS.20220921	ZNF281	0
1113	-1022	1	0	Log2(OR)	336	10899	0	0	0	-1	0	1	KYCG.EPICv2.TFBS.20220921	ZNF282	0
1114	-1022	1	0	Log2(OR)	336	788	0	0	0	-1	0	1	KYCG.EPICv2.TFBS.20220921	ZNF283	0
1115	-1022	1	0	Log2(OR)	336	670	0	0	0	-1	0	1	KYCG.EPICv2.TFBS.20220921	ZNF284	0
1116	-1022	1	0	Log2(OR)	336	16	0	0	0	-1	0	1	KYCG.EPICv2.TFBS.20220921	ZNF285	0
1118	-1022	1	0	Log2(OR)	336	945	0	0	0	-1	0	1	KYCG.EPICv2.TFBS.20220921	ZNF292	0
1119	-1022	1	0	Log2(OR)	336	95	0	0	0	-1	0	1	KYCG.EPICv2.TFBS.20220921	ZNF3	0
1120	-1022	1	0	Log2(OR)	336	1428	0	0	0	-1	0	1	KYCG.EPICv2.TFBS.20220921	ZNF30	0
1121	-1022	1	0	Log2(OR)	336	16	0	0	0	-1	0	1	KYCG.EPICv2.TFBS.20220921	ZNF300	0
1122	-1022	1	0	Log2(OR)	336	38	0	0	0	-1	0	1	KYCG.EPICv2.TFBS.20220921	ZNF302	0
1123	-1022	1	0	Log2(OR)	336	523	0	0	0	-1	0	1	KYCG.EPICv2.TFBS.20220921	ZNF304	0
1124	-1022	1	0	Log2(OR)	336	166	0	0	0	-1	0	1	KYCG.EPICv2.TFBS.20220921	ZNF311	0
1127	-1022	1	0	Log2(OR)	336	3240	0	0	0	-1	0	1	KYCG.EPICv2.TFBS.20220921	ZNF320	0
1128	-1022	1	0	Log2(OR)	336	1183	0	0	0	-1	0	1	KYCG.EPICv2.TFBS.20220921	ZNF322	0
1130	-1022	1	0	Log2(OR)	336	13	0	0	0	-1	0	1	KYCG.EPICv2.TFBS.20220921	ZNF324B	0
1131	-1022	1	0	Log2(OR)	336	832	0	0	0	-1	0	1	KYCG.EPICv2.TFBS.20220921	ZNF329	0
1132	-1022	1	0	Log2(OR)	336	609	0	0	0	-1	0	1	KYCG.EPICv2.TFBS.20220921	ZNF331	0
1133	-1022	1	0	Log2(OR)	336	1097	0	0	0	-1	0	1	KYCG.EPICv2.TFBS.20220921	ZNF333	0
1136	-1022	1	0	Log2(OR)	336	499	0	0	0	-1	0	1	KYCG.EPICv2.TFBS.20220921	ZNF337	0
1137	-1022	1	0	Log2(OR)	336	450	0	0	0	-1	0	1	KYCG.EPICv2.TFBS.20220921	ZNF33A	0
1138	-1022	1	0	Log2(OR)	336	52	0	0	0	-1	0	1	KYCG.EPICv2.TFBS.20220921	ZNF33B	0
1139	-1022	1	0	Log2(OR)	336	168	0	0	0	-1	0	1	KYCG.EPICv2.TFBS.20220921	ZNF34	0
1141	-1022	1	0	Log2(OR)	336	6128	0	0	0	-1	0	1	KYCG.EPICv2.TFBS.20220921	ZNF343	0
1144	-1022	1	0	Log2(OR)	336	3126	0	0	0	-1	0	1	KYCG.EPICv2.TFBS.20220921	ZNF350	0
1145	-1022	1	0	Log2(OR)	336	108	0	0	0	-1	0	1	KYCG.EPICv2.TFBS.20220921	ZNF354A	0
1146	-1022	1	0	Log2(OR)	336	11	0	0	0	-1	0	1	KYCG.EPICv2.TFBS.20220921	ZNF354B	0
1147	-1022	1	0	Log2(OR)	336	850	0	0	0	-1	0	1	KYCG.EPICv2.TFBS.20220921	ZNF354C	0
1150	-1022	1	0	Log2(OR)	336	83	0	0	0	-1	0	1	KYCG.EPICv2.TFBS.20220921	ZNF37A	0
1152	-1022	1	0	Log2(OR)	336	644	0	0	0	-1	0	1	KYCG.EPICv2.TFBS.20220921	ZNF383	0
1156	-1022	1	0	Log2(OR)	336	278	0	0	0	-1	0	1	KYCG.EPICv2.TFBS.20220921	ZNF395	0
1157	-1022	1	0	Log2(OR)	336	333	0	0	0	-1	0	1	KYCG.EPICv2.TFBS.20220921	ZNF398	0
1158	-1022	1	0	Log2(OR)	336	4180	0	0	0	-1	0	1	KYCG.EPICv2.TFBS.20220921	ZNF407	0
1159	-1022	1	0	Log2(OR)	336	307	0	0	0	-1	0	1	KYCG.EPICv2.TFBS.20220921	ZNF41	0
1160	-1022	1	0	Log2(OR)	336	4785	0	0	0	-1	0	1	KYCG.EPICv2.TFBS.20220921	ZNF410	0
1162	-1022	1	0	Log2(OR)	336	182	0	0	0	-1	0	1	KYCG.EPICv2.TFBS.20220921	ZNF417	0
1163	-1022	1	0	Log2(OR)	336	120	0	0	0	-1	0	1	KYCG.EPICv2.TFBS.20220921	ZNF418	0
1164	-1022	1	0	Log2(OR)	336	56	0	0	0	-1	0	1	KYCG.EPICv2.TFBS.20220921	ZNF419	0
1165	-1022	1	0	Log2(OR)	336	23850	0	0	0	-1	0	1	KYCG.EPICv2.TFBS.20220921	ZNF423	0
1166	-1022	1	0	Log2(OR)	336	2842	0	0	0	-1	0	1	KYCG.EPICv2.TFBS.20220921	ZNF425	0
1167	-1022	1	0	Log2(OR)	336	1697	0	0	0	-1	0	1	KYCG.EPICv2.TFBS.20220921	ZNF429	0
1168	-1022	1	0	Log2(OR)	336	237	0	0	0	-1	0	1	KYCG.EPICv2.TFBS.20220921	ZNF430	0
1169	-1022	1	0	Log2(OR)	336	240	0	0	0	-1	0	1	KYCG.EPICv2.TFBS.20220921	ZNF431	0
1170	-1022	1	0	Log2(OR)	336	222	0	0	0	-1	0	1	KYCG.EPICv2.TFBS.20220921	ZNF432	0
1171	-1022	1	0	Log2(OR)	336	162	0	0	0	-1	0	1	KYCG.EPICv2.TFBS.20220921	ZNF433	0
1172	-1022	1	0	Log2(OR)	336	862	0	0	0	-1	0	1	KYCG.EPICv2.TFBS.20220921	ZNF436	0
1173	-1022	1	0	Log2(OR)	336	22825	0	0	0	-1	0	1	KYCG.EPICv2.TFBS.20220921	ZNF438	0
1174	-1022	1	0	Log2(OR)	336	56	0	0	0	-1	0	1	KYCG.EPICv2.TFBS.20220921	ZNF439	0
1176	-1022	1	0	Log2(OR)	336	540	0	0	0	-1	0	1	KYCG.EPICv2.TFBS.20220921	ZNF440	0
1177	-1022	1	0	Log2(OR)	336	6883	0	0	0	-1	0	1	KYCG.EPICv2.TFBS.20220921	ZNF441	0
1178	-1022	1	0	Log2(OR)	336	22	0	0	0	-1	0	1	KYCG.EPICv2.TFBS.20220921	ZNF442	0
1179	-1022	1	0	Log2(OR)	336	1078	0	0	0	-1	0	1	KYCG.EPICv2.TFBS.20220921	ZNF445	0
1180	-1022	1	0	Log2(OR)	336	949	0	0	0	-1	0	1	KYCG.EPICv2.TFBS.20220921	ZNF449	0
1181	-1022	1	0	Log2(OR)	336	39	0	0	0	-1	0	1	KYCG.EPICv2.TFBS.20220921	ZNF45	0
1182	-1022	1	0	Log2(OR)	336	188	0	0	0	-1	0	1	KYCG.EPICv2.TFBS.20220921	ZNF454	0
1183	-1022	1	0	Log2(OR)	336	522	0	0	0	-1	0	1	KYCG.EPICv2.TFBS.20220921	ZNF460	0
1185	-1022	1	0	Log2(OR)	336	6457	0	0	0	-1	0	1	KYCG.EPICv2.TFBS.20220921	ZNF468	0
1186	-1022	1	0	Log2(OR)	336	17068	0	0	0	-1	0	1	KYCG.EPICv2.TFBS.20220921	ZNF479	0
1187	-1022	1	0	Log2(OR)	336	970	0	0	0	-1	0	1	KYCG.EPICv2.TFBS.20220921	ZNF48	0
1188	-1022	1	0	Log2(OR)	336	271	0	0	0	-1	0	1	KYCG.EPICv2.TFBS.20220921	ZNF480	0
1189	-1022	1	0	Log2(OR)	336	4382	0	0	0	-1	0	1	KYCG.EPICv2.TFBS.20220921	ZNF483	0
1190	-1022	1	0	Log2(OR)	336	239	0	0	0	-1	0	1	KYCG.EPICv2.TFBS.20220921	ZNF484	0
1194	-1022	1	0	Log2(OR)	336	1171	0	0	0	-1	0	1	KYCG.EPICv2.TFBS.20220921	ZNF490	0
1195	-1022	1	0	Log2(OR)	336	30	0	0	0	-1	0	1	KYCG.EPICv2.TFBS.20220921	ZNF492	0
1196	-1022	1	0	Log2(OR)	336	12	0	0	0	-1	0	1	KYCG.EPICv2.TFBS.20220921	ZNF496	0
1198	-1022	1	0	Log2(OR)	336	54	0	0	0	-1	0	1	KYCG.EPICv2.TFBS.20220921	ZNF502	0
1199	-1022	1	0	Log2(OR)	336	2219	0	0	0	-1	0	1	KYCG.EPICv2.TFBS.20220921	ZNF506	0
1201	-1022	1	0	Log2(OR)	336	19	0	0	0	-1	0	1	KYCG.EPICv2.TFBS.20220921	ZNF513	0
1202	-1022	1	0	Log2(OR)	336	27	0	0	0	-1	0	1	KYCG.EPICv2.TFBS.20220921	ZNF516	0
1204	-1022	1	0	Log2(OR)	336	14685	0	0	0	-1	0	1	KYCG.EPICv2.TFBS.20220921	ZNF519	0
1205	-1022	1	0	Log2(OR)	336	48	0	0	0	-1	0	1	KYCG.EPICv2.TFBS.20220921	ZNF525	0
1206	-1022	1	0	Log2(OR)	336	157	0	0	0	-1	0	1	KYCG.EPICv2.TFBS.20220921	ZNF527	0
1208	-1022	1	0	Log2(OR)	336	112	0	0	0	-1	0	1	KYCG.EPICv2.TFBS.20220921	ZNF529	0
1209	-1022	1	0	Log2(OR)	336	554	0	0	0	-1	0	1	KYCG.EPICv2.TFBS.20220921	ZNF530	0
1210	-1022	1	0	Log2(OR)	336	1	0	0	0	-1	0	1	KYCG.EPICv2.TFBS.20220921	ZNF532	0
1212	-1022	1	0	Log2(OR)	336	81	0	0	0	-1	0	1	KYCG.EPICv2.TFBS.20220921	ZNF540	0
1213	-1022	1	0	Log2(OR)	336	1382	0	0	0	-1	0	1	KYCG.EPICv2.TFBS.20220921	ZNF543	0
1214	-1022	1	0	Log2(OR)	336	14054	0	0	0	-1	0	1	KYCG.EPICv2.TFBS.20220921	ZNF547	0
1215	-1022	1	0	Log2(OR)	336	225	0	0	0	-1	0	1	KYCG.EPICv2.TFBS.20220921	ZNF548	0
1217	-1022	1	0	Log2(OR)	336	48	0	0	0	-1	0	1	KYCG.EPICv2.TFBS.20220921	ZNF550	0
1218	-1022	1	0	Log2(OR)	336	51	0	0	0	-1	0	1	KYCG.EPICv2.TFBS.20220921	ZNF552	0
1220	-1022	1	0	Log2(OR)	336	220	0	0	0	-1	0	1	KYCG.EPICv2.TFBS.20220921	ZNF555	0
1221	-1022	1	0	Log2(OR)	336	846	0	0	0	-1	0	1	KYCG.EPICv2.TFBS.20220921	ZNF557	0
1223	-1022	1	0	Log2(OR)	336	1215	0	0	0	-1	0	1	KYCG.EPICv2.TFBS.20220921	ZNF561	0
1224	-1022	1	0	Log2(OR)	336	54	0	0	0	-1	0	1	KYCG.EPICv2.TFBS.20220921	ZNF562	0
1225	-1022	1	0	Log2(OR)	336	1508	0	0	0	-1	0	1	KYCG.EPICv2.TFBS.20220921	ZNF563	0
1226	-1022	1	0	Log2(OR)	336	49	0	0	0	-1	0	1	KYCG.EPICv2.TFBS.20220921	ZNF564	0
1227	-1022	1	0	Log2(OR)	336	430	0	0	0	-1	0	1	KYCG.EPICv2.TFBS.20220921	ZNF565	0
1228	-1022	1	0	Log2(OR)	336	380	0	0	0	-1	0	1	KYCG.EPICv2.TFBS.20220921	ZNF566	0
1229	-1022	1	0	Log2(OR)	336	85	0	0	0	-1	0	1	KYCG.EPICv2.TFBS.20220921	ZNF567	0
1231	-1022	1	0	Log2(OR)	336	17	0	0	0	-1	0	1	KYCG.EPICv2.TFBS.20220921	ZNF570	0
1232	-1022	1	0	Log2(OR)	336	668	0	0	0	-1	0	1	KYCG.EPICv2.TFBS.20220921	ZNF571	0
1233	-1022	1	0	Log2(OR)	336	573	0	0	0	-1	0	1	KYCG.EPICv2.TFBS.20220921	ZNF573	0
1236	-1022	1	0	Log2(OR)	336	44	0	0	0	-1	0	1	KYCG.EPICv2.TFBS.20220921	ZNF581	0
1237	-1022	1	0	Log2(OR)	336	130	0	0	0	-1	0	1	KYCG.EPICv2.TFBS.20220921	ZNF582	0
1241	-1022	1	0	Log2(OR)	336	122	0	0	0	-1	0	1	KYCG.EPICv2.TFBS.20220921	ZNF586	0
1242	-1022	1	0	Log2(OR)	336	145	0	0	0	-1	0	1	KYCG.EPICv2.TFBS.20220921	ZNF587	0
1245	-1022	1	0	Log2(OR)	336	79	0	0	0	-1	0	1	KYCG.EPICv2.TFBS.20220921	ZNF595	0
1246	-1022	1	0	Log2(OR)	336	372	0	0	0	-1	0	1	KYCG.EPICv2.TFBS.20220921	ZNF596	0
1249	-1022	1	0	Log2(OR)	336	732	0	0	0	-1	0	1	KYCG.EPICv2.TFBS.20220921	ZNF605	0
1251	-1022	1	0	Log2(OR)	336	1990	0	0	0	-1	0	1	KYCG.EPICv2.TFBS.20220921	ZNF611	0
1252	-1022	1	0	Log2(OR)	336	314	0	0	0	-1	0	1	KYCG.EPICv2.TFBS.20220921	ZNF613	0
1253	-1022	1	0	Log2(OR)	336	57	0	0	0	-1	0	1	KYCG.EPICv2.TFBS.20220921	ZNF614	0
1254	-1022	1	0	Log2(OR)	336	28	0	0	0	-1	0	1	KYCG.EPICv2.TFBS.20220921	ZNF615	0
1255	-1022	1	0	Log2(OR)	336	309	0	0	0	-1	0	1	KYCG.EPICv2.TFBS.20220921	ZNF616	0
1256	-1022	1	0	Log2(OR)	336	3298	0	0	0	-1	0	1	KYCG.EPICv2.TFBS.20220921	ZNF618	0
1257	-1022	1	0	Log2(OR)	336	97	0	0	0	-1	0	1	KYCG.EPICv2.TFBS.20220921	ZNF619	0
1258	-1022	1	0	Log2(OR)	336	13	0	0	0	-1	0	1	KYCG.EPICv2.TFBS.20220921	ZNF620	0
1260	-1022	1	0	Log2(OR)	336	56	0	0	0	-1	0	1	KYCG.EPICv2.TFBS.20220921	ZNF626	0
1261	-1022	1	0	Log2(OR)	336	106	0	0	0	-1	0	1	KYCG.EPICv2.TFBS.20220921	ZNF627	0
1263	-1022	1	0	Log2(OR)	336	9058	0	0	0	-1	0	1	KYCG.EPICv2.TFBS.20220921	ZNF641	0
1265	-1022	1	0	Log2(OR)	336	545	0	0	0	-1	0	1	KYCG.EPICv2.TFBS.20220921	ZNF649	0
1267	-1022	1	0	Log2(OR)	336	493	0	0	0	-1	0	1	KYCG.EPICv2.TFBS.20220921	ZNF662	0
1269	-1022	1	0	Log2(OR)	336	212	0	0	0	-1	0	1	KYCG.EPICv2.TFBS.20220921	ZNF667	0
1270	-1022	1	0	Log2(OR)	336	181	0	0	0	-1	0	1	KYCG.EPICv2.TFBS.20220921	ZNF669	0
1271	-1022	1	0	Log2(OR)	336	2707	0	0	0	-1	0	1	KYCG.EPICv2.TFBS.20220921	ZNF671	0
1272	-1022	1	0	Log2(OR)	336	3784	0	0	0	-1	0	1	KYCG.EPICv2.TFBS.20220921	ZNF674	0
1273	-1022	1	0	Log2(OR)	336	956	0	0	0	-1	0	1	KYCG.EPICv2.TFBS.20220921	ZNF675	0
1275	-1022	1	0	Log2(OR)	336	235	0	0	0	-1	0	1	KYCG.EPICv2.TFBS.20220921	ZNF681	0
1276	-1022	1	0	Log2(OR)	336	3310	0	0	0	-1	0	1	KYCG.EPICv2.TFBS.20220921	ZNF682	0
1277	-1022	1	0	Log2(OR)	336	136	0	0	0	-1	0	1	KYCG.EPICv2.TFBS.20220921	ZNF684	0
1279	-1022	1	0	Log2(OR)	336	24	0	0	0	-1	0	1	KYCG.EPICv2.TFBS.20220921	ZNF69	0
1281	-1022	1	0	Log2(OR)	336	8333	0	0	0	-1	0	1	KYCG.EPICv2.TFBS.20220921	ZNF695	0
1282	-1022	1	0	Log2(OR)	336	13635	0	0	0	-1	0	1	KYCG.EPICv2.TFBS.20220921	ZNF697	0
1283	-1022	1	0	Log2(OR)	336	170	0	0	0	-1	0	1	KYCG.EPICv2.TFBS.20220921	ZNF7	0
1285	-1022	1	0	Log2(OR)	336	13	0	0	0	-1	0	1	KYCG.EPICv2.TFBS.20220921	ZNF705G	0
1286	-1022	1	0	Log2(OR)	336	23	0	0	0	-1	0	1	KYCG.EPICv2.TFBS.20220921	ZNF706	0
1287	-1022	1	0	Log2(OR)	336	5872	0	0	0	-1	0	1	KYCG.EPICv2.TFBS.20220921	ZNF707	0
1288	-1022	1	0	Log2(OR)	336	780	0	0	0	-1	0	1	KYCG.EPICv2.TFBS.20220921	ZNF708	0
1290	-1022	1	0	Log2(OR)	336	19516	0	0	0	-1	0	1	KYCG.EPICv2.TFBS.20220921	ZNF711	0
1291	-1022	1	0	Log2(OR)	336	709	0	0	0	-1	0	1	KYCG.EPICv2.TFBS.20220921	ZNF714	0
1292	-1022	1	0	Log2(OR)	336	316	0	0	0	-1	0	1	KYCG.EPICv2.TFBS.20220921	ZNF716	0
1293	-1022	1	0	Log2(OR)	336	567	0	0	0	-1	0	1	KYCG.EPICv2.TFBS.20220921	ZNF730	0
1294	-1022	1	0	Log2(OR)	336	326	0	0	0	-1	0	1	KYCG.EPICv2.TFBS.20220921	ZNF736	0
1295	-1022	1	0	Log2(OR)	336	6	0	0	0	-1	0	1	KYCG.EPICv2.TFBS.20220921	ZNF737	0
1296	-1022	1	0	Log2(OR)	336	33	0	0	0	-1	0	1	KYCG.EPICv2.TFBS.20220921	ZNF74	0
1298	-1022	1	0	Log2(OR)	336	118	0	0	0	-1	0	1	KYCG.EPICv2.TFBS.20220921	ZNF749	0
1300	-1022	1	0	Log2(OR)	336	14499	0	0	0	-1	0	1	KYCG.EPICv2.TFBS.20220921	ZNF75A	0
1301	-1022	1	0	Log2(OR)	336	2057	0	0	0	-1	0	1	KYCG.EPICv2.TFBS.20220921	ZNF75D	0
1303	-1022	1	0	Log2(OR)	336	43	0	0	0	-1	0	1	KYCG.EPICv2.TFBS.20220921	ZNF764	0
1304	-1022	1	0	Log2(OR)	336	1474	0	0	0	-1	0	1	KYCG.EPICv2.TFBS.20220921	ZNF765	0
1306	-1022	1	0	Log2(OR)	336	739	0	0	0	-1	0	1	KYCG.EPICv2.TFBS.20220921	ZNF768	0
1307	-1022	1	0	Log2(OR)	336	16397	0	0	0	-1	0	1	KYCG.EPICv2.TFBS.20220921	ZNF770	0
1308	-1022	1	0	Log2(OR)	336	34	0	0	0	-1	0	1	KYCG.EPICv2.TFBS.20220921	ZNF774	0
1309	-1022	1	0	Log2(OR)	336	488	0	0	0	-1	0	1	KYCG.EPICv2.TFBS.20220921	ZNF776	0
1310	-1022	1	0	Log2(OR)	336	575	0	0	0	-1	0	1	KYCG.EPICv2.TFBS.20220921	ZNF777	0
1312	-1022	1	0	Log2(OR)	336	673	0	0	0	-1	0	1	KYCG.EPICv2.TFBS.20220921	ZNF780A	0
1313	-1022	1	0	Log2(OR)	336	3008	0	0	0	-1	0	1	KYCG.EPICv2.TFBS.20220921	ZNF781	0
1314	-1022	1	0	Log2(OR)	336	65	0	0	0	-1	0	1	KYCG.EPICv2.TFBS.20220921	ZNF782	0
1315	-1022	1	0	Log2(OR)	336	6946	0	0	0	-1	0	1	KYCG.EPICv2.TFBS.20220921	ZNF783	0
1316	-1022	1	0	Log2(OR)	336	842	0	0	0	-1	0	1	KYCG.EPICv2.TFBS.20220921	ZNF784	0
1317	-1022	1	0	Log2(OR)	336	30	0	0	0	-1	0	1	KYCG.EPICv2.TFBS.20220921	ZNF785	0
1318	-1022	1	0	Log2(OR)	336	4278	0	0	0	-1	0	1	KYCG.EPICv2.TFBS.20220921	ZNF786	0
1319	-1022	1	0	Log2(OR)	336	7486	0	0	0	-1	0	1	KYCG.EPICv2.TFBS.20220921	ZNF788	0
1320	-1022	1	0	Log2(OR)	336	84	0	0	0	-1	0	1	KYCG.EPICv2.TFBS.20220921	ZNF789	0
1321	-1022	1	0	Log2(OR)	336	45	0	0	0	-1	0	1	KYCG.EPICv2.TFBS.20220921	ZNF790	0
1322	-1022	1	0	Log2(OR)	336	36	0	0	0	-1	0	1	KYCG.EPICv2.TFBS.20220921	ZNF791	0
1325	-1022	1	0	Log2(OR)	336	96	0	0	0	-1	0	1	KYCG.EPICv2.TFBS.20220921	ZNF799	0
1328	-1022	1	0	Log2(OR)	336	139	0	0	0	-1	0	1	KYCG.EPICv2.TFBS.20220921	ZNF805	0
1329	-1022	1	0	Log2(OR)	336	418	0	0	0	-1	0	1	KYCG.EPICv2.TFBS.20220921	ZNF808	0
1330	-1022	1	0	Log2(OR)	336	95	0	0	0	-1	0	1	KYCG.EPICv2.TFBS.20220921	ZNF81	0
1331	-1022	1	0	Log2(OR)	336	983	0	0	0	-1	0	1	KYCG.EPICv2.TFBS.20220921	ZNF816	0
1332	-1022	1	0	Log2(OR)	336	387	0	0	0	-1	0	1	KYCG.EPICv2.TFBS.20220921	ZNF823	0
1334	-1022	1	0	Log2(OR)	336	7041	0	0	0	-1	0	1	KYCG.EPICv2.TFBS.20220921	ZNF837	0
1335	-1022	1	0	Log2(OR)	336	3353	0	0	0	-1	0	1	KYCG.EPICv2.TFBS.20220921	ZNF84	0
1336	-1022	1	0	Log2(OR)	336	1357	0	0	0	-1	0	1	KYCG.EPICv2.TFBS.20220921	ZNF846	0
1337	-1022	1	0	Log2(OR)	336	562	0	0	0	-1	0	1	KYCG.EPICv2.TFBS.20220921	ZNF85	0
1338	-1022	1	0	Log2(OR)	336	441	0	0	0	-1	0	1	KYCG.EPICv2.TFBS.20220921	ZNF860	0
1339	-1022	1	0	Log2(OR)	336	101	0	0	0	-1	0	1	KYCG.EPICv2.TFBS.20220921	ZNF879	0
1340	-1022	1	0	Log2(OR)	336	43	0	0	0	-1	0	1	KYCG.EPICv2.TFBS.20220921	ZNF880	0
1341	-1022	1	0	Log2(OR)	336	194	0	0	0	-1	0	1	KYCG.EPICv2.TFBS.20220921	ZNF891	0
1342	-1022	1	0	Log2(OR)	336	12	0	0	0	-1	0	1	KYCG.EPICv2.TFBS.20220921	ZNF90	0
1344	-1022	1	0	Log2(OR)	336	1542	0	0	0	-1	0	1	KYCG.EPICv2.TFBS.20220921	ZNF93	0
1351	-1022	1	0	Log2(OR)	336	1039	0	0	0	-1	0	1	KYCG.EPICv2.TFBS.20220921	ZSCAN31	0
1353	-1022	1	0	Log2(OR)	336	264	0	0	0	-1	0	1	KYCG.EPICv2.TFBS.20220921	ZSCAN5B	0
