# Supplementary material for: Human TET2-mutant clonal hematopoiesis expansion is driven by distinct inflammatory signaling responses in stem cells versus myeloid progeny
Source: Blood Cancer Discov. Author manuscript; Available in PMC 2025 Dec 28. (PMC7618546; doi:10.1158/2643-3230.BCD-25-0070)
Supplement: 6 [file EMS211410-supplement-6.xlsx]

## Sheet: TET2_DOWN_motifs
FACTOR	P-VALUE	CORR.P-VALUE	A	B	C	D	FREQ	BACK.FREQ.	GENES	freq	back_freq	log2FC
MA0140.2.GATA1::TAL1	1.81e-258	4.4999999999999997e-256	2040	4291	8959	54351	0.3222	0.1415	,LINC01122(-),AC096649.3,AC007998.1,ELK3(+),CD38(+),RP11-644L4.1(-),FAM171A1,TP63,PROX2,MTHFD2P3(-),MBD5(-),RP4-633O19__A.1(-),MASP1,R3HDM4,INSIG1(-),RP11-624L4.1,SLC2A9,CA8(-),PSORS1C1,FAM81A,CCDC162P,IGF1,JSRP1,GYPC,HMGB1,TMPRSS13(-),RPS27P5(+),MIR3681HG,AL589931.1(+),PRNP(+),DNAH9,RP11-510I5.4,FAM122A(+),CTB-189B5.3(-),SDHA,NKX3-1(+),VANGL2,ABRA(-),ANTXR1,DPY19L2P1,PDZK1IP1(+),FMO5,KB-1836B5.1…	0.3222	0.14150000000000001	1.1871544409873238
MA0761.2.ETV1	2.2600000000000002e-247	2.81e-245	2717	3614	14421	48889	0.4292	0.2278	,WIPF2(+),LINC01102,AC007998.1,SLC4A10,AC096649.3,WDR60(-),ELK3(+),CD38(+),IL3(-),SMARCA2,FAM45A,PWWP2B,SLC17A9(-),RP11-644L4.1(-),SRFBP1,MDGA1(-),CTC-554D6.1(+),FAM171A1,BIN3,PROX2,MAP4,MTHFD2P3(-),CUL1,RP11-440L14.3(-),RP4-633O19__A.1(-),ROPN1(-),MASP1,CTC-340A15.2,ZNF775,LSM10(-),ABCB9(+),RP11-1080G15.1,RP11-97I14.1(+),PSORS1C1,LINC00323(+),FAM81A,CCDC162P,AC002539.1,FBXL2,IGF1,MFHAS1,PTCRA(+)…	0.4292	0.2278	0.9138823290484102
MA0766.2.GATA5	2.28e-238	2.13e-236	1772	4559	7417	55893	0.2799	0.1172	,IL3(-),SMARCA2,SH2D3C,RP11-644L4.1(-),MDGA1(-),TP63,PROX2,SDK2,INSIG1(-),RP11-624L4.1,ABCB9(+),RP11-97I14.1(+),FAM81A,CCDC162P,AC002539.1,RP11-339B21.8,AC103563.6(-),PRKG1-AS1,GYPC,HMGB1,MIR3681HG,SCN10A,DNAH9,FAM122A(+),KB-173C10.1(-),IFNNP1(+),ABRA(-),RP11-554D14.2,ANTXR1,DPY19L2P1,NCOA3,PDZK1IP1(+),KB-1836B5.1(-),UGT2B28,RP11-269F21.3,ADRA1A,KANK1,MPZL1,TMEM123(+),DDX11-AS1,AC009313.2(+),GPR1…	0.2799	0.11720000000000001	1.2559389171506667
MA0062.3.GABPA	9.74e-234	7.27e-232	2687	3644	14488	48822	0.4244	0.2288	,WIPF2(+),LINC01102,AC007998.1,SLC4A10,AC096649.3,ELK3(+),CD38(+),SMARCA2,FAM45A,PWWP2B,SLC17A9(-),RP11-644L4.1(-),SRFBP1,MDGA1(-),CTC-554D6.1(+),FAM171A1,BIN3,TP63,PROX2,MAP4,MTHFD2P3(-),CUL1,RP11-440L14.3(-),RP4-633O19__A.1(-),ROPN1(-),MASP1,CTC-340A15.2,SLC24A2,ZNF775,GTDC1(-),LSM10(-),RP11-624L4.1,ABCB9(+),SLC2A9,RP11-1080G15.1,C3orf38(-),RP11-97I14.1(+),PSORS1C1,LINC00323(+),FAM81A,CCDC162P,…	0.4244	0.2288	0.8913376041363753
MA0037.3.GATA3	7.3999999999999996e-214	3.94e-212	1635	4696	6892	56418	0.2583	0.1089	,SMARCA2,RP11-644L4.1(-),FAM171A1,TP63,MASP1,SDK2,INSIG1(-),RP11-624L4.1,ABCB9(+),MTHFD2P4(-),FAM81A,CCDC162P,IGF1,AC103563.6(-),RP11-83M16.6,PRKG1-AS1,GYPC,HMGB1,RPS27P5(+),MIR3681HG,SCN10A,DNAH9,CTB-189B5.3(-),RP11-270B14.1(-),KB-173C10.1(-),IFNNP1(+),ABRA(-),RP11-554D14.2,ANTXR1,DPY19L2P1,NCOA3,KB-1836B5.1(-),UGT2B28,OOSP1,ADRA1A,RN7SL301P(-),MPZL1,TMEM123(+),DDX11-AS1,ANXA3(-),GPR182(+),GYS2,…	0.2583	0.10890000000000001	1.246043689401093
MA0036.3.GATA2	2.65e-187	1.1e-185	2173	4158	11427	51883	0.3432	0.1805	,WIPF2(+),AC007998.1,CD38(+),IL3(-),SMARCA2,FAM45A,RP11-644L4.1(-),MDGA1(-),TP63,MBD5(-),MASP1,SLC24A2,SDK2,INSIG1(-),RP11-624L4.1,ABCB9(+),SLC2A9,CA8(-),RP11-97I14.1(+),FAM81A,CCDC162P,AC002539.1,AC103563.6(-),LINC00899(+),RP11-83M16.6,JSRP1,PRKG1-AS1,GYPC,HMGB1,RPS27P5(+),MIR3681HG,SCN10A,AL589931.1(+),DNAH9,FAM122A(+),PPM1H,CTB-189B5.3(-),RP11-270B14.1(-),NKX3-1(+),IFNNP1(+),ABRA(-),RP11-554D1…	0.3432	0.1805	0.9270507157250123
MA0473.3.ELF1	9.13e-184	3.59e-182	2553	3778	14618	48692	0.4033	0.2309	,WIPF2(+),LINC01102,AC007998.1,SLC4A10,AC096649.3,WDR60(-),ELK3(+),CD38(+),IL3(-),SMARCA2,FAM45A,PWWP2B,SLC17A9(-),RP11-644L4.1(-),SRFBP1,MDGA1(-),CTC-554D6.1(+),FAM171A1,BIN3,TP63,PROX2,MAP4,MTHFD2P3(-),CUL1,RP11-440L14.3(-),RP4-633O19__A.1(-),ROPN1(-),CTC-340A15.2,SLC24A2,ZNF775,GTDC1(-),LSM10(-),SLC2A9,ABCB9(+),C3orf38(-),RP11-97I14.1(+),PSORS1C1,LINC00323(+),FAM81A,CCDC162P,AC002539.1,MFHAS1,…	0.4033	0.2309	0.804585
MA0640.2.ELF3	1.43e-182	5.34e-181	2788	3543	16660	46650	0.4404	0.2631	,WIPF2(+),LINC01102,AC007998.1,SLC4A10,AC096649.3,WDR60(-),ELK3(+),CD38(+),IL3(-),SMARCA2,FAM45A,PWWP2B,SLC17A9(-),RP11-644L4.1(-),SRFBP1,R3HDM2,MDGA1(-),CTC-554D6.1(+),FAM171A1,BIN3,TP63,PROX2,MAP4,MTHFD2P3(-),CUL1,RP11-440L14.3(-),MBD5(-),RP4-633O19__A.1(-),ROPN1(-),CTC-340A15.2,SLC24A2,ZNF775,GTDC1(-),LSM10(-),INSIG1(-),RP11-624L4.1,ABCB9(+),SLC2A9,C3orf38(-),RP11-97I14.1(+),PSORS1C1,LINC00323…	0.4404	0.2631	0.7432032203984797
MA0482.2.GATA4	1.31e-161	3.37e-160	2211	4120	12377	50933	0.3492	0.1955	,WIPF2(+),CD38(+),IL3(-),SMARCA2,RP5-855F14.2(+),TP63,MASP1,SLC24A2,SDK2,INSIG1(-),RP11-624L4.1,ABCB9(+),SLC2A9,CA8(-),PSORS1C1,FAM81A,CCDC162P,AC002539.1,FBXL2,RP11-339B21.8,AC103563.6(-),LINC00899(+),RP11-83M16.6,PRKG1-AS1,HMGB1,MIR3681HG,SCN10A,AL589931.1(+),DNAH9,RP11-510I5.4,FAM122A(+),CTB-189B5.3(-),RP11-270B14.1(-),KB-173C10.1(-),NKX3-1(+),AC005017.2(-),IFNNP1(+),ABRA(-),DPY19L2P1,NCOA3,PD…	0.3492	0.1955	0.8368849514347254
MA0098.3.ETS1	1.15e-146	2.05e-145	914	5417	3281	60029	0.1444	0.0518	,RNU6-61P(+),C12orf60,KIAA0825,AC012368.1(+),IL1R1,MAP7,TGFBR2,PLEKHF1(+),CD38(+),FARS2,GNAQ,FAM45A,PWWP2B,PIP5K1P2(+),SAP30L-AS1,RP11-164J13.1,MIR4732(-),SLC17A9(-),HNRNPA1P60(-),MCM3AP,RERG,RP11-644L4.1(-),LINC01433,TGFB1I1,PPP4R1L,RP11-64B16.5,TNRC6B,FOXP1,ARHGEF7,SRFBP1,GRIN3A,CTC-554D6.1(+),FAM171A1,FAM193A,BIN3,HS1BP3,MTHFD2P3(-),CUL1,THAP4,RP4-633O19__A.1(-),PTCH1,MASP1,ZBTB16,SERP2,EXOSC7…	0.1444	0.0518	1.4790467392006172
MA0598.3.EHF	6.5e-146	1.1300000000000001e-144	2592	3739	16043	47267	0.4094	0.2534	,SLC4A10,LINC01102,AC007998.1,AC096649.3,ELK3(+),CD38(+),FAM45A,PWWP2B,SLC17A9(-),RP11-644L4.1(-),SRFBP1,MDGA1(-),CTC-554D6.1(+),FAM171A1,BIN3,TP63,PROX2,MAP4,MTHFD2P3(-),CUL1,RP11-440L14.3(-),RP4-633O19__A.1(-),ROPN1(-),MASP1,CTC-340A15.2,SLC24A2,ZNF775,GTDC1(-),LSM10(-),RP11-624L4.1,ABCB9(+),SLC2A9,RP11-1080G15.1,RP11-97I14.1(+),PSORS1C1,FAM81A,CCDC162P,AC002539.1,MFHAS1,LYPD6B(-),RPL23AP37(-),…	0.4094	0.2534	0.692095
MA1650.1.ZBTB14	2.63e-130	3.63e-129	602	5729	1710	61600	0.0951	0.027	,RP11-961A15.1,EVI5L,STK17B,ADAMTS9,KIAA0825,ZDHHC7(+),WDR60(-),MIR876(-),RP11-1H8.6(+),TGFBR2,MIR873(+),RP11-66B24.2,IL3(-),MRFAP1(-),GNAQ,KIAA0513,PWWP2B,PRLHR,MIR4732(-),MARK1,TGFB1I1,PPP4R1L,FOXP1,DBX1(-),FAM193A,RIMS1,RP11-351J23.1(-),DIRAS2,THAP4,ZBTB16,SERP2,SEMA6B,LINC00334,RNF165,ABCB9(+),FGF18,CTD-2555A7.1(-),INTS9,TRIM14,THEM5,XAF1,RPL13P12(+),HOXC12(+),ADGRA1,CLUL1,KCNK15-AS1,PARVB,MF…	0.0951	0.027000000000000003	1.8164859338097326
MA0760.1.ERF	4.99e-123	5.91e-122	831	5500	3125	60185	0.1313	0.0494	,RNU6-61P(+),C12orf60,AC007998.1,KIAA0825,IL1R1,MAP7,TGFBR2,PLEKHF1(+),CD38(+),FARS2,GNAQ,FAM45A,PWWP2B,PIP5K1P2(+),SAP30L-AS1,RP11-164J13.1,MIR4732(-),SLC17A9(-),HNRNPA1P60(-),MCM3AP,RERG,RP11-644L4.1(-),TNRC6B,GRIN3A,PPP4R1L,FOXP1,ARHGEF7,ABCG1,CTC-554D6.1(+),FAM171A1,BIN3,HS1BP3,MTHFD2P3(-),CUL1,THAP4,LINC00160(+),PTCH1,MASP1,ZBTB16,SERP2,EXOSC7,LSM10(-),CFAP61,SLC1A2,RP1-261D10.2(+),THEM5,RP1…	0.1313	0.049400000000000006	1.410283969308209
MA0474.2.ERG	6.02e-112	6.24e-111	693	5638	2451	60859	0.1095	0.0387	,RNU6-61P(+),C12orf60,KIAA0825,IL1R1,MAP7,TGFBR2,PLEKHF1(+),CD38(+),GNAQ,PWWP2B,SAP30L-AS1,RP11-164J13.1,RERG,RP11-644L4.1(-),TNRC6B,TGFB1I1,PPP4R1L,FOXP1,ARHGEF7,MAP2K5,CTC-554D6.1(+),FAM171A1,BIN3,HS1BP3,CUL1,THAP4,RP4-633O19__A.1(-),PTCH1,ZBTB16,SERP2,EXOSC7,LSM10(-),FGF18,SLC1A2,RP1-167A14.2,RARS(+),ANKRD55(+),THEM5,TRAV13-1(-),ST6GALNAC3,AL161898.1(+),RNU2-64P(+),KIZ,PSORS1C1,PGM2L1,SMYD3,RP…	0.10949999999999999	0.0387	1.5005253983441253
MA0475.2.FLI1	1.03e-107	1.05e-106	666	5665	2351	60959	0.1052	0.0371	,RNU6-61P(+),C12orf60,KIAA0825,IL1R1,MAP7,TGFBR2,PLEKHF1(+),CD38(+),GNAQ,KIAA0513,PWWP2B,SAP30L-AS1,RP11-164J13.1,RERG,RP11-644L4.1(-),TNRC6B,TGFB1I1,PPP4R1L,FOXP1,SRFBP1,ARHGEF7,MAP2K5,CTC-554D6.1(+),FAM171A1,BIN3,HS1BP3,CUL1,THAP4,RP4-633O19__A.1(-),PTCH1,ZBTB16,SERP2,EXOSC7,LSM10(-),FGF18,ANKRD55(+),THEM5,TRAV13-1(-),ST6GALNAC3,AL161898.1(+),RNU2-64P(+),KIZ,PSORS1C1,PGM2L1,SMYD3,RP11-897M7.3(+…	0.1052	0.0371	1.5036436126714992
MA0149.1.EWSR1-FLI1	2.12e-102	2.11e-101	2775	3556	19215	44095	0.4383	0.3035	,AC007998.1,ELK3(+),AC093326.1(+),CD38(+),IL3(-),MRFAP1(-),FAM45A,PWWP2B,SLC17A9(-),RN7SKP211(+),SRFBP1,MDGA1(-),CTC-554D6.1(+),FAM171A1,BIN3,TP63,PROX2,MAP4,MTHFD2P3(-),MBD5(-),RP4-633O19__A.1(-),CTC-340A15.2,SLC24A2,R3HDM4,LSM10(-),ABCB9(+),MAN1C1,CA8(-),PSORS1C1,CCDC162P,RP11-339B21.8,IGF1,MFHAS1,AC103563.6(-),RPL23AP37(-),PRKG1-AS1,GYPC,TMPRSS13(-),RPS27P5(+),KRT43P,HTR1E,MIR3681HG,AC098828.2…	0.43829999999999997	0.3035	0.530222
MA0156.2.FEV	8.18e-96	8.029999999999999e-95	605	5726	2160	61150	0.0956	0.0341	,RNU6-61P(+),C12orf60,IL1R1,MAP7,TGFBR2,CD38(+),FARS2,GNAQ,PWWP2B,SAP30L-AS1,RP11-164J13.1,MCM3AP,RERG,RP11-644L4.1(-),TNRC6B,SRFBP1,PPP4R1L,FOXP1,ARHGEF7,CTC-554D6.1(+),FAM171A1,BIN3,HS1BP3,CUL1,THAP4,RP4-633O19__A.1(-),PTCH1,ZBTB16,SERP2,EXOSC7,RP1-167A14.2,RARS(+),ANKRD55(+),THEM5,TRAV13-1(-),ST6GALNAC3,AL161898.1(+),RNU2-64P(+),KIZ,PSORS1C1,PGM2L1,SMYD3,HOXC12(+),RP11-897M7.3(+),FAM81A,CTD-22…	0.0956	0.0341	1.4872388789565762
MA0081.2.SPIB	7.259999999999999e-94	6.69e-93	2833	3498	20102	43208	0.4475	0.3175	,SLC4A10,LINC01102,AC007998.1,WDR60(-),ELK3(+),CD38(+),FAM45A,SLC17A9(-),RP11-507K2.3(-),SRFBP1,R3HDM2,CTC-554D6.1(+),FAM171A1,BIN3,TP63,PROX2,MAP4,MTHFD2P3(-),RP11-440L14.3(-),RP4-633O19__A.1(-),ROPN1(-),MASP1,CTC-340A15.2,SLC24A2,ZNF775,SDK2,GTDC1(-),INSIG1(-),RP11-624L4.1,SLC2A9,MAN1C1,CA8(-),RP11-1080G15.1,RP11-97I14.1(+),PSORS1C1,LINC00323(+),FAM81A,CCDC162P,AC002539.1,FBXL2,IGF1,LYPD6B(-),R…	0.4475	0.3175	0.49513109049209053
MA0511.2.RUNX2	3.09e-87	2.78e-86	1045	5286	5281	58029	0.1651	0.0834	,ADAMTS9,LINC01091(+),RN7SKP17(-),RSU1P1(-),ATG7,KIAA0825,AC093326.1(+),PLEKHF1(+),MME,PPIAP32(+),GNAQ,RNU6-41P(+),KIAA0513,RP11-69H14.6,AC007131.2,MC3R(+),RNA5SP487(-),GDF10,RP11-507K2.3(-),HNMT(-),RP11-68E19.2(-),SRFBP1,FOXP1,ARHGEF7,MAP2K5,RPS20P14(-),BIN3,RP11-321G12.1,RP11-351J23.1(-),CUL1,MRPS28,CTC-340A15.2,ZBTB16,SEMA6B,MIR6074(+),RP11-65J21.4(+),SYNRG,SLC24A2,TPST2,ISPD,RP11-359K18.4(-),…	0.16510000000000002	0.0834	0.9852208314685946
MA1508.1.IKZF1	3.52e-84	3.05e-83	2918	3413	21323	41987	0.4609	0.3368	,WIPF2(+),SLC4A10,AC007998.1,AC096649.3,CD38(+),SMARCA2,FAM45A,SLC17A9(-),RN7SKP211(+),RP11-507K2.3(-),RP11-644L4.1(-),SRFBP1,RP5-855F14.2(+),CTC-554D6.1(+),FAM171A1,BIN3,TP63,PROX2,MAP4,MTHFD2P3(-),CUL1,RP11-440L14.3(-),ROPN1(-),MASP1,CTC-340A15.2,ZNF775,LSM10(-),RP11-624L4.1,ABCB9(+),SLC2A9,MAN1C1,CA8(-),RP11-1080G15.1,RP11-97I14.1(+),PSORS1C1,LINC00323(+),FAM81A,CCDC162P,AC002539.1,FBXL2,IGF1,…	0.46090000000000003	0.3368	0.4525616292702528
MA1515.1.KLF2	2.25e-81	1.88e-80	1711	4620	10702	52608	0.2703	0.169	,WDR60(-),AC007998.1,PWWP2B,SCAP,SLC17A9(-),SH2D3C,RP11-507K2.3(-),BIN3,TP63,MAP4,MTHFD2P3(-),RP11-440L14.3(-),RP4-633O19__A.1(-),SDK2,R3HDM4,LSM10(-),GTDC1(-),ABCB9(+),CCDC144B,MAN1C1,CA8(-),PSORS1C1,LINC00323(+),FAM81A,MFHAS1,MIR5007(-),RP11-83M16.6,JSRP1,PRKG1-AS1,HTR1E,AL589931.1(+),AC012363.2(-),BMS1P10(+),IFNNP1(+),RP11-15F12.1,RP11-554D14.2,THEG(-),PDZK1IP1(+),FMO5,DNAJC18,PLA2G6,ESPN,OPRD…	0.2703	0.16899999999999998	0.6775382653651482
MA0762.1.ETV2	2.47e-81	2.0300000000000002e-80	1116	5215	5961	57349	0.1763	0.0942	,C12orf60,AC007998.1,KIAA0825,POLE,IL1R1,MAP7,TGFBR2,PLEKHF1(+),CD38(+),RP11-573D15.8,GNAQ,KIAA0513,PIP4K2A,SAP30L-AS1,RP11-164J13.1,UBASH3A,MIR4732(-),HNRNPA1P60(-),MCM3AP,RERG,RP11-644L4.1(-),RP11-219F10.1(-),TNRC6B,PPP4R1L,RP11-64B16.5,FOXP1,SRFBP1,ARHGEF7,MAP2K5,SLC16A12,CTC-554D6.1(+),FAM171A1,FAM193A,BIN3,PROX2,CUL1,THAP4,MASP1,ZBTB16,SERP2,EXOSC7,LSM10(-),RP11-359K18.4(-),FGF18,BTLA(+),MAN…	0.17629999999999998	0.0942	0.9042335097073982
MA0136.2.ELF5	1.62e-79	1.27e-78	1292	5039	7368	55942	0.2041	0.1164	,SLC4A10,AC096649.3,AC007998.1,CD38(+),SMARCA2,PWWP2B,SLC17A9(-),RP11-644L4.1(-),SRFBP1,CTC-554D6.1(+),FAM171A1,BIN3,TP63,MTHFD2P3(-),RP11-440L14.3(-),RP4-633O19__A.1(-),ROPN1(-),MASP1,SLC24A2,GTDC1(-),SLC2A9,ABCB9(+),CCDC162P,MFHAS1,RPL23AP37(-),RPS27P5(+),CD55(+),MIR3681HG,TOMM22P3(-),PRNP(+),DNAH9,PPM1H,FBXW8,RP11-270B14.1(-),SDHA,IFNNP1(+),RP11-554D14.2,ANTXR1,FMO5,KB-1836B5.1(-),PLA2G6,FZD2(…	0.2041	0.1164	0.8101851241244353
MA1517.1.KLF6	4.0000000000000005e-77	3.08e-76	1320	5011	7663	55647	0.2085	0.121	,WDR60(-),AC007998.1,PWWP2B,SCAP,SLC17A9(-),RP11-507K2.3(-),FANCA,BIN3,MTHFD2P3(-),RP4-633O19__A.1(-),R3HDM4,GTDC1(-),LSM10(-),ABCB9(+),CCDC144B,MAN1C1,CA8(-),PSORS1C1,LINC00323(+),MFHAS1,LINC00899(+),RP11-83M16.6,PRKG1-AS1,HTR1E,AL589931.1(+),AC012363.2(-),BMS1P10(+),VANGL2,RP11-15F12.1,RP11-554D14.2,PDZK1IP1(+),FMO5,DNAJC18,PLA2G6,C8orf34,CKMT2,AC009313.2(+),ANXA3(-),CHCHD3(+),NFIX(+),ZNF707(+)…	0.20850000000000002	0.121	0.7850403361700692
MA0035.4.GATA1	1.37e-74	1.0300000000000001e-73	1456	4875	8839	54471	0.23	0.1396	,WIPF2(+),AC096649.3,AC007998.1,WDR60(-),CD38(+),SMARCA2,CTC-554D6.1(+),SDK2,INSIG1(-),RP11-624L4.1,ABCB9(+),SLC2A9,FAM81A,CCDC162P,RP11-83M16.6,PRKG1-AS1,HMGB1,TMPRSS13(-),MIR3681HG,SCN10A,CRISPLD2,RP11-510I5.4,FAM122A(+),CTB-189B5.3(-),RP11-270B14.1(-),KB-173C10.1(-),IFNNP1(+),DPY19L2P1,NCOA3,PDZK1IP1(+),KB-1836B5.1(-),UGT2B28,FRG1HP,RP11-269F21.3,NPM1P31(-),OOSP1,ATP9B,RN7SL301P(-),DDX11-AS1,R…	0.23	0.1396	0.7203349196220854
MA1104.2.GATA6	2.11e-74	1.58e-73	2066	4265	14014	49296	0.3263	0.2214	,WIPF2(+),LINC01122(-),AC096649.3,CD38(+),SMARCA2,FAM45A,FAM171A1,TP63,MAP4,MASP1,SDK2,INSIG1(-),RP11-624L4.1,ABCB9(+),SLC2A9,MTHFD2P4(-),CA8(-),FAM81A,CCDC162P,AC002539.1,AC103563.6(-),RP11-83M16.6,PRKG1-AS1,GYPC,HMGB1,MIR3681HG,SCN10A,AL589931.1(+),DNAH9,FAM122A(+),PPM1H,CTB-189B5.3(-),RP11-270B14.1(-),NKX3-1(+),VANGL2,IFNNP1(+),RP11-554D14.2,DPY19L2P1,NCOA3,KB-1836B5.1(-),UGT2B28,ESPN,GCNT2,RP…	0.32630000000000003	0.2214	0.559544
MA0073.1.RREB1	2.12e-68	1.5099999999999998e-67	2201	4130	15474	47836	0.3477	0.2444	,LINC01122(-),SLC4A10,AC007998.1,WDR60(-),ELK3(+),STRIP2,AC093326.1(+),MRFAP1(-),FAM45A,PWWP2B,SRFBP1,R3HDM2,MDGA1(-),BIN3,TP63,MTHFD2P3(-),RP11-440L14.3(-),MBD5(-),MASP1,CTC-340A15.2,SLC24A2,R3HDM4,GTDC1(-),CCDC144B,CA8(-),CCDC162P,FBXL2,MFHAS1,RP11-339B21.8,PTCRA(+),SPHKAP(+),RP11-347L18.1(-),RP11-83M16.6,JSRP1,PRKG1-AS1,GYPC,AZGP1P1(-),RPS27P5(+),HTR1E,MIR3681HG,SCN10A,CRISPLD2,AC098828.2,DNAH…	0.3477	0.2444	0.5085987819088983
MA1483.1.ELF2	2.64e-57	1.8100000000000002e-56	699	5632	3519	59791	0.1104	0.0556	,CERS6-AS1,RN7SKP17(-),ELK3(+),IL1R1,CD38(+),GNAQ,PWWP2B,SAP30L-AS1,MIR4732(-),RNU7-106P(-),SLC17A9(-),MCM3AP,RERG,RP11-644L4.1(-),TNRC6B,SRFBP1,FOXP1,CTC-554D6.1(+),FAM171A1,FAM193A,LYZL2(+),RP4-633O19__A.1(-),MRPS28,MASP1,ZBTB16,SYNRG,FGF18,CDSN,ANKRD55(+),PSORS1C1,ST6GALNAC3,AL161898.1(+),PGM2L1,SMYD3,CCDC162P,CTBP2,MFHAS1,DTX2,C2CD4B,TBC1D5,MIPOL1,MKL1(-),RP11-698N11.2,LAMA5,RPS27P5(+),ASNSD1…	0.1104	0.0556	0.9895833840546617
MA1516.1.KLF3	6.26e-44	3.59e-43	1109	5222	7147	56163	0.1752	0.1129	,WDR60(-),SCAP,SH2D3C,RP11-507K2.3(-),MTHFD2P3(-),RP4-633O19__A.1(-),R3HDM4,LSM10(-),ABCB9(+),CA8(-),PSORS1C1,LINC00323(+),MFHAS1,LYPD6B(-),GYPC,AL589931.1(+),SDHA,RP11-554D14.2,PDZK1IP1(+),FMO5,DNAJC18,PLA2G6,ESPN,CTD-2560K21.6(-),OPRD1,RP11-269F21.3,C8orf34,CKMT2,TMEM123(+),AC009313.2(+),RP5-1136G2.1(+),NFIX(+),SEMA6D,CYTL1,RNF145(+),C17orf99,SLC9A1(+),CHRNA4,ATP6V1H,CYP27C1(+),SHC1P2(-),SLC22A…	0.1752	0.11289999999999999	0.6339572888281728
MA0080.5.SPI1	8.03e-36	4.2200000000000004e-35	3280	3051	27620	35690	0.5181	0.4363	,SLC4A10,LINC01102,AC007998.1,AC096649.3,WDR60(-),AC093326.1(+),CD38(+),IL3(-),SMARCA2,SLC17A9(-),RP11-507K2.3(-),RP11-644L4.1(-),SRFBP1,R3HDM2,CTC-554D6.1(+),FAM171A1,BIN3,TP63,PROX2,MAP4,MTHFD2P3(-),CUL1,RP11-440L14.3(-),RP4-633O19__A.1(-),ROPN1(-),MASP1,CTC-340A15.2,SLC24A2,ZNF775,SDK2,GTDC1(-),INSIG1(-),RP11-624L4.1,SLC2A9,MAN1C1,MTHFD2P4(-),CA8(-),RP11-1080G15.1,RP11-97I14.1(+),PSORS1C1,LINC…	0.5181	0.4363	0.2479101098735806
MA0089.2.NFE2L1	1.2600000000000001e-29	6.27e-29	1289	5042	9383	53927	0.2036	0.1482	,LINC01122(-),STRIP2,IL3(-),SMARCA2,RP11-644L4.1(-),PROX2,MAP4,CTC-340A15.2,SLC24A2,SDK2,R3HDM4,RP11-624L4.1,SLC2A9,CA8(-),MLIP(+),AC103563.6(-),SPHKAP(+),RP11-347L18.1(-),JSRP1,PRKG1-AS1,GYPC,RPS27P5(+),HTR1E,MIR3681HG,AL589931.1(+),AC012363.2(-),VANGL2,ABRA(-),FMO5,PXDNL,CD86(+),ESPN,GCNT2,OOSP1,ADRA1A,ATP9B,DDX11-AS1,ANXA3(-),LONRF2,SEMA6D,LINC01348(+),ZNF431(+),ALPK1,CYTL1,RP11-436K8.1,LINC01…	0.2036	0.1482	0.4581921137698616
MA1593.1.ZNF317	2.79e-28	1.32e-27	1656	4675	12750	50560	0.2616	0.2014	,SLC4A10,AC007998.1,CD38(+),FAM45A,PWWP2B,SLC17A9(-),RN7SKP211(+),LNPEP,SRFBP1,MDGA1(-),FAM171A1,BIN3,PROX2,MAP4,RP11-440L14.3(-),MBD5(-),RP4-633O19__A.1(-),INSIG1(-),RP11-624L4.1,MLIP(+),RP11-97I14.1(+),FAM81A,LRRC37B,FBXL2,AC103563.6(-),LYPD6B(-),LINC00899(+),RP11-83M16.6,CD55(+),MIR3681HG,PRNP(+),FAM122A(+),FBXW8,SDHA,KB-173C10.1(-),AC005017.2(-),VANGL2,IFNNP1(+),KBTBD11,RP11-554D14.2,KB-1836B…	0.2616	0.2014	0.377299
MA1114.1.PBX3	2.73e-24	1.2399999999999999e-23	1397	4934	10680	52630	0.2207	0.1687	,AC096649.3,CD38(+),SMARCA2,PWWP2B,RP11-507K2.3(-),RP11-644L4.1(-),SRFBP1,ABCG1,FAM171A1,CUL1,MBD5(-),MASP1,LSM10(-),MAN1C1,C3orf38(-),PSORS1C1,LINC00323(+),IGF1,MFHAS1,RP11-83M16.6,JSRP1,GYPC,HMGB1,JMJD4,PARP15,MIR3681HG,STT3B(-),SCN10A,CTB-189B5.3(-),KB-173C10.1(-),RP11-478K15.6(-),AC005017.2(-),DPY19L2P1,PDZK1IP1(+),PLA2G6,ESPN,OPRD1,RP11-269F21.3,GCNT2,FZD2(+),KANK1,ATP9B,MPZL1,ANXA3(-),GPR18…	0.2207	0.16870000000000002	0.3876266559920483
MA0501.1.MAF::NFE2	5.56e-24	2.4999999999999998e-23	1320	5011	10010	53300	0.2085	0.1581	,LINC01122(-),SLC4A10,STRIP2,IL3(-),SMARCA2,RP11-507K2.3(-),RP11-644L4.1(-),MAP4,CUL1,MBD5(-),CTC-340A15.2,SLC24A2,SDK2,R3HDM4,RP11-624L4.1,SLC2A9,CA8(-),MLIP(+),FAM81A,SPHKAP(+),RP11-347L18.1(-),JSRP1,GYPC,HMGB1,HTR1E,MIR3681HG,AL589931.1(+),AC012363.2(-),VANGL2,IFNNP1(+),ABRA(-),PXDNL,CD86(+),ESPN,GCNT2,CCDC168(+),SKAP1,OOSP1,ATP9B,AC009313.2(+),ANXA3(-),GPR182(+),LONRF2,SEMA6D,LINC01348(+),CYT…	0.20850000000000002	0.15810000000000002	0.39921001597365524
MA0698.1.ZBTB18	1e-23	4.4099999999999993e-23	1684	4647	13333	49977	0.266	0.2106	,WIPF2(+),LINC01102,AC007998.1,AC096649.3,STRIP2,AC093326.1(+),CD38(+),LNPEP,SRFBP1,R3HDM2,BIN3,PROX2,MAP4,CTC-340A15.2,SDK2,GTDC1(-),INSIG1(-),RP11-624L4.1,ABCB9(+),MRPL42,CCDC162P,FBXL2,IGF1,AC103563.6(-),GYPC,MIR3681HG,TOMM22P3(-),CRISPLD2,DNAH9,CTB-189B5.3(-),AC012363.2(-),NKX3-1(+),IFNNP1(+),ABRA(-),RP11-554D14.2,FMO5,UGT2B28,PLA2G6,GCNT2,RP11-269F21.3,FZD2(+),ADRA1A,CKMT2,MPZL1,TMEM123(+),G…	0.266	0.21059999999999998	0.3369208093628352
MA0119.1.NFIC::TLX1	2.7600000000000002e-22	1.18e-21	1150	5181	8609	54701	0.1816	0.136	,AC096649.3,CD38(+),MRFAP1(-),SCAP,SRFBP1,ABCG1,MAP4,RP11-440L14.3(-),SDK2,INSIG1(-),RP11-624L4.1,ABCB9(+),MLIP(+),PSORS1C1,CCDC162P,IGF1,MIR5007(-),KRT43P,MIR3681HG,TOMM22P3(-),STT3B(-),SCN10A,AL589931.1(+),KIRREL3,AC005017.2(-),IFNNP1(+),NDRG3,ANTXR1,ESPN,FRG1HP,ADRA1A,RP11-796L2.1(-),TMED8,CICP22(-),MPZL1,DDX11-AS1,TFDP2,CHCHD3(+),AC013463.2,SPATA3,SLC9A1(+),SHC1P2(-),MTCYBP24(-),RPS6P7(+),SLI…	0.1816	0.136	0.4171575511532131
MA1581.1.ZBTB6	4.45e-22	1.88e-21	1428	4903	11117	52193	0.2256	0.1756	,CD38(+),MRFAP1(-),PWWP2B,RP11-507K2.3(-),FAM171A1,BIN3,PROX2,MTHFD2P3(-),MASP1,CTC-340A15.2,ZNF775,R3HDM4,SLC2A9,ABCB9(+),MAN1C1,PSORS1C1,LINC00323(+),RP11-83M16.6,PRKG1-AS1,GYPC,HTR1E,MIR3681HG,SCN10A,AL589931.1(+),DNAH9,RP11-270B14.1(-),SDHA,NDRG3,ABRA(-),RP11-554D14.2,DPY19L2P1,PDZK1IP1(+),KB-1836B5.1(-),PLA2G6,OPRD1,RP11-269F21.3,CCDC168(+),SKAP1,RP11-796L2.1(-),CKMT2,CICP22(-),MPZL1,AC00931…	0.2256	0.17559999999999998	0.36147422286343545
MA0638.1.CREB3	4.5400000000000005e-22	1.91e-21	314	6017	1682	61628	0.0496	0.0266	,RP11-961A15.1,LINC01102,WDR60(-),STRIP2,FARS2,MRFAP1(-),PIP5K1P2(+),PRLHR,SLC17A9(-),MCM3AP,FAM171A1,RIMS1,LYZL2(+),THAP4,ZBTB16,SERP2,NPRL3,ISPD,CTD-2555A7.1(-),SIAH2(+),TRGC2,HIST3H2BA,LOX(-),LINC01146,LINC01347,CHD5,NFATC1,PBX1,B3GNT2(+),BARX1-AS1,AC096579.13,RP1-152L7.9(+),MIR3681HG,ARHGEF3,LINC00173(+),RP11-270B14.1(-),NEFLP1(-),NF1,AC005017.2(-),ETV6,LINC00923,FHIT,CTD-2383I20.1(+),ADAM10,…	0.0496	0.026600000000000002	0.8989138748856855
MA1141.1.FOS::JUND	6.32e-22	2.6500000000000003e-21	914	5417	6566	56744	0.1444	0.1037	,RP11-961A15.1,SLC4A10,ADAMTS9,RTP2(+),KIAA0825,SYNE1,FARS2,RP11-66B24.2,IL3(-),GNAQ,KIAA0513,RP11-374A22.1,MIR4732(-),ZNF579(+),TNRC6B,HNMT(-),LINC01433,FOXP1,DBX1(-),ABCG1,ATP6V1G1P3(-),CTC-537E7.3(+),FAM193A,ANKH,HS1BP3,FGFRL1,CTC-340A15.2,SERP2,SLC24A2,NPRL3,SDK2,ISPD,AC091132.1(-),CFAP61,RP11-231C18.3,RP11-624L4.1,SLC2A9,FGF18,ANKRD55(+),RNU2-64P(+),ST6GALNAC3,SIAH2(+),DDX60L,ADGRA1,RP11-302…	0.1444	0.10369999999999999	0.4776548480739455
MA0099.3.FOS::JUN	9.26e-22	3.8600000000000005e-21	817	5514	5743	57567	0.129	0.0907	,RP11-961A15.1,SLC4A10,ADAMTS9,RTP2(+),SYNE1,FARS2,IL3(-),GNAQ,KIAA0513,RP11-374A22.1,RP11-164J13.1,MIR4732(-),ZNF579(+),TNRC6B,HNMT(-),LINC01433,FOXP1,DBX1(-),ABCG1,ATP6V1G1P3(-),CTC-537E7.3(+),FAM193A,ANKH,HS1BP3,FGFRL1,CTC-340A15.2,SERP2,SLC24A2,RP11-83M16.6,NPRL3,SDK2,ISPD,AC091132.1(-),CFAP61,RP11-231C18.3,RP11-624L4.1,SLC2A9,FGF18,ANKRD55(+),RNU2-64P(+),DDX60L,ADGRA1,RP11-302M6.5(-),DNAJB8(…	0.129	0.0907	0.5081966097820939
MA1130.1.FOSL2::JUN	3.71e-20	1.52e-19	825	5506	5902	57408	0.1303	0.0932	,RP11-961A15.1,SLC4A10,ADAMTS9,RTP2(+),SYNE1,FARS2,GNAQ,KIAA0513,RP11-374A22.1,MIR4732(-),ZNF579(+),TNRC6B,HNMT(-),LINC01433,FOXP1,DBX1(-),ABCG1,ATP6V1G1P3(-),CTC-537E7.3(+),FAM193A,ANKH,HS1BP3,FGFRL1,CTC-340A15.2,SERP2,SLC24A2,NPRL3,SDK2,ISPD,AC091132.1(-),CFAP61,RP11-231C18.3,RP11-624L4.1,SLC2A9,FGF18,ANKRD55(+),RNU2-64P(+),ST6GALNAC3,DDX60L,ADGRA1,DNAJB8(+),SLC10A7,LINC01146,RPL23AP37(-),GBE1(…	0.1303	0.0932	0.48343522391385424
MA1140.2.JUNB(var.2)	4.35e-20	1.78e-19	348	5983	1998	61312	0.055	0.0316	,RP11-961A15.1,EVI5L,AC096649.3,ENKUR,AC093326.1(+),GNAQ,AC006499.1(-),LIF(+),RP11-164J13.1,GRIN3A,FAM193A,TMEM53,LYZL2(+),ZBTB16,RNF165,RP11-359K18.4(-),FGF18,CDK11A,INTS9,SPAG9,CCDC148-AS1,FBXL2,RP11-107C10.1(-),LINC01347,LINC00899(+),TMPRSS13(-),RPS27P5(+),SLC10A2(+),MIR3681HG,FAM107B,AGGF1P10(-),MKNK1,AC035144.1(-),MCCC1(+),SPECC1L,ZNF117(+),KLF5(+),RHOH,MFAP3L,LEPR,RP11-15F12.1,ADAM10,CCKBR(…	0.055	0.0316	0.799507
MA0003.4.TFAP2A	5.16e-20	2.09e-19	1590	4741	12760	50550	0.2511	0.2015	,WDR60(-),AC096649.3,AC093326.1(+),CD38(+),PWWP2B,SCAP,SRFBP1,MDGA1(-),MTHFD2P3(-),RP11-440L14.3(-),ROPN1(-),MASP1,SLC24A2,ZNF775,R3HDM4,RP11-624L4.1,ABCB9(+),MAN1C1,MLIP(+),PSORS1C1,LINC00323(+),LRRC37B,PTCRA(+),RPL23AP37(-),JSRP1,GYPC,TMPRSS13(-),RPS27P5(+),HTR1E,MIR3681HG,STT3B(-),SCN10A,AC098828.2,AL589931.1(+),RP11-510I5.4,RP11-270B14.1(-),KB-173C10.1(-),BMS1P10(+),IFNNP1(+),NDRG3,RP11-15F12…	0.2511	0.20149999999999998	0.3174821898561702
MA0510.2.RFX5	8.6e-20	3.45e-19	560	5771	3691	59619	0.0885	0.0583	,KIAA0825,ENKUR,AC093326.1(+),IL3(-),KIAA0513,PIP4K2A,USP6NL(+),GBAS,SLC17A9(-),SH2D3C,SRFBP1,RP11-219F10.1(-),NFE2L3P1(+),FAM193A,MBD5(-),MASP1,ZBTB16,SLC24A2,RP11-65J21.4(+),GTDC1(-),RP11-624L4.1,MAN1C1,AC079612.2(+),STOX2,AC079612.1(-),CDSN,MLIP(+),ANKRD55(+),THEM5,PSORS1C1,ST6GALNAC3,DOCK5(+),HOXC12(+),ADGRA1,ERHP1(-),FOXO1(-),LINC01146,PLEKHA4,CHMP4B,PTCRA(+),RSBN1L,HIPK2(+),TBC1D5,FNDC3B,LA…	0.0885	0.0583	0.6021815717698633
MA0131.2.HINFP	1.19e-19	4.76e-19	383	5948	2282	61028	0.0605	0.036	,EVI5L,RP11-66B24.2,RP1-230L10.1(-),MRFAP1(-),RP11-69H14.6,SAP30L-AS1,MARK1,TGFB1I1,PPP4R1L,RP5-855F14.2(+),ATP6V1G1P3(-),RIMS1,MAP4,USP36,DIRAS2,ZBTB16,SERP2,LINC00334,TRIM14,LHFPL4(-),RP11-897M7.3(+),HIST3H2BA,DTX2,C2CD4B,RAP2CP1(+),JSRP1,RP11-367J11.2,RP11-203J24.9,LAMA5,AC096579.13,RP11-421H10.2(+),UBE2F-SCLY(+),GJD2,CTA-228A9.4,AC062028.1,ZNF117(+),RHOH,NDRG3,KCTD1,RPL21P13(-),UGT2B28,PLA2G6…	0.0605	0.036000000000000004	0.748938
MA0844.1.XBP1	3.7e-19	1.45e-18	306	6025	1712	61598	0.0483	0.027	,RP11-961A15.1,EVI5L,WDR60(-),STRIP2,CCDC140,PAX3,FARS2,MRFAP1(-),AC010641.1(+),SAP30L-AS1,SLC17A9(-),ANKRD46(+),FAM171A1,RIMS1,LYZL2(+),SERP2,ISPD,RP11-231C18.3,MLIP(+),SIAH2(+),GNA11(+),TRGC2,HIST3H2BA,LOX(-),LINC01347,NFATC1,MKL1(-),STIL(+),ASNSD1(+),AC096579.13,RP1-152L7.9(+),MIR3681HG,AC098828.2,ARHGEF3,LINC00173(+),RP11-478K15.6(-),RP11-672A2.7(-),NEFLP1(-),NF1,ETV6,LINC00923,FHIT,CTD-2383I…	0.0483	0.027000000000000003	0.8390637817849421
MA1128.1.FOSL1::JUN	4.1e-19	1.59e-18	911	5420	6711	56599	0.1439	0.106	,RP11-961A15.1,SLC4A10,ADAMTS9,RTP2(+),SYNE1,FARS2,RP11-66B24.2,IL3(-),GNAQ,KIAA0513,RP11-374A22.1,RP11-164J13.1,MIR4732(-),ZNF579(+),TNRC6B,HNMT(-),LINC01433,FOXP1,DBX1(-),ABCG1,ATP6V1G1P3(-),CTC-537E7.3(+),FAM193A,ANKH,HS1BP3,FGFRL1,CTC-340A15.2,SERP2,SLC24A2,RP11-83M16.6,NPRL3,SDK2,ISPD,AC091132.1(-),CFAP61,RP11-231C18.3,RP11-624L4.1,SLC2A9,FGF18,ANKRD55(+),RNU2-64P(+),ST6GALNAC3,DDX60L,ADGRA1…	0.1439	0.106	0.4410023272897365
MA0814.2.TFAP2C(var.2)	2.88e-18	1.09e-17	1597	4734	12972	50338	0.2523	0.2049	,WDR60(-),AC007998.1,IL3(-),MRFAP1(-),PWWP2B,SCAP,MDGA1(-),MTHFD2P3(-),RP11-440L14.3(-),RP4-633O19__A.1(-),ROPN1(-),MASP1,ZNF775,R3HDM4,RP11-624L4.1,ABCB9(+),MLIP(+),PSORS1C1,LINC00323(+),CCDC162P,LRRC37B,MFHAS1,PTCRA(+),RPL23AP37(-),JSRP1,GYPC,TMPRSS13(-),RPS27P5(+),HTR1E,MIR3681HG,STT3B(-),SCN10A,AC098828.2,AL589931.1(+),RP11-510I5.4,RP11-270B14.1(-),SDHA,KB-173C10.1(-),BMS1P10(+),IFNNP1(+),RP1…	0.2523	0.20489999999999997	0.30022022196505427
MA0476.1.FOS	2.1e-17	7.83e-17	978	5353	7415	55895	0.1545	0.1171	,RP11-961A15.1,WIPF2(+),ADAMTS9,RTP2(+),KIAA0825,SYNE1,FARS2,MME,IL3(-),GNAQ,RNU6-41P(+),KIAA0513,RP11-374A22.1,PIP5K1P2(+),MIR4732(-),ZNF579(+),TNRC6B,HNMT(-),FOXP1,RP11-64B16.5,ABCG1,ATP6V1G1P3(-),CTC-537E7.3(+),FAM193A,ANKH,HS1BP3,FGFRL1,CTC-340A15.2,ZBTB16,SERP2,SLC24A2,SYNRG,EXOSC7,NPRL3,SDK2,ISPD,AC091132.1(-),CFAP61,RP11-231C18.3,RP11-624L4.1,FGF18,ANKRD55(+),RNU2-64P(+),ST6GALNAC3,SIAH2(+…	0.1545	0.11710000000000001	0.3998657622905217
MA1134.1.FOS::JUNB	7.07e-17	2.61e-16	779	5552	5703	57607	0.123	0.0901	,SLC4A10,ADAMTS9,RTP2(+),SYNE1,FARS2,GNAQ,KIAA0513,RP11-374A22.1,MIR4732(-),ZNF579(+),TNRC6B,HNMT(-),LINC01433,FOXP1,DBX1(-),ABCG1,ATP6V1G1P3(-),FAM193A,ANKH,HS1BP3,CTC-340A15.2,SERP2,SLC24A2,NPRL3,SDK2,ISPD,AC091132.1(-),CFAP61,RP11-231C18.3,RP11-624L4.1,SLC2A9,FGF18,ANKRD55(+),RNU2-64P(+),DDX60L,ADGRA1,DNAJB8(+),SLC10A7,LINC01146,RPL23AP37(-),GBE1(+),NFATC1,RP11-367J11.2,RNU6-1067P(-),SGCE,PBX1…	0.12300000000000001	0.0901	0.44905930441306385
MA0477.2.FOSL1	8.11e-17	2.98e-16	923	5408	6969	56341	0.1458	0.1101	,RP11-961A15.1,WIPF2(+),SLC4A10,ADAMTS9,RTP2(+),KIAA0825,SYNE1,FARS2,RP11-66B24.2,IL3(-),GNAQ,RNU6-41P(+),KIAA0513,RP11-374A22.1,RP11-164J13.1,MIR4732(-),ZNF579(+),TNRC6B,HNMT(-),LINC01433,RP11-64B16.5,DBX1(-),ABCG1,ATP6V1G1P3(-),CTC-537E7.3(+),FAM193A,ANKH,HS1BP3,FGFRL1,CTC-340A15.2,SERP2,SLC24A2,SYNRG,NPRL3,SDK2,ISPD,AC091132.1(-),CFAP61,RP11-231C18.3,RP11-624L4.1,SLC2A9,FGF18,ANKRD55(+),RNU2-6…	0.1458	0.1101	0.40517625076256814
MA1137.1.FOSL1::JUNB	1.34e-16	4.85e-16	868	5463	6499	56811	0.1371	0.1027	,RP11-961A15.1,SLC4A10,ADAMTS9,RTP2(+),AC012368.1(+),SYNE1,FARS2,MME,RP11-66B24.2,GNAQ,KIAA0513,RP11-374A22.1,USP6NL(+),MIR4732(-),ZNF579(+),TNRC6B,HNMT(-),LINC01433,FOXP1,HSBP1L1(+),DBX1(-),ABCG1,ATP6V1G1P3(-),CTC-537E7.3(+),FAM193A,ANKH,HS1BP3,CTC-340A15.2,SERP2,SLC24A2,PPP1R12B,NPRL3,SDK2,ISPD,AC091132.1(-),CFAP61,RP11-231C18.3,RP11-624L4.1,SLC2A9,FGF18,ANKRD55(+),RNU2-64P(+),ST6GALNAC3,DDX60L…	0.1371	0.1027	0.4167923894610307
MA0656.1.JDP2(var.2)	1.48e-16	5.29e-16	467	5864	3081	60229	0.0738	0.0487	,AC096649.3,ENKUR,AC012368.1(+),AC093326.1(+),IL3(-),GNAQ,AC006499.1(-),AC007131.2,RP11-164J13.1,LNPEP,HNMT(-),GRIN3A,FOXP1,NFE2L3P1(+),SLC16A12,FAM193A,RP11-495K9.10(+),TMEM53,LYZL2(+),PTCH1,ZBTB16,MIR6074(+),RP11-359K18.4(-),AL163953.3,MAN1C1,CDK11A,CCDC148-AS1,RP11-107C10.1(-),LINC01347,LINC00899(+),NFE2L2,PBX1,TMPRSS13(-),RPS27P5(+),SLC10A2(+),MIR3681HG,EFHC1,IL19,CTB-189B5.3(-),MKNK1,AC03514…	0.0738	0.0487	0.5996990439780541
MA1101.2.BACH2	2.05e-16	7.33e-16	740	5591	5394	57916	0.1169	0.0852	,ADAMTS9,RTP2(+),KIAA0825,SYNE1,FARS2,GNAQ,KIAA0513,RP11-374A22.1,RP11-164J13.1,MIR4732(-),GDF10,TNRC6B,HNMT(-),ABCG1,ATP6V1G1P3(-),CTC-537E7.3(+),FAM193A,ANKH,HS1BP3,FGFRL1,CTC-340A15.2,SERP2,NPRL3,SDK2,ISPD,AC091132.1(-),CFAP61,RP11-231C18.3,RP11-624L4.1,SLC2A9,FGF18,RP11-527J8.1,STOX2,ANKRD55(+),RNU2-64P(+),SIAH2(+),DDX60L,PGM2L1,ADGRA1,DNAJB8(+),SLC10A7,LINC01146,RPL23AP37(-),GBE1(+),CCDC88B,…	0.11689999999999999	0.0852	0.45634959430581806
MA0489.1.JUN(var.2)	2.41e-16	8.57e-16	1040	5291	8045	55265	0.1643	0.1271	,RP11-961A15.1,SLC4A10,ADAMTS9,RTP2(+),KIAA0825,ACTG1P9(-),SYNE1,FP325317.1(-),PLEKHF1(+),FARS2,MME,IL3(-),GNAQ,RNU6-41P(+),KIAA0513,RP11-374A22.1,RP11-164J13.1,MIR4732(-),MARK1,ZNF579(+),TNRC6B,LINC01433,FOXP1,RP11-64B16.5,ABCG1,ATP6V1G1P3(-),CTC-537E7.3(+),FAM193A,ANKH,HS1BP3,FGFRL1,RP11-440L14.3(-),CTC-340A15.2,ZBTB16,SERP2,SLC24A2,SYNRG,EXOSC7,NPRL3,SDK2,AC091132.1(-),CFAP61,RP11-231C18.3,RP1…	0.1643	0.12710000000000002	0.3703684499451153
MA1647.1.PRDM4	2.55e-16	9.02e-16	1712	4619	14222	49088	0.2704	0.2246	,SLC4A10,LINC01102,AC007998.1,AC096649.3,IL3(-),RN7SKP211(+),RP11-644L4.1(-),MDGA1(-),FAM171A1,BIN3,TP63,PROX2,CUL1,MBD5(-),MASP1,SLC24A2,RP11-624L4.1,SLC2A9,CCDC144B,MAN1C1,LINC00323(+),CCDC162P,LRRC37B,FBXL2,IGF1,AC103563.6(-),LYPD6B(-),PARP15,MIR3681HG,TOMM22P3(-),DNAH9,RP11-510I5.4,FAM122A(+),AC012363.2(-),RP11-270B14.1(-),ZNF732(-),AC005017.2(-),VANGL2,IFNNP1(+),ABRA(-),RP11-554D14.2,ANTXR1,…	0.2704	0.22460000000000002	0.2677372238815829
MA1135.1.FOSB::JUNB	4.24e-16	1.49e-15	809	5522	6015	57295	0.1278	0.095	,SLC4A10,ADAMTS9,RTP2(+),SYNE1,FARS2,GNAQ,KIAA0513,RP11-374A22.1,MIR4732(-),ZNF579(+),TNRC6B,HNMT(-),LINC01433,FOXP1,DBX1(-),ABCG1,ATP6V1G1P3(-),FAM193A,ANKH,HS1BP3,FGFRL1,CTC-340A15.2,SERP2,SLC24A2,PPP1R12B,NPRL3,SDK2,ISPD,AC091132.1(-),CFAP61,RP11-231C18.3,RP11-624L4.1,SLC2A9,FGF18,ANKRD55(+),RNU2-64P(+),DDX60L,ADGRA1,DNAJB8(+),SLC10A7,LINC01146,RPL23AP37(-),RP11-2E11.5(+),GBE1(+),NFATC1,MKL1(-…	0.1278	0.095	0.4278884177286841
MA1145.1.FOSL2::JUND(var.2)	6.87e-16	2.41e-15	514	5817	3502	59808	0.0812	0.0553	,EVI5L,AC096649.3,AC093326.1(+),IL3(-),GNAQ,AC006499.1(-),RP11-164J13.1,AC138517.4(-),LNPEP,GRIN3A,ARHGEF7,FAM193A,HS1BP3,RP11-495K9.10(+),TMEM53,LYZL2(+),PTCH1,ZBTB16,SERP2,PPP1R12B,RP11-359K18.4(-),MAN1C1,CCDC148-AS1,FBXL2,PARVB,RP11-107C10.1(-),LINC01347,LINC00899(+),RNU6-1067P(-),HMGB1,TMPRSS13(-),RPS27P5(+),C18orf25(+),PHACTR4,BARX1-AS1,SLC10A2(+),MIR3681HG,FAM107B,EFHC1,IL19,CTB-189B5.3(-),…	0.0812	0.0553	0.5542
MA1144.1.FOSL2::JUND	1.39e-15	4.79e-15	790	5541	5883	57427	0.1248	0.0929	,SLC4A10,ADAMTS9,RTP2(+),SYNE1,FARS2,GNAQ,KIAA0513,RP11-374A22.1,MIR4732(-),ZNF579(+),TNRC6B,HNMT(-),LINC01433,FOXP1,DBX1(-),ABCG1,ATP6V1G1P3(-),FAM193A,ANKH,HS1BP3,FGFRL1,CTC-340A15.2,SERP2,SLC24A2,NPRL3,SDK2,ISPD,AC091132.1(-),CFAP61,RP11-231C18.3,RP11-624L4.1,SLC2A9,FGF18,ANKRD55(+),RNU2-64P(+),DDX60L,ADGRA1,DNAJB8(+),SLC10A7,LINC01146,RPL23AP37(-),RP11-2E11.5(+),GBE1(+),NFATC1,MKL1(-),RNU6-10…	0.12480000000000001	0.0929	0.4258674324795956
MA1155.1.ZSCAN4	1.68e-15	5.79e-15	1341	4990	10850	52460	0.2118	0.1714	,WIPF2(+),AC007998.1,CD38(+),FAM45A,PWWP2B,RP11-507K2.3(-),R3HDM2,FAM171A1,PROX2,MAP4,CTC-340A15.2,FAM81A,CCDC162P,PTCRA(+),RPL23AP37(-),TEX14,RP11-83M16.6,JSRP1,GYPC,RPS27P5(+),STT3B(-),AL589931.1(+),PPM1H,CTB-189B5.3(-),KB-173C10.1(-),BMS1P10(+),RP11-478K15.6(-),NKX3-1(+),VANGL2,PLA2G6,ESPN,OPRD1,GCNT2,KANK1,ATP9B,CICP22(-),TMED8,MPZL1,ANXA3(-),LONRF2,SEMA6D,RP11-707A18.1(-),MACROD1,C1orf186(+)…	0.2118	0.1714	0.30533547987983667
MA0687.1.SPIC	9.5e-15	3.22e-14	1834	4497	15529	47781	0.2897	0.2453	,SLC4A10,AC007998.1,ELK3(+),CD38(+),IL3(-),SMARCA2,RP11-644L4.1(-),SRFBP1,CTC-554D6.1(+),FAM171A1,TP63,PROX2,MTHFD2P3(-),RP11-440L14.3(-),ROPN1(-),MASP1,CTC-340A15.2,SLC24A2,ABCB9(+),RP11-1080G15.1,PSORS1C1,FAM81A,CCDC162P,IGF1,PTCRA(+),LYPD6B(-),SPHKAP(+),TEX14,GYPC,HMGB1,CD55(+),TOMM22P3(-),SCN10A,PPM1H,FBXW8,VANGL2,NDRG3,RP11-15F12.1,RP11-554D14.2,THEG(-),NCOA3,PDZK1IP1(+),FMO5,KB-1836B5.1(-),…	0.2897	0.24530000000000002	0.24001245071280125
MA1138.1.FOSL2::JUNB	1.27e-14	4.29e-14	805	5526	6081	57229	0.1272	0.0961	,SLC4A10,ADAMTS9,RTP2(+),SYNE1,FARS2,MME,GNAQ,KIAA0513,RP11-374A22.1,MIR4732(-),ZNF579(+),TNRC6B,HNMT(-),LINC01433,FOXP1,DBX1(-),ABCG1,ATP6V1G1P3(-),FAM193A,ANKH,HS1BP3,CTC-340A15.2,SERP2,SLC24A2,NPRL3,SDK2,ISPD,AC091132.1(-),CFAP61,RP11-231C18.3,RP11-624L4.1,SLC2A9,FGF18,ANKRD55(+),RNU2-64P(+),DDX60L,ADGRA1,DNAJB8(+),SLC10A7,LINC01146,RPL23AP37(-),RP11-2E11.5(+),GBE1(+),NFATC1,MKL1(-),RNU6-1067P…	0.1272	0.0961	0.40449033451060507
MA0834.1.ATF7	1.8e-14	6.06e-14	360	5971	2308	61002	0.0569	0.0365	,EVI5L,AC096649.3,ENKUR,AC093326.1(+),GNAQ,AC006499.1(-),LIF(+),RP11-164J13.1,LNPEP,GRIN3A,TMEM53,LYZL2(+),ZBTB16,RNF165,RP11-359K18.4(-),RP13-30A9.1,CCDC148-AS1,FBXL2,RP11-107C10.1(-),LINC01347,LINC00899(+),NFE2L2,TMPRSS13(-),RPS27P5(+),SLC10A2(+),MIR3681HG,FAM107B,MKNK1,AC035144.1(-),MCCC1(+),SPECC1L,ZNF117(+),RHOH,TSPAN8,LEPR,RP11-15F12.1,ADAM10,CCKBR(+),HMGA2,AC090044.2(-),C14orf39,CTD-2560K2…	0.056900000000000006	0.0365	0.6405321885392027
MA0684.2.RUNX3	3.53e-14	1.18e-13	1469	4862	12158	51152	0.232	0.192	,AC093326.1(+),IL3(-),MRFAP1(-),SMARCA2,PWWP2B,RP11-507K2.3(-),RP5-855F14.2(+),PROX2,MTHFD2P3(-),CUL1,MBD5(-),ROPN1(-),SLC24A2,ZNF775,LSM10(-),INSIG1(-),MLIP(+),DOCK5(+),CCDC162P,RP11-339B21.8,MFHAS1,MIR5007(-),RPL23AP37(-),TEX14,PRKG1-AS1,GYPC,MIR3681HG,TOMM22P3(-),STT3B(-),PRNP(+),PPM1H,SDHA,NKX3-1(+),ABRA(-),RP11-554D14.2,PLA2G6,RP11-269F21.3,CCDC168(+),NPM1P31(-),SKAP1,AOC1(-),TMED8,MPZL1,TME…	0.23199999999999998	0.192	0.27301849440641585
MA1131.1.FOSL2::JUN(var.2)	8.97e-14	2.97e-13	540	5791	3837	59473	0.0853	0.0606	,EVI5L,AC096649.3,AC012368.1(+),AC093326.1(+),IL3(-),GNAQ,AC006499.1(-),AC007131.2,RP11-164J13.1,LNPEP,GRIN3A,RP11-68E19.2(-),NFE2L3P1(+),FAM171A1,FAM193A,TP63,HS1BP3,RP11-495K9.10(+),TMEM53,LYZL2(+),PTCH1,ZBTB16,RP11-359K18.4(-),AL163953.3,MAN1C1,CDK11A,CCDC148-AS1,PARVB,RP11-107C10.1(-),LINC01347,LYPD6B(-),LINC00899(+),NFE2L2,TMPRSS13(-),RPS27P5(+),PHACTR4,SLC10A2(+),MIR3681HG,FAM107B,EFHC1,IL1…	0.0853	0.060599999999999994	0.49322794784533924
MA0667.1.MYF6	2.53e-13	8.31e-13	852	5479	6594	56716	0.1346	0.1042	,RTP2(+),RSU1P1(-),KIAA0825,IL1R1,HBD,FARS2,GNAQ,RNF157,RP11-164J13.1,ZNF579(+),ZCCHC24(-),RP11-665G4.1,RERG,TNRC6B,RP11-219F10.1(-),RP11-68E19.2(-),FOXP1,SRFBP1,SH3TC1,ARHGEF7,AL035045.1(+),CTC-537E7.3(+),MAP4,LYZL2(+),THAP4,MRPS28,RP11-65J21.4(+),SYNRG,GTDC1(-),RP11-231C18.3,SLC2A9,MAN1C1,STOX2,TTLL11,RP1-261D10.2(+),LHFPL4(-),PSORS1C1,CCDC162P,CTD-2249K22.1(+),PDZD8(-),FOXO1(-),PARVB,SLC10A7,S…	0.1346	0.1042	0.36932313233180875
MA1596.1.ZNF460	2.69e-13	8.79e-13	2311	4020	20261	43049	0.365	0.32	,WDR60(-),LINC01102,AC096649.3,ELK3(+),MRFAP1(-),PWWP2B,SCAP,RP11-507K2.3(-),SRFBP1,FAM171A1,FANCA,BIN3,PROX2,MAP4,MTHFD2P3(-),MBD5(-),LSM10(-),RP11-624L4.1,MAN1C1,MLIP(+),PSORS1C1,CCDC162P,RP11-339B21.8,MFHAS1,MIR5007(-),AC103563.6(-),PTCRA(+),RPL23AP37(-),LINC00899(+),RP11-83M16.6,JSRP1,PRKG1-AS1,GYPC,HMGB1,HTR1E,MIR3681HG,STT3B(-),AC098828.2,AL589931.1(+),RP11-270B14.1(-),RP11-478K15.6(-),IFNN…	0.365	0.32	0.18982455888001723
MA1540.1.NR5A1	1.17e-12	3.79e-12	977	5354	7773	55537	0.1543	0.1228	,LINC01122(-),SLC4A10,AC096649.3,RN7SKP17(-),RSU1P1(-),ZDHHC7(+),ATG7,RTP2(+),RP11-1H8.6(+),PLEKHF1(+),HBD,RP1-230L10.1(-),MRFAP1(-),DNAJB6(+),EFTUD1P1(-),AC010641.1(+),RP11-374A22.1,PIP4K2A,GNAQ,RP11-164J13.1,PRLHR,ZNF579(+),ANKRD46(+),SRFBP1,RP11-219F10.1(-),RP11-64B16.5,SH3TC1,ARHGEF7,AL035045.1(+),SLC16A12,ABCG1,SV2C(-),CTC-537E7.3(+),FAM193A,BIN3,MAP4,MTHFD2P3(-),DDO(+),TMEM53,RP4-633O19__A.…	0.1543	0.12279999999999999	0.32942750120055553
MA0462.2.BATF::JUN	8.37e-12	2.66e-11	1040	5291	8423	54887	0.1643	0.133	,RP11-961A15.1,WIPF2(+),SLC4A10,RN7SKP17(-),AC096649.3,AC012368.1(+),ADAMTS9,RTP2(+),KIAA0825,MAP7,SYNE1,HBD,FARS2,IL3(-),GNAQ,FAM45A,RNU6-41P(+),KIAA0513,RP11-374A22.1,MIR4732(-),ZNF579(+),TNRC6B,HNMT(-),RP11-68E19.2(-),LINC01433,FOXP1,RP11-64B16.5,ABCG1,ATP6V1G1P3(-),CTC-537E7.3(+),FAM193A,ANKH,HS1BP3,FGFRL1,CTC-340A15.2,SERP2,SYNRG,NPRL3,SDK2,ISPD,AC091132.1(-),CFAP61,RP11-231C18.3,RP11-624L4.…	0.1643	0.133	0.3049062345615224
MA0491.2.JUND	1.3e-11	4.12e-11	878	5453	6967	56343	0.1387	0.11	,RP11-961A15.1,SLC4A10,ADAMTS9,RTP2(+),AC012368.1(+),SYNE1,FARS2,RP11-66B24.2,GNAQ,KIAA0513,RP11-374A22.1,RP11-164J13.1,MIR4732(-),ZNF579(+),TNRC6B,HNMT(-),LINC01433,RP11-64B16.5,ABCG1,ATP6V1G1P3(-),CTC-537E7.3(+),FAM193A,ANKH,HS1BP3,FGFRL1,CTC-340A15.2,SERP2,SLC24A2,NPRL3,SDK2,ISPD,AC091132.1(-),CFAP61,RP11-231C18.3,RP11-624L4.1,SLC2A9,FGF18,ANKRD55(+),RNU2-64P(+),ST6GALNAC3,DDX60L,ADGRA1,DNAJB8…	0.1387	0.11	0.3344642639115806
MA0871.2.TFEC	1.56e-11	4.88e-11	597	5734	4472	58838	0.0943	0.0706	,RP11-961A15.1,LINC01122(-),LINC01102,ATG7,WDR60(-),GNAQ,RP11-374A22.1,PIP5K1P2(+),PRLHR,MCM3AP,TNRC6B,SRFBP1,FOXP1,SH3TC1,FAM193A,FANCA,RP11-351J23.1(-),RXRG(+),RP11-65J21.4(+),LINC00334,SDK2,ISPD,AC091132.1(-),AL163953.3,MAN1C1,CTD-2555A7.1(-),RP11-527J8.1,INTS9,TRIM14,ANKRD55(+),GNA11(+),RP11-479A21.1(-),RP11-897M7.3(+),SLC10A7,RSBN1L,RP11-347L18.1(-),CHD5,PPIAP25(+),RP11-367J11.2,B3GNT2(+),LI…	0.0943	0.0706	0.4175895874039163
MA1139.1.FOSL2::JUNB(var.2)	1.68e-11	5.25e-11	364	5967	2483	60827	0.0575	0.0392	,EVI5L,AC096649.3,AC012368.1(+),AC093326.1(+),IL3(-),GNAQ,AC006499.1(-),HNMT(-),GRIN3A,FAM193A,TMEM53,LYZL2(+),PTCH1,ZBTB16,RP11-359K18.4(-),MAN1C1,CCDC148-AS1,RP11-107C10.1(-),LINC01347,LINC00899(+),NFE2L2,TMPRSS13(-),RPS27P5(+),SLC10A2(+),MIR3681HG,FAM107B,EFHC1,IL19,CTB-189B5.3(-),MKNK1,AC035144.1(-),MCCC1(+),NF1,SPECC1L,ZNF117(+),RHOH,TSPAN8,RP11-15F12.1,LINC00923,ADAM10,CCKBR(+),HMGA2,AC0900…	0.0575	0.0392	0.5527083017165295
MA1634.1.BATF	2.83e-11	8.78e-11	1024	5307	8326	54984	0.1617	0.1315	,RP11-961A15.1,WIPF2(+),SLC4A10,RN7SKP17(-),AC096649.3,AC012368.1(+),ADAMTS9,RTP2(+),KIAA0825,MAP7,SYNE1,HBD,FARS2,IL3(-),GNAQ,FAM45A,RNU6-41P(+),KIAA0513,RP11-374A22.1,MIR4732(-),ZNF579(+),TNRC6B,HNMT(-),RP11-68E19.2(-),LINC01433,FOXP1,RP11-64B16.5,ABCG1,ATP6V1G1P3(-),CTC-537E7.3(+),FAM193A,ANKH,HS1BP3,FGFRL1,CTC-340A15.2,SERP2,SYNRG,NPRL3,SDK2,ISPD,AC091132.1(-),CFAP61,RP11-231C18.3,RP11-624L4.…	0.1617	0.1315	0.298257
MA1127.1.FOSB::JUN	3.04e-11	9.42e-11	477	5854	3452	59858	0.0753	0.0545	,EVI5L,AC096649.3,AC012368.1(+),AC093326.1(+),MME,IL3(-),GNAQ,AC006499.1(-),RP11-164J13.1,USP6NL(+),LNPEP,GRIN3A,ARHGEF7,MAP2K5,FAM193A,TMEM53,LYZL2(+),PTCH1,ZBTB16,RP11-359K18.4(-),ACSL5,CCDC148-AS1,RP11-107C10.1(-),LINC01347,NFE2L2,TMPRSS13(-),RPS27P5(+),SLC10A2(+),MIR3681HG,FAM107B,AGGF1P10(-),IL19,MKNK1,AC035144.1(-),MCCC1(+),NF1,SPECC1L,ZNF117(+),RHOH,TSPAN8,LEPR,RP11-15F12.1,ADAM10,CCKBR(+)…	0.0753	0.0545	0.4663936350076395
MA0669.1.NEUROG2	1.54e-10	4.68e-10	837	5494	6690	56620	0.1322	0.1057	,AC007998.1,RSU1P1(-),AC093326.1(+),FARS2,MME,CTD-2227C6.2(-),ZNF107(+),SMARCA2,GNAQ,EFTUD1P1(-),RP11-374A22.1,PIP4K2A,GBAS,GDF10,HNMT(-),RP11-68E19.2(-),FOXP1,SH3TC1,MSRB1P1(+),FAM171A1,RPS20P14(-),RIMS1,PROX2,MTHFD2P3(-),DDO(+),LYZL2(+),LINC00160(+),PTCH1,CTC-340A15.2,SERP2,PAPSS2,RP11-396B14.2(+),RP11-624L4.1,ABCB9(+),SLC2A9,RP11-527J8.1,CA8(-),CDK11A,INTS9,RP11-1080G15.1,MRPL42,SPAG9,RP11-343…	0.1322	0.1057	0.32274680012500867
MA0600.2.RFX2	1.76e-10	5.33e-10	485	5846	3570	59740	0.0766	0.0564	,C12orf60,KIAA0825,ENKUR,AC012368.1(+),IL3(-),GNAQ,KIAA0513,GBAS,SLC17A9(-),SH2D3C,SRFBP1,NFE2L3P1(+),FAM193A,PROX2,ZBTB16,SLC24A2,GTDC1(-),AC091132.1(-),RP11-624L4.1,AC079612.2(+),AC079612.1(-),CDSN,MLIP(+),ANKRD55(+),PSORS1C1,ST6GALNAC3,DOCK5(+),ADGRA1,ERHP1(-),FOXO1(-),CHMP4B,PTCRA(+),RAP2CP1(+),RSBN1L,TBC1D5,RP11-93I21.3(-),HIPK2(+),FNDC3B,TEX2,GATA3(-),KRTAP4-7,AC098828.2,PRNP(+),ADGRD2(+),R…	0.0766	0.0564	0.44164922952616353
MA1535.1.NR2C1	2.4e-10	7.23e-10	991	5340	8113	55197	0.1565	0.1281	,LINC01122(-),LINC01102,RTP2(+),KIAA0825,SYNE1,AC093326.1(+),MAP7,PLEKHF1(+),CD38(+),RP11-66B24.2,IL3(-),EFTUD1P1(-),KIAA0513,RP11-69H14.6,RNU7-106P(-),LNPEP,LINC01433,RP11-324E6.10(-),AL035045.1(+),SLC16A12,FAM171A1,RIMS1,BIN3,HS1BP3,SPDYE4(-),CUL1,TMEM53,MASP1,ZBTB16,SERP2,CTC-340A15.2,ZNF775,GRID2IP,SDK2,RNF165,INSIG1(-),RP11-624L4.1,FGF18,RP11-527J8.1,CTD-2555A7.1(-),CDK11A,INTS9,CNGA4,LINC00…	0.1565	0.1281	0.2888921814783341
MA0490.2.JUNB	8.62e-10	2.57e-09	906	5425	7388	55922	0.1431	0.1167	,RP11-961A15.1,SLC4A10,ADAMTS9,RTP2(+),SYNE1,FARS2,RP11-66B24.2,GNAQ,RNU6-41P(+),KIAA0513,RP11-374A22.1,RP11-164J13.1,MIR4732(-),ZNF579(+),TNRC6B,HNMT(-),LINC01433,RP11-64B16.5,ABCG1,ATP6V1G1P3(-),CTC-537E7.3(+),FAM193A,ANKH,HS1BP3,FGFRL1,CTC-340A15.2,SERP2,SLC24A2,SYNRG,NPRL3,SDK2,ISPD,AC091132.1(-),CFAP61,RP11-231C18.3,RP11-624L4.1,SLC2A9,FGF18,ANKRD55(+),RNU2-64P(+),ST6GALNAC3,DDX60L,ADGRA1,AC…	0.1431	0.1167	0.29421911101931963
MA1132.1.JUN::JUNB	4.74e-09	1.4e-08	720	5611	5765	57545	0.1137	0.0911	,SLC4A10,ADAMTS9,RTP2(+),KIAA0825,AC012368.1(+),SYNE1,CCDC140,MAP7,PAX3,FARS2,RP11-66B24.2,IL3(-),GNAQ,AC006499.1(-),KIAA0513,RP11-374A22.1,RP11-164J13.1,MIR4732(-),TNRC6B,HNMT(-),LINC01433,ABCG1,ATP6V1G1P3(-),FAM171A1,FAM193A,HS1BP3,FGFRL1,SERP2,NPRL3,SDK2,ISPD,AC091132.1(-),CFAP61,RP11-231C18.3,RP11-624L4.1,SLC2A9,STOX2,INTS9,ANKRD55(+),RNU2-64P(+),DDX60L,ADGRA1,AC002539.1,DNAJB8(+),SLC10A7,LIN…	0.1137	0.0911	0.31970929509019697
MA0865.1.E2F8	5.96e-09	1.75e-08	772	5559	6246	57064	0.1219	0.0987	,RTP2(+),C12orf60,KIAA0825,RP11-1H8.6(+),PLEKHF1(+),MME,FAM45A,EFTUD1P1(-),AC010641.1(+),AC007131.2,UBASH3A,SCAP,USP6NL(+),MIR4732(-),GBAS,MARK1,RERG,TNRC6B,ANKRD46(+),FOXP1,ARHGEF7,RP5-855F14.2(+),RIMS1,TP63,PROX2,RP11-495K9.10(+),TMEM53,THAP4,CTC-340A15.2,SERP2,PAPSS2,RP11-396B14.2(+),LINC00334,GTDC1(-),RP11-231C18.3,CNTN4,MAN1C1,STOX2,MLIP(+),XAF1,RNU2-64P(+),SIAH2(+),LINC00323(+),PGM2L1,HOXC1…	0.1219	0.0987	0.30457613616381435
MA0470.2.E2F4	1.25e-08	3.64e-08	134	6197	768	62542	0.0212	0.0121	,CTAGE7P(-),SPR(+),ST6GALNAC2P1,AC079140.1(+),TACC3(-),PPIAP32(+),MRFAP1(-),OR10H4(-),CACNA2D2,LINC00877,MARK1,CLDN24(-),NFIA,FGFR3(+),BEGAIN,FAM193A,BARX2(+),PLSCR2,RUNX1,DIRAS2,RPL23AP25(-),AGAP2,RP11-65J21.4(+),LINC00334,RNU6-746P(+),RP11-451F20.1(+),PHYHIP,EXOC6B(-),MIR9-3HG(-),SMG1P3,DPYS,KSR1,HOXC12(+),RP11-459F1.2,RP11-316M21.9(+),GDF6,FRRS1L,NCOA2,DDX3Y,HTR1E,RP11-421H10.2(+),MITF,CAMK1D,…	0.0212	0.0121	0.8090572172886048
MA0778.1.NFKB2	1.69e-08	4.89e-08	765	5566	6226	57084	0.1208	0.0983	,AC007998.1,ATG7,RSU1P1(-),ZDHHC7(+),SYNE1,FARS2,MRFAP1(-),FAM45A,KIAA0513,RP11-69H14.6,PIP4K2A,SCAP,USP6NL(+),RNU7-106P(-),SH2D3C,MCM3AP,RP11-507K2.3(-),TNRC6B,SRFBP1,ANKRD46(+),PPP4R1L,GRIN3A,RP5-855F14.2(+),ATP6V1G1P3(-),FANCA,RP11-321G12.1,PROX2,HS1BP3,TP63,MTHFD2P3(-),GJA3(+),TMEM53,SNAP25-AS1,LINC00334,EXOSC7,GRID2IP,R3HDM4,CTD-2555A7.1(-),INTS9,TRAV13-1(-),RNU2-64P(+),PSORS1C1,CCDC162P,HOX…	0.1208	0.0983	0.2973571329844983
MA1136.1.FOSB::JUNB(var.2)	3.29e-08	9.44e-08	321	6010	2308	61002	0.0507	0.0365	,AC096649.3,ENKUR,AC093326.1(+),GNAQ,AC006499.1(-),LNPEP,GRIN3A,RP11-495K9.10(+),TMEM53,LYZL2(+),ZBTB16,SPAG9,CCDC148-AS1,FBXL2,RP11-107C10.1(-),LINC01347,LINC00899(+),TMPRSS13(-),RPS27P5(+),BARX1-AS1,SLC10A2(+),MIR3681HG,FAM107B,EFHC1,MKNK1,AC035144.1(-),MCCC1(+),SPECC1L,ZNF117(+),TSPAN8,LEPR,RP11-15F12.1,ADAM10,HMGA2,AC090044.2(-),ADRA1A,YAP1P1(-),NRCAM,PEBP4,RNU6-299P(+),PDIK1L(+),TMEM123(+),Z…	0.0507	0.0365	0.4740892832359611
MA0835.2.BATF3	9.81e-08	2.8e-07	1101	5230	9423	53887	0.1739	0.1488	,RP11-961A15.1,WIPF2(+),SLC4A10,RN7SKP17(-),CERS6-AS1,AC012368.1(+),AC096649.3,ADAMTS9,RTP2(+),KIAA0825,MAP7,SYNE1,HBD,FARS2,IL3(-),GNAQ,FAM45A,RNU6-41P(+),RP11-374A22.1,PIP4K2A,MIR4732(-),ZNF579(+),TNRC6B,HNMT(-),RP11-68E19.2(-),LINC01433,FOXP1,RP11-64B16.5,ABCG1,ATP6V1G1P3(-),CTC-537E7.3(+),FAM193A,ANKH,HS1BP3,MAP4,FGFRL1,CTC-340A15.2,SERP2,SYNRG,RP11-83M16.6,NPRL3,SDK2,ISPD,AC091132.1(-),CFAP6…	0.1739	0.14880000000000002	0.2248834061985555
MA0782.2.PKNOX1	1.12e-07	3.19e-07	1244	5087	10777	52533	0.1965	0.1702	,CD38(+),SMARCA2,RP11-507K2.3(-),ABCG1,FAM171A1,MBD5(-),MASP1,CTC-340A15.2,ZNF775,LSM10(-),LINC00323(+),LRRC37B,IGF1,MFHAS1,JSRP1,GYPC,HMGB1,PARP15,MIR3681HG,STT3B(-),SCN10A,PPM1H,SDHA,KB-173C10.1(-),RP11-478K15.6(-),AC005017.2(-),IFNNP1(+),PDZK1IP1(+),PLA2G6,FRG1HP,OPRD1,RP11-269F21.3,FZD2(+),KANK1,ATP9B,MPZL1,ANXA3(-),GPR182(+),GYS2,PTGFRN,HTRA3(+),TRI-TAT2-3(+),TUSC8(-),CYP27C1(+),SLIT2,SEPT9,…	0.19649999999999998	0.1702	0.20729827546000607
MA1579.1.ZBTB26	1.71e-07	4.84e-07	1538	4793	13599	49711	0.2429	0.2148	,WDR60(-),LINC01102,AC007998.1,AC093326.1(+),CD38(+),SMARCA2,FAM45A,LNPEP,SRFBP1,FAM171A1,BIN3,PROX2,MAP4,RP4-633O19__A.1(-),MASP1,CTC-340A15.2,SDK2,INSIG1(-),RP11-624L4.1,ABCB9(+),CCDC144B,CA8(-),MLIP(+),C3orf38(-),LINC00323(+),CCDC162P,MFHAS1,PRKG1-AS1,HTR1E,STT3B(-),SCN10A,AL589931.1(+),RP11-510I5.4,AC012363.2(-),ZNF732(-),ABRA(-),RP11-554D14.2,ANTXR1,PDZK1IP1(+),DNAJC18,CD86(+),RP11-269F21.3,…	0.2429	0.2148	0.17736849665045257
MA0620.3.MITF	7.04e-07	1.98e-06	496	5835	3943	59367	0.0783	0.0623	,LINC01122(-),MAP7,RIC1(+),GNAQ,RP11-374A22.1,PIP4K2A,SCAP,GBAS,MCM3AP,TNRC6B,SRFBP1,ANKRD46(+),FOXP1,SH3TC1,FAM193A,FANCA,MAP4,ARHGEF26-AS1,LINC00334,ZNF775,ISPD,LSM10(-),RP11-231C18.3,ABCB9(+),MAN1C1,CTD-2555A7.1(-),RP11-527J8.1,AC079612.1(-),AC079612.2(+),STOX2,RP1-167A14.2,RP11-1080G15.1,KIZ,RP11-479A21.1(-),TM4SF4,CCDC162P,RP11-302M6.5(-),RP11-347L18.1(-),MKL1(-),RP11-367J11.2,LINC00426,SLC1…	0.0783	0.0623	0.32978014426703867
MA1576.1.THRB(var.3)	8.02e-07	2.25e-06	1022	5309	8798	54512	0.1614	0.139	,C12orf60,AC093326.1(+),SMARCA2,GNAQ,RP11-374A22.1,AC010641.1(+),PIP4K2A,RN7SKP279(-),AC099791.1(-),MCM3AP,LNPEP,RERG,RP11-507K2.3(-),TNRC6B,TGFB1I1,FOXP1,SRFBP1,ATP6V1G1P3(-),MSRB1P1(+),FAM193A,ANKH,BIN3,GJA3(+),DDO(+),THAP4,RP11-440L14.3(-),CTC-340A15.2,ZBTB16,RP11-396B14.2(+),LINC00334,SYNRG,ZNF775,NPRL3,AC091132.1(-),RP11-231C18.3,RP11-527J8.1,INTS9,RP11-1080G15.1,RNU2-64P(+),GNA11(+),CCDC162…	0.16140000000000002	0.139	0.21555569566691046
MA0799.1.RFX4	9.16e-07	2.56e-06	584	5747	4749	58561	0.0922	0.075	,KIAA0825,ENKUR,AC012368.1(+),ZNF107(+),IL3(-),GNAQ,KIAA0513,USP6NL(+),TBC1D16,SLC17A9(-),GBAS,SH2D3C,SRFBP1,NFE2L3P1(+),FAM193A,PROX2,GJA3(+),MIB1,ZBTB16,SLC24A2,NPRL3,GTDC1(-),AC091132.1(-),RP11-624L4.1,MAN1C1,AC079612.2(+),AC079612.1(-),CDSN,ANKRD55(+),PSORS1C1,ST6GALNAC3,RP11-479A21.1(-),HOXC12(+),ADGRA1,ERHP1(-),FOXO1(-),CHMP4B,PTCRA(+),RAP2CP1(+),RSBN1L,TBC1D5,RP11-93I21.3(-),HIPK2(+),PBX1,…	0.0922	0.075	0.2978761550460948
MA0592.3.ESRRA	9.64e-07	2.68e-06	1109	5222	9628	53682	0.1752	0.1521	,LINC01122(-),SLC4A10,SMARCA2,ABCG1,BIN3,TP63,MAP4,MTHFD2P3(-),CUL1,CTC-340A15.2,SLC24A2,INSIG1(-),PSORS1C1,LINC00323(+),CCDC162P,MFHAS1,RPL23AP37(-),PRKG1-AS1,GYPC,CD55(+),MIR3681HG,FAM122A(+),RP11-554D14.2,DPY19L2P1,THEG(-),RP11-269F21.3,RP11-796L2.1(-),CKMT2,TMEM123(+),RP5-1136G2.1(+),LONRF2,SEMA6D,CYTL1,RP11-436K8.1,MACROD1,SLC9A1(+),SHC1P2(-),MTCYBP24(-),SEPT9,RNA5SP155(-),ADAMTS6(-),C1orf11…	0.1752	0.1521	0.2039826218766766
MA0060.3.NFYA	1.42e-06	3.93e-06	692	5639	5757	57553	0.1093	0.0909	,ELK3(+),CTD-2227C6.2(-),RP11-573D15.8,DNAJB6(+),EFTUD1P1(-),PIP4K2A,SAP30L-AS1,RP11-164J13.1,SH2D3C,TNRC6B,SRFBP1,ANKRD46(+),RP11-324E6.10(-),TGFB1I1,FOXP1,SH3TC1,ARHGEF7,MAP2K5,AL035045.1(+),MSRB1P1(+),FAM171A1,TP63,GJA3(+),LINC00160(+),SERP2,AC004076.7,PPP1R12B,GTDC1(-),ISPD,CTHRC1(+),TRIM14,LHFPL4(-),ST6GALNAC3,RP11-343L5.2(+),RP11-479A21.1(-),PGM2L1,CCDC162P,PDZD8(-),RP11-897M7.3(+),HIST3H2B…	0.1093	0.0909	0.26594120147779765
MA1129.1.FOSL1::JUN(var.2)	4.2e-06	1.16e-05	282	6049	2112	61198	0.0445	0.0334	,AC096649.3,AC093326.1(+),AC006499.1(-),LNPEP,GRIN3A,RP11-495K9.10(+),TMEM53,LYZL2(+),ZBTB16,CCDC148-AS1,RP11-107C10.1(-),LINC01347,LINC00899(+),TMPRSS13(-),RPS27P5(+),SLC10A2(+),MIR3681HG,FAM107B,EFHC1,MKNK1,AC035144.1(-),MCCC1(+),SPECC1L,ZNF117(+),MFAP3L,TSPAN8,LEPR,RP11-15F12.1,ADAM10,CCKBR(+),HMGA2,AC090044.2(-),NRCAM,PEBP4,RNU6-299P(+),PDIK1L(+),TMEM123(+),ZNF362,RP11-285C1.2,CDK19,CYP3A43,R…	0.044500000000000005	0.0334	0.41395723337970813
MA0161.2.NFIC	1.28e-05	3.49e-05	1181	5150	10477	52833	0.1865	0.1655	,LINC01102,AC096649.3,AC093326.1(+),SRFBP1,BIN3,MTHFD2P3(-),ZNF775,SDK2,INSIG1(-),RP11-624L4.1,ABCB9(+),SLC2A9,CCDC144B,MAN1C1,MLIP(+),DOCK5(+),CCDC162P,IGF1,AZGP1P1(-),KRT43P,PARP15,MIR3681HG,AL589931.1(+),RP11-510I5.4,AC012363.2(-),ZNF732(-),SDHA,IFNNP1(+),RP11-15F12.1,ESPN,NPM1P31(-),SKAP1,KANK1,CKMT2,MPZL1,AC009313.2(+),GYS2,TFDP2,RP5-1136G2.1(+),LONRF2,CHCHD3(+),ZNF431(+),ALPK1,VRK1,MED7,RP1…	0.1865	0.1655	0.17234441344801987
MA0605.2.ATF3	1.83e-05	4.96e-05	435	5896	3526	59784	0.0687	0.0557	,AC096649.3,AC012368.1(+),HBD,FARS2,IL3(-),GNAQ,AC006499.1(-),AC007131.2,LIF(+),AC138517.4(-),HNMT(-),GRIN3A,FOXP1,NFE2L3P1(+),SLC16A12,FAM193A,FANCA,MAP4,RP11-495K9.10(+),PTCH1,ZBTB16,MIR6074(+),RNF165,RP11-359K18.4(-),AL163953.3,MAN1C1,PDZD8(-),CCDC148-AS1,LINC01347,KIAA0226L,NFE2L2,PBX1,TMPRSS13(-),RPS27P5(+),RP11-421H10.2(+),SLC10A2(+),ARHGEF3,EFHC1,IL19,AC009120.4,MKNK1,CTB-189B5.3(-),ZNF732…	0.0687	0.0557	0.30263277147806833
MA0508.3.PRDM1	2.11e-05	5.72e-05	1980	4351	18234	45076	0.3127	0.288	,SLC4A10,AC007998.1,AC093326.1(+),IL3(-),MRFAP1(-),SMARCA2,PWWP2B,SCAP,LNPEP,SRFBP1,FANCA,TP63,PROX2,MTHFD2P3(-),MBD5(-),MAN1C1,MLIP(+),RP11-97I14.1(+),LINC00323(+),CCDC162P,IGF1,PTCRA(+),LYPD6B(-),PRKG1-AS1,GYPC,TMPRSS13(-),HTR1E,MIR3681HG,DNAH9,RP11-510I5.4,PPM1H,CTB-189B5.3(-),AC012363.2(-),ZNF732(-),BMS1P10(+),VANGL2,IFNNP1(+),RP11-15F12.1,ABRA(-),DPY19L2P1,NCOA3,PDZK1IP1(+),CD86(+),RP11-269F…	0.3127	0.28800000000000003	0.11871040759536554

## Sheet: TET2_UP_motifs
FACTOR	P-VALUE	CORR.P-VALUE	A	B	C	D	FREQ	BACK.FREQ.	GENES	freq	back_freq	log2FC
MA0744.2.SCRT2	1.9400000000000002e-33	1.52e-32	247	555	8901	54409	0.308	0.1406	,RPS29P6(-),JPX,AMMECR1,SNURFL(-),GNL3L(-),FMR1-IT1(-),RNU6-330P(+),MIR548AN(-),VTRNA3-1P(-),VN1R28P(+),RP13-347D8.1(-),WNK3,RP13-349O20.2(-),RP1-197O17.3(+),FAM58A,RNA5SP513(+),RP11-104D21.1(+),HMGB1P15(-),SHROOM2,HNRNPDP1(+),POLA1,USP51(+),FAM9B(+),TFDP3(+),RP11-571E6.3(+),KANTR,RP11-348F1.3,LL0XNC01-237H1.3(-),TCEANC(+),ASB12(+),AMELX(-),RN7SL799P(+),RP11-25C15.1(-),CHIC1,XG,STS,RP11-169L17.3(…	0.308	0.1406	1.1313337565097283
MA0807.1.TBX5	5.48e-33	4.26e-32	274	528	10543	52767	0.3416	0.1665	,OTUD6A(-),JPX,AMMECR1,NSDHL(+),RPS11P7(-),SLC16A2,MIR548AN(-),VTRNA3-1P(-),VN1R28P(+),RP13-349O20.2(-),RP4-555N2.4(+),RNA5SP513(+),Metazoa_SRP(-),HMGB1P15(-),PPP1R11P2(+),HNRNPDP1(+),CCNB3(-),RP13-77O11.8(-),ATP2B3,POLA1,XAGE3,FAM9B(+),TFDP3(+),GS1-542M4.3(-),BX682235.1(-),KANTR,NDP-AS1(-),RP11-348F1.3,MTCYBP31(+),CBX7,RP1-30E17.2,RP11-445O16.3(+),PORCN,CACNA1F,GPR173(+),ASB12(+),RP11-25C15.1(-)…	0.34159999999999996	0.16649999999999998	1.0367857976618657
MA0484.2.HNF4G	1.32e-32	9.960000000000001e-32	270	532	10360	52950	0.3367	0.1636	,RPS29P6(-),OCRL(-),MIR4767(-),LINC01420(+),TMEM51,GNL3L(-),SNURFL(-),RPS11P7(-),SLC16A2,RNU6-330P(+),MIR548AN(-),VN1R28P(+),IMPDH1P4(-),RP13-349O20.2(-),RP1-197O17.3(+),PLP1(+),SHROOM2,HNRNPDP1(+),ARMCX5,LINC01201,SMPX,XAGE3,5S_rRNA(-),BX682235.1(-),BCORL1,KANTR,RP13-444K19.1(+),RP11-348F1.3,LL0XNC01-237H1.3(-),TCEANC(+),CBX7,GAGE1,ASB12(+),KRBOX4,RP11-25C15.1(-),ARHGEF9(-),AKAP4,Y_RNA(+),CHIC1,…	0.3367	0.1636	1.0412909728858972
MA1121.1.TEAD2	1.52e-32	1.14e-31	270	532	10369	52941	0.3367	0.1638	,RPS29P6(-),OTUD6A(-),LINC01420(+),MIR325(-),AMMECR1,SUPT20HL2,SNURFL(-),RNU6-330P(+),NSDHL(+),MIR548AN(-),GRPEL2P2(+),DIAPH2-AS1,RP13-347D8.1(-),IMPDH1P4(-),RP13-349O20.2(-),RP6-201G10.2(+),BEX5(-),RP1-197O17.3(+),HMGB1P15(-),PPP1R11P2(+),SHROOM2,HNRNPDP1(+),CCNB3(-),TCP11X3P(+),MAGED4B(-),ATP2B3,POLA1,USP51(+),SMPX,XAGE3,FAM9B(+),TFDP3(+),GS1-542M4.3(-),BX682235.1(-),GLUD2(+),KANTR,FRMPD3-AS1(+…	0.3367	0.1638	1.0395283641866373
MA1566.1.TBX3	5.08e-32	3.7500000000000003e-31	251	551	9325	53985	0.313	0.1473	,JPX,AMMECR1,NSDHL(+),MIR3202-2(-),RPS11P7(-),SLC16A2,MIR548AN(-),VTRNA3-1P(-),RP13-349O20.2(-),RP4-555N2.4(+),RNA5SP513(+),Metazoa_SRP(-),HMGB1P15(-),PPP1R11P2(+),HNRNPDP1(+),CCNB3(-),ATP2B3,POLA1,XAGE3,FAM9B(+),TFDP3(+),GS1-542M4.3(-),BX682235.1(-),KANTR,NDP-AS1(-),RP11-348F1.3,RP1-30E17.2,RP11-445O16.3(+),PORCN,CACNA1F,GPR173(+),ASB12(+),RP11-25C15.1(-),ARHGEF9(-),Y_RNA(+),SLC25A53(+),RP6-186E…	0.313	0.14730000000000001	1.0874052267841314
MA1585.1.ZKSCAN1	9.48e-32	6.93e-31	181	621	5534	57776	0.2257	0.0874	,OTUD6A(-),JPX,MIR4767(-),AMMECR1,GNL3L(-),MIR3202-2(-),RNU6-330P(+),GS1-519E5.1,RP11-232D9.3(-),RP1-197O17.3(+),NHSL2(+),PLP1(+),Metazoa_SRP(-),PPP1R11P2(+),MAGED4B(-),LINC01201,SMPX,5S_rRNA(-),FAM9B(+),BX682235.1(-),FRMPD3-AS1(+),NDP-AS1(-),MTCYBP31(+),WWC3(+),TCEANC(+),RP1-30E17.2,RP11-445O16.3(+),CACNA1F,ASB12(+),AMELX(-),RN7SL799P(+),RP11-25C15.1(-),RNA5SP514(-),ZFYVE9P1(+),ARHGEF9(-),NRK(-)…	0.2257	0.0874	1.3687012336912379
MA0114.4.HNF4A	1.44e-31	1.0299999999999999e-30	269	533	10453	52857	0.3354	0.1651	,RPS29P6(-),OCRL(-),MIR4767(-),LINC01420(+),TMEM51,GNL3L(-),SNURFL(-),RPS11P7(-),SLC16A2,RNU6-330P(+),MIR548AN(-),VN1R28P(+),IMPDH1P4(-),RP13-349O20.2(-),RP1-197O17.3(+),PLP1(+),SHROOM2,HNRNPDP1(+),ARMCX5,LINC01201,SMPX,XAGE3,5S_rRNA(-),BX682235.1(-),BCORL1,KANTR,RP13-444K19.1(+),RP11-348F1.3,LL0XNC01-237H1.3(-),TCEANC(+),CBX7,GAGE1,ASB12(+),KRBOX4,RP11-25C15.1(-),ARHGEF9(-),AKAP4,Y_RNA(+),CHIC1,…	0.3354	0.16510000000000002	1.0225425686510878
MA0088.2.ZNF143	2.5200000000000003e-31	1.76e-30	240	562	8786	54524	0.2993	0.1388	,OTUD6A(-),AMMECR1,NSDHL(+),LL0XNC01-16G2.1(+),MIR3202-2(-),FMR1-IT1(-),SLC16A2,CETN2(+),DLG3,IMPDH1P4(-),RP6-1O2.1(+),WNK3,BEX5(-),RP1-197O17.3(+),PLP1(+),RP4-555N2.4(+),DDX3X(-),Metazoa_SRP(-),AC003666.1(-),SHROOM2,TCP11X3P(+),MAGED4B(-),SMPX,5S_rRNA(-),FAM9B(+),TFDP3(+),GS1-542M4.3(-),XX-FW83128A1.2(+),RP11-571E6.3(+),KANTR,NDP-AS1(-),MTCYBP31(+),TCEANC(+),GAGE1,RP1-30E17.2,CACNA1F,AMELX(-),RP…	0.2993	0.1388	1.10858
MA0743.2.SCRT1	1.2799999999999999e-28	7.89e-28	241	561	9230	54080	0.3005	0.1458	,RPS29P6(-),JPX,AMMECR1,SNURFL(-),GNL3L(-),FMR1-IT1(-),RNU6-330P(+),MIR548AN(-),VTRNA3-1P(-),VN1R28P(+),WNK3,RP13-349O20.2(-),RP1-197O17.3(+),FAM58A,RNA5SP513(+),HMGB1P15(-),DCX(+),SHROOM2,HNRNPDP1(+),POLA1,USP51(+),5S_rRNA(-),XAGE3,FAM9B(+),TFDP3(+),RP11-571E6.3(+),KANTR,RP11-348F1.3,LL0XNC01-237H1.3(-),WWC3(+),Z97632.1(+),TCEANC(+),RN7SL799P(+),SLC25A53(+),CHIC1,XG,STS,RN7SL658P(-),HUWE1(+),ASB…	0.3005	0.1458	1.0433742712716105
MA0805.1.TBX1	1.75e-24	9.249999999999999e-24	220	582	8625	54685	0.2743	0.1362	,JPX,AMMECR1,NSDHL(+),LL0XNC01-16G2.1(+),RPS11P7(-),MIR548AN(-),VTRNA3-1P(-),WNK3,RP13-349O20.2(-),RNA5SP513(+),Metazoa_SRP(-),HMGB1P15(-),PPP1R11P2(+),HNRNPDP1(+),CCNB3(-),LINC01201,ATP2B3,POLA1,XAGE3,FAM9B(+),TFDP3(+),GS1-542M4.3(-),BX682235.1(-),KANTR,NDP-AS1(-),RP11-348F1.3,TCEANC(+),GAGE1,RP1-30E17.2,PORCN,CACNA1F,RP11-25C15.1(-),ARHGEF9(-),Y_RNA(+),RP6-186E3.1(+),RPSAP59(+),XG,LINC01560(-),…	0.2743	0.1362	1.010027918836206
MA1542.1.OSR1	8.48e-19	3.44e-18	147	655	5323	57987	0.1833	0.0841	,RPS29P6(-),AMMECR1,MIR4767(-),NSDHL(+),SUPT20HL2,MIR3202-2(-),VN1R28P(+),GS1-519E5.1,RP13-349O20.2(-),BEX5(-),SHROOM2,BX682235.1(+),TCP11X3P(+),POLA1,USP51(+),BCORL1,RP11-571E6.3(+),KANTR,NDP-AS1(-),LL0XNC01-237H1.3(-),RPL6P30(-),RP11-445O16.3(+),ARHGEF9(-),SGSM1,SLC25A53(+),UNQ6494,XG,STS,LINC01560(-),RP11-169L17.3(-),RPL19P20(-),MAMLD1(+),SSXP9(+),IQSEC2,HNRNPA1P28(+),SYN1,XX-FW80269A6.1(-),MI…	0.1833	0.0841	1.124029080284741
MA0106.3.TP53	1.18e-18	4.7e-18	130	672	4427	58883	0.1621	0.0699	,JPX,NSDHL(+),LL0XNC01-16G2.1(+),FMR1-IT1(-),RNU6-330P(+),NHSL2(+),PLP1(+),SHROOM2,ATP2B3,KANTR,LL0XNC01-237H1.3(-),Z97632.1(+),WWC3(+),RN7SL799P(+),SLC25A53(+),UNQ6494,XG,KDM6A(-),LINC01560(-),DANT2(+),PNMA5(-),MIR325HG,RNA5SP517(-),MAMLD1(+),U82670.9(+),DRP2,FTH1P8(+),SMC1A,RP13-346H10.2(-),MIR8088,RHOXF1-AS1,TENM1,RP11-431N15.2(+),RNU6-245P(-),AL035088.1(-),IKBKG,SPTBN5,RP1-154K9.2,TBC1D25,RPL…	0.16210000000000002	0.0699	1.2135197301421052
MA0074.1.RXRA::VDR	1.89e-17	7.03e-17	150	652	5690	57620	0.187	0.0899	,RPS29P6(-),NSDHL(+),SLC16A2,IMPDH1P4(-),RP6-1O2.1(+),CAMTA1,RP6-201G10.2(+),TREX2(+),PPP1R11P2(+),AC003666.1(-),SHROOM2,HNRNPDP1(+),RP13-77O11.8(-),ATP2B3,XX-FW83128A1.2(+),BX682235.1(-),KANTR,Z97632.1(+),WWC3(+),RP1-30E17.2,CACNA1F,ARHGEF9(-),CHIC1,FTHL17(-),MIR325HG,AC002072.1(+),MAMLD1(+),U82670.9(+),SSXP9(+),IQSEC2,USP26,RP5-878I13.1(+),RP13-346H10.2(-),MOSPD2(-),MIR8088,PABPC1L2A(+),AC00438…	0.187	0.0899	1.0566452492605516
MA0795.1.SMAD3	2.18e-17	7.97e-17	103	699	3197	60113	0.1284	0.0505	,SNURFL(-),LL0XNC01-16G2.1(+),GNL3L(-),RNU6-330P(+),SLC16A2,MIR548AN(-),RP1-8B22.2(-),IMPDH1P4(-),RP13-349O20.2(-),RP1-197O17.3(+),NHSL2(+),Metazoa_SRP(-),SHROOM2,SMPX,XAGE3,GLUD2(+),RP11-348F1.3,RPL6P30(-),PORCN,GPR173(+),RP11-25C15.1(-),ARHGEF9(-),AKAP4,SGSM1,SLC25A53(+),CHIC1,RP11-169L17.3(-),ADGRG2,MAMLD1(+),MOSPD2(-),RP11-332E4.1(-),ZXDA(+),RP13-346H10.2(+),RP11-497J7.1(+),RP1-3E10.2(+),RPL3…	0.1284	0.050499999999999996	1.346289909483146
MA0861.1.TP73	3.44e-16	1.18e-15	128	674	4658	58652	0.1596	0.0736	,NSDHL(+),LL0XNC01-16G2.1(+),SUPT20HL2,FMR1-IT1(-),RNU6-330P(+),PLP1(+),SHROOM2,BX682235.1(-),KANTR,CACNA1F,KRBOX4,RN7SL799P(+),SLC25A53(+),UNQ6494,XG,LINC01560(-),RP11-169L17.3(-),DANT2(+),MIR325HG,U82670.9(+),DRP2,FTH1P8(+),RP4-581F12.1(+),SMC1A,MIR8088,CLCN4(+),RNU6-245P(-),AL035088.1(-),AF003529.2,SPTBN5,RP1-154K9.2,NHS(+),TBC1D25,RP11-497J7.1(+),RP11-342D14.1(+),B3GNT2P1(+),RPL32P35(+),RP11-…	0.15960000000000002	0.0736	1.116682980165333
MA1556.1.RXRG(var.2)	1.63e-15	5.32e-15	142	660	5544	57766	0.1771	0.0876	,AMMECR1,SNURFL(-),NSDHL(+),SUPT20HL2,RPS11P7(-),SLC16A2,RNU6-330P(+),GRPEL2P2(+),VN1R28P(+),RP11-232D9.3(-),IMPDH1P4(-),RP6-201G10.2(+),RNA5SP513(+),PPP1R11P2(+),MAGED4B(-),XX-FW83128A1.2(+),FAM9B(+),BX682235.1(-),RP11-348F1.3,KRBOX4,RNA5SP514(-),ARHGEF9(-),Y_RNA(+),RPL19P20(-),DANT2(+),MAMLD1(+),U82670.9(+),USP26,KATNAL2,RP4-581F12.1(+),RNU6-1124P(-),RP13-346H10.2(-),RP5-878I13.1(+),MIR8088,AC0…	0.1771	0.0876	1.0155614371507409
MA1553.1.RARG(var.3)	5.25e-14	1.61e-13	124	678	4770	58540	0.1546	0.0753	,JPX,AMMECR1,SNURFL(-),NSDHL(+),RNU6-330P(+),SLC16A2,GRPEL2P2(+),PLXNA3,VN1R28P(+),IMPDH1P4(-),RP6-201G10.2(+),RNA5SP513(+),MAGED4B(-),POLA1,FAM9B(+),KANTR,WWC3(+),RP11-445O16.3(+),KRBOX4,RNA5SP514(-),ARHGEF9(-),RPL19P20(-),DANT2(+),MAMLD1(+),U82670.9(+),USP26,KATNAL2,RP4-581F12.1(+),RNU6-1124P(-),RP13-346H10.2(-),RP6-191P20.3(-),RP5-878I13.1(+),MIR8088,ACTR3P2(+),OPHN1,FAM45B(-),SPTBN5,PRRG1,NHS…	0.15460000000000002	0.0753	1.0378185492529193
MA1146.1.NR1H4::RXRA	1.98e-13	5.93e-13	122	680	4751	58559	0.1521	0.075	,RPS29P6(-),NSDHL(+),MIR325(-),RNU6-330P(+),VN1R28P(+),RP13-349O20.2(-),PPP1R11P2(+),RP13-77O11.8(-),BX682235.1(-),RP11-348F1.3,TCEANC(+),GAGE1,RP1-30E17.2,KRBOX4,RNA5SP514(-),NRK(-),Y_RNA(+),ADGRG2,AC002072.1(+),IQSEC2,SMC1A,RNU6-1124P(-),MIR548AM(+),RP13-346H10.2(-),RP5-878I13.1(+),TENM1,RNU6-245P(-),LINC01278,ZNF185(+),TBC1D25,RP11-342D14.1(+),RPL32P35(+),GS1-358P8.4,SERPINA7(+),SOCS5P4,BEX4(+…	0.1521	0.075	1.020057652341254
MA1493.1.HES6	3.5e-12	1e-11	112	690	4393	58917	0.1397	0.0694	,JPX,MIR3202-2(-),RNU6-330P(+),RP11-232D9.3(-),FAM58A,RNA5SP513(+),ATP2B3,BX682235.1(-),TCEANC(+),TMSB4X(+),SLC25A53(+),XG,RP11-169L17.3(-),TLR8(-),RN7SL658P(-),MAMLD1(+),PNMA6B(-),SYN1,RP13-346H10.2(-),MIR8088,RHOXF1-AS1,CLCN4(+),RP11-560L11.1(-),NDP(+),RP11-342D14.1(+),RP11-722G7.1(-),AF196972.4(+),SOCS5P4,GS1-600G8.4,XRCC6P2(-),AF196972.3(-),MAGED1,TLN2,RNU6ATAC18P,PTCHD1,LINC01456,GYG2,CNGA2(…	0.13970000000000002	0.0694	1.0093244528312022
MA1557.1.SMAD5	3.95e-12	1.12e-11	65	737	1926	61384	0.081	0.0304	,MOSPD2(-),RP11-332E4.1(-),LL0XNC01-16G2.1(+),RLIM(-),SLC16A2,RNU6-330P(+),AL121875.1(-),ZXDA(+),IMPDH1P4(-),RP11-320G24.1(-),NHSL2(+),TAB3,Metazoa_SRP(-),RNU12-2P(+),RPL32P35(+),RP11-635O16.1(-),RP11-722G7.1(-),NONO(+),SHROOM2,RNU6-1189P(-),AC234031.1(-),SNORA4(-),MAP7D2,JADE3,RP13-188A5.1(-),ARHGAP6,RP11-402P6.6(-),SERPINA7(+),SMPX,XAGE3,SLC5A1,XRCC6P2(-),RP11-348F1.3,RPL6P30(-),RNU6-1056P(-),A…	0.081	0.0304	1.4138505843284017
