# Supplementary material for: Human TET2-mutant clonal hematopoiesis expansion is driven by distinct inflammatory signaling responses in stem cells versus myeloid progeny
Source: Blood Cancer Discov. Author manuscript; Available in PMC 2025 Dec 28. (PMC7618546; doi:10.1158/2643-3230.BCD-25-0070)
Supplement: 7 [file EMS211410-supplement-7.xlsx]

## Sheet: Sheet1
	Antibodies	Fluorochrome	Catalogue	RRID
	CD3	APC	555335	AB_398591
	CD3	FITC	561806	AB_11154397
	CD3	PE	555333	AB_395740
	CD9	PE	312105	AB_2075893
	CD11b	FITC	562793	AB_2737798
	CD11b	APC	550019	AB_398456
	CD11c	FITC	11011642	AB_10718106
	CD11c	PE	555392	AB_395793
	CD11c	APC	559877	AB_398680
	CD14	Pe-Cy7	25014942	AB_1582276
	CD14	Pe-Cy7	367112	AB_2566714
	CD14	BV605	564054	AB_2687593
	CD14	PE	557154	AB_396590
	CD15	BV786	741013	AB_2740635
	CD16	FITC	555406	AB_395806
	CD16	APC-Cy7	302018	AB_314218
	CD19	APC-eFluor780	47019942	AB_1582230
	CD33	PE	555450	AB_395843
	CD33	APC	551378	AB_398502+E34
	CD33	Pe-Cy7	25033842	AB_1907380
	CD34	FITC	555821	AB_396150
	CD34	PerCP-Cy5.5	347222	AB_2868843
	CD38	FITC	303504	AB_314356
	CD38	Pe-Cy7	25038842	AB_2573346
	CD38	APC	555462	AB_398599
	CD45	PE	555483	AB_395875
	CD45	APC	555485	AB_398600
	CD45	Alexa 647	304018	AB_389336
	CD45	PerCP-Cy5.5	564105	AB_2744405
	CD45	Pe-Cy7	25045942	AB_1944375
	CD45RA	FITC	555488	AB_395879
	CD45RA	Pe-Cy7	25045842	AB_1548774
	CD45RA	APC-eFluor780	47045842	AB_10853641
	CD66b	AF647	305110	AB_2563171
	CD66b	FITC	555724	AB_396067
	CD90	APC	17090942	AB_11042579
	CD90	PE	12090942	AB_10670624
	CD90	BV605	747750	AB_2872219
	HLA-A2	PerCP-Cy5.5	561350	AB_10611581
	HLA-A2	FITC	343304	AB_1659245
	HLA-DR	PerCP-Cy5.5	339216	AB_2868719
